# Supplementary material for: X-ray structures of Na-GST-1 and Na-GST-2 two glutathione s-transferase from the human hookworm Necator americanus
Source: BMC Struct Biol. 2007 Jun 26;7:42. doi: 10.1186/1472-6807-7-42 (PMC1924862; doi:10.1186/1472-6807-7-42)
Supplement: Additional file 1 — Pre-release coordinates of the structure of Na-GST-1. [file 1472-6807-7-42-S1.pdb]

HEADER    ----                                    XX-XXX-XX   xxxx              
COMPND    ---                                                                   
REMARK   3
REMARK   3 REFINEMENT.
REMARK   3   PROGRAM     : REFMAC 5.2.0005
REMARK   3   AUTHORS     : MURSHUDOV,VAGIN,DODSON
REMARK   3
REMARK   3    REFINEMENT TARGET : MAXIMUM LIKELIHOOD
REMARK   3
REMARK   3  DATA USED IN REFINEMENT.
REMARK   3   RESOLUTION RANGE HIGH (ANGSTROMS) :   2.40
REMARK   3   RESOLUTION RANGE LOW  (ANGSTROMS) :  20.00
REMARK   3   DATA CUTOFF            (SIGMA(F)) : NONE
REMARK   3   COMPLETENESS FOR RANGE        (%) :  99.90
REMARK   3   NUMBER OF REFLECTIONS             :   30348
REMARK   3
REMARK   3  FIT TO DATA USED IN REFINEMENT.
REMARK   3   CROSS-VALIDATION METHOD          : THROUGHOUT
REMARK   3   FREE R VALUE TEST SET SELECTION  : RANDOM
REMARK   3   R VALUE     (WORKING + TEST SET) : 0.19418
REMARK   3   R VALUE            (WORKING SET) :  0.18951
REMARK   3   FREE R VALUE                     :  0.28353
REMARK   3   FREE R VALUE TEST SET SIZE   (%) :  5.0
REMARK   3   FREE R VALUE TEST SET COUNT      :  1611
REMARK   3
REMARK   3  FIT IN THE HIGHEST RESOLUTION BIN.
REMARK   3   TOTAL NUMBER OF BINS USED           :      20
REMARK   3   BIN RESOLUTION RANGE HIGH           :    2.400
REMARK   3   BIN RESOLUTION RANGE LOW            :    2.461
REMARK   3   REFLECTION IN BIN     (WORKING SET) :     2181
REMARK   3   BIN COMPLETENESS (WORKING+TEST) (%) :    98.96
REMARK   3   BIN R VALUE           (WORKING SET) :    0.174
REMARK   3   BIN FREE R VALUE SET COUNT          :      109
REMARK   3   BIN FREE R VALUE                    :    0.330
REMARK   3
REMARK   3  NUMBER OF NON-HYDROGEN ATOMS USED IN REFINEMENT.
REMARK   3   ALL ATOMS                :     6930
REMARK   3
REMARK   3  B VALUES.
REMARK   3   FROM WILSON PLOT           (A**2) : NULL
REMARK   3   MEAN B VALUE      (OVERALL, A**2) :   9.589
REMARK   3   OVERALL ANISOTROPIC B VALUE.
REMARK   3    B11 (A**2) :     1.18
REMARK   3    B22 (A**2) :     0.77
REMARK   3    B33 (A**2) :    -1.95
REMARK   3    B12 (A**2) :     0.00
REMARK   3    B13 (A**2) :     0.00
REMARK   3    B23 (A**2) :     0.00
REMARK   3
REMARK   3  ESTIMATED OVERALL COORDINATE ERROR.
REMARK   3   ESU BASED ON R VALUE                            (A):   0.752
REMARK   3   ESU BASED ON FREE R VALUE                       (A):   0.331
REMARK   3   ESU BASED ON MAXIMUM LIKELIHOOD                 (A):   0.134
REMARK   3   ESU FOR B VALUES BASED ON MAXIMUM LIKELIHOOD (A**2):  10.997
REMARK   3
REMARK   3 CORRELATION COEFFICIENTS.
REMARK   3   CORRELATION COEFFICIENT FO-FC      :   0.949
REMARK   3   CORRELATION COEFFICIENT FO-FC FREE :   0.886
REMARK   3
REMARK   3  RMS DEVIATIONS FROM IDEAL VALUES        COUNT    RMS    WEIGHT
REMARK   3   BOND LENGTHS REFINED ATOMS        (A):  6860 ; 0.017 ; 0.022
REMARK   3   BOND ANGLES REFINED ATOMS   (DEGREES):  9252 ; 1.750 ; 1.971
REMARK   3   TORSION ANGLES, PERIOD 1    (DEGREES):   820 ; 6.531 ; 5.000
REMARK   3   TORSION ANGLES, PERIOD 2    (DEGREES):   324 ;32.918 ;23.827
REMARK   3   TORSION ANGLES, PERIOD 3    (DEGREES):  1236 ;19.593 ;15.000
REMARK   3   TORSION ANGLES, PERIOD 4    (DEGREES):    40 ;18.819 ;15.000
REMARK   3   CHIRAL-CENTER RESTRAINTS       (A**3):  1000 ; 0.128 ; 0.200
REMARK   3   GENERAL PLANES REFINED ATOMS      (A):  5176 ; 0.006 ; 0.020
REMARK   3   NON-BONDED CONTACTS REFINED ATOMS (A):  3277 ; 0.232 ; 0.200
REMARK   3   NON-BONDED TORSION REFINED ATOMS  (A):  4673 ; 0.316 ; 0.200
REMARK   3   H-BOND (X...Y) REFINED ATOMS      (A):   257 ; 0.176 ; 0.200
REMARK   3   SYMMETRY VDW REFINED ATOMS        (A):   192 ; 0.227 ; 0.200
REMARK   3   SYMMETRY H-BOND REFINED ATOMS     (A):    77 ; 0.171 ; 0.200
REMARK   3
REMARK   3  ISOTROPIC THERMAL FACTOR RESTRAINTS.     COUNT   RMS    WEIGHT
REMARK   3   MAIN-CHAIN BOND REFINED ATOMS  (A**2):  4223 ; 0.683 ; 1.500
REMARK   3   MAIN-CHAIN ANGLE REFINED ATOMS (A**2):  6632 ; 1.093 ; 2.000
REMARK   3   SIDE-CHAIN BOND REFINED ATOMS  (A**2):  2988 ; 2.036 ; 3.000
REMARK   3   SIDE-CHAIN ANGLE REFINED ATOMS (A**2):  2620 ; 2.856 ; 4.500
REMARK   3
REMARK   3  NCS RESTRAINTS STATISTICS
REMARK   3   NUMBER OF DIFFERENT NCS GROUPS :   1
REMARK   3
REMARK   3  NCS GROUP NUMBER               :   1
REMARK   3     CHAIN NAMES                    : A B C D
REMARK   3     NUMBER OF COMPONENTS NCS GROUP :    1
REMARK   3       COMPONENT C  SSSEQI  TO  C   SSSEQI   CODE
REMARK   3           1     A      1       A     206      5
REMARK   3           1     B      1       B     206      5
REMARK   3           1     C      1       C     206      5
REMARK   3           1     D      1       D     206      5
REMARK   3                   GROUP CHAIN        COUNT   RMS     WEIGHT
REMARK   3   MEDIUM POSITIONAL  1    A    (A):    824 ;  0.32 ;  0.50
REMARK   3   MEDIUM POSITIONAL  1    B    (A):    824 ;  0.36 ;  0.50
REMARK   3   MEDIUM POSITIONAL  1    C    (A):    824 ;  0.45 ;  0.50
REMARK   3   MEDIUM POSITIONAL  1    D    (A):    824 ;  0.35 ;  0.50
REMARK   3   LOOSE POSITIONAL   1    A    (A):    850 ;  0.82 ;  5.00
REMARK   3   LOOSE POSITIONAL   1    B    (A):    850 ;  0.85 ;  5.00
REMARK   3   LOOSE POSITIONAL   1    C    (A):    850 ;  1.13 ;  5.00
REMARK   3   LOOSE POSITIONAL   1    D    (A):    850 ;  0.98 ;  5.00
REMARK   3   MEDIUM THERMAL     1    A (A**2):    824 ;  0.89 ;  2.00
REMARK   3   MEDIUM THERMAL     1    B (A**2):    824 ;  0.80 ;  2.00
REMARK   3   MEDIUM THERMAL     1    C (A**2):    824 ;  0.86 ;  2.00
REMARK   3   MEDIUM THERMAL     1    D (A**2):    824 ;  0.75 ;  2.00
REMARK   3   LOOSE THERMAL      1    A (A**2):    850 ;  2.16 ; 10.00
REMARK   3   LOOSE THERMAL      1    B (A**2):    850 ;  2.05 ; 10.00
REMARK   3   LOOSE THERMAL      1    C (A**2):    850 ;  2.27 ; 10.00
REMARK   3   LOOSE THERMAL      1    D (A**2):    850 ;  2.23 ; 10.00
REMARK   3
REMARK   3
REMARK   3  TLS DETAILS
REMARK   3   NUMBER OF TLS GROUPS  :    4
REMARK   3   ATOM RECORD CONTAINS RESIDUAL B FACTORS ONLY
REMARK   3
REMARK   3   TLS GROUP :     1
REMARK   3    NUMBER OF COMPONENTS GROUP :    1
REMARK   3    COMPONENTS        C SSSEQI   TO  C SSSEQI
REMARK   3    RESIDUE RANGE :   A     1        A   206
REMARK   3    ORIGIN FOR THE GROUP (A):  -1.3968  55.0562  63.2763
REMARK   3    T TENSOR
REMARK   3      T11:  -0.1767 T22:  -0.1317
REMARK   3      T33:  -0.1296 T12:   0.0536
REMARK   3      T13:   0.0163 T23:   0.0189
REMARK   3    L TENSOR
REMARK   3      L11:   2.6606 L22:   1.5939
REMARK   3      L33:   4.2570 L12:  -0.7230
REMARK   3      L13:  -0.5903 L23:   0.1465
REMARK   3    S TENSOR
REMARK   3      S11:  -0.1009 S12:   0.2459 S13:  -0.1860
REMARK   3      S21:  -0.0958 S22:  -0.1064 S23:   0.1718
REMARK   3      S31:   0.1176 S32:  -0.3711 S33:   0.2073
REMARK   3
REMARK   3   TLS GROUP :     2
REMARK   3    NUMBER OF COMPONENTS GROUP :    1
REMARK   3    COMPONENTS        C SSSEQI   TO  C SSSEQI
REMARK   3    RESIDUE RANGE :   B     1        B   206
REMARK   3    ORIGIN FOR THE GROUP (A): -25.9893  15.5170  63.0114
REMARK   3    T TENSOR
REMARK   3      T11:  -0.1948 T22:  -0.0547
REMARK   3      T33:  -0.1602 T12:   0.0745
REMARK   3      T13:   0.0193 T23:  -0.0008
REMARK   3    L TENSOR
REMARK   3      L11:   3.1824 L22:   1.9737
REMARK   3      L33:   6.1468 L12:  -0.8993
REMARK   3      L13:  -1.4485 L23:  -0.4090
REMARK   3    S TENSOR
REMARK   3      S11:  -0.0734 S12:   0.3833 S13:  -0.1599
REMARK   3      S21:  -0.0173 S22:  -0.0419 S23:   0.1974
REMARK   3      S31:  -0.1079 S32:  -0.6833 S33:   0.1153
REMARK   3
REMARK   3   TLS GROUP :     3
REMARK   3    NUMBER OF COMPONENTS GROUP :    1
REMARK   3    COMPONENTS        C SSSEQI   TO  C SSSEQI
REMARK   3    RESIDUE RANGE :   C     1        C   206
REMARK   3    ORIGIN FOR THE GROUP (A): -21.2410   6.7099  86.6693
REMARK   3    T TENSOR
REMARK   3      T11:  -0.1271 T22:  -0.1956
REMARK   3      T33:  -0.1667 T12:   0.0594
REMARK   3      T13:   0.0074 T23:   0.0350
REMARK   3    L TENSOR
REMARK   3      L11:   2.0302 L22:   3.2067
REMARK   3      L33:   3.9125 L12:  -0.6942
REMARK   3      L13:  -0.3315 L23:  -1.0794
REMARK   3    S TENSOR
REMARK   3      S11:  -0.0982 S12:  -0.0262 S13:  -0.1773
REMARK   3      S21:   0.1671 S22:  -0.1250 S23:  -0.0004
REMARK   3      S31:   0.1471 S32:  -0.1455 S33:   0.2232
REMARK   3
REMARK   3   TLS GROUP :     4
REMARK   3    NUMBER OF COMPONENTS GROUP :    1
REMARK   3    COMPONENTS        C SSSEQI   TO  C SSSEQI
REMARK   3    RESIDUE RANGE :   D     1        D   206
REMARK   3    ORIGIN FOR THE GROUP (A):   3.6758  47.4944  87.0586
REMARK   3    T TENSOR
REMARK   3      T11:  -0.1087 T22:  -0.1709
REMARK   3      T33:  -0.1371 T12:   0.0852
REMARK   3      T13:   0.0287 T23:   0.0568
REMARK   3    L TENSOR
REMARK   3      L11:   1.8265 L22:   3.2795
REMARK   3      L33:   3.7778 L12:  -0.7953
REMARK   3      L13:  -0.2311 L23:  -0.9291
REMARK   3    S TENSOR
REMARK   3      S11:  -0.0982 S12:  -0.1040 S13:  -0.2105
REMARK   3      S21:   0.0848 S22:  -0.1694 S23:   0.0534
REMARK   3      S31:   0.2338 S32:   0.0594 S33:   0.2676
REMARK   3
REMARK   3
REMARK   3  BULK SOLVENT MODELLING.
REMARK   3   METHOD USED :  MASK
REMARK   3   PARAMETERS FOR MASK CALCULATION
REMARK   3   VDW PROBE RADIUS   :   1.20
REMARK   3   ION PROBE RADIUS   :   0.80
REMARK   3   SHRINKAGE RADIUS   :   0.80
REMARK   3
REMARK   3  OTHER REFINEMENT REMARKS: NULL
REMARK   3
SSBOND   1 CYS A   17    CYS A   68
SSBOND   2 CYS B   17    CYS B   68
SSBOND   3 CYS C   17    CYS C   68
SSBOND   4 CYS D   17    CYS D   68
CISPEP   1 VAL A   51    PRO A   52                    0.00
CISPEP   2 VAL B   51    PRO B   52                    0.00
CISPEP   3 ASP B  116    VAL B  117                    0.00
CISPEP   4 GLU B  118    GLN B  119                    0.00
CISPEP   5 VAL C   51    PRO C   52                    0.00
CISPEP   6 VAL D   51    PRO D   52                    0.00
CRYST1   48.975   80.683  200.744  90.00  90.00  90.00 P 21 21 21               
SCALE1      0.020418  0.000000  0.000000        0.00000                         
SCALE2      0.000000  0.012394  0.000000        0.00000                         
SCALE3      0.000000  0.000000  0.004981        0.00000                         
ATOM      1  N   MET A   1      24.191  64.345  58.913  1.00 18.45           N
ATOM      2  CA  MET A   1      23.150  64.416  60.004  1.00 18.76           C
ATOM      3  CB  MET A   1      21.871  65.167  59.567  1.00 19.66           C
ATOM      4  CG  MET A   1      22.066  66.183  58.459  1.00 22.21           C
ATOM      5  SD  MET A   1      22.479  65.319  56.922  1.00 29.95           S
ATOM      6  CE  MET A   1      22.866  66.694  55.816  1.00 24.78           C
ATOM      7  C   MET A   1      22.771  63.039  60.514  1.00 17.20           C
ATOM      8  O   MET A   1      23.420  62.047  60.193  1.00 17.65           O
ATOM      9  N   VAL A   2      21.729  62.984  61.326  1.00 15.71           N
ATOM     10  CA  VAL A   2      21.180  61.706  61.744  1.00 14.45           C
ATOM     11  CB  VAL A   2      20.054  61.859  62.812  1.00 14.56           C
ATOM     12  CG1 VAL A   2      19.563  60.479  63.287  1.00 12.63           C
ATOM     13  CG2 VAL A   2      20.544  62.714  63.993  1.00 13.94           C
ATOM     14  C   VAL A   2      20.638  60.947  60.545  1.00 13.48           C
ATOM     15  O   VAL A   2      19.898  61.520  59.736  1.00 12.95           O
ATOM     16  N   HIS A   3      21.061  59.682  60.443  1.00 12.19           N
ATOM     17  CA  HIS A   3      20.484  58.658  59.580  1.00 10.96           C
ATOM     18  CB  HIS A   3      21.539  57.637  59.206  1.00 11.52           C
ATOM     19  CG  HIS A   3      22.230  57.939  57.926  1.00 11.40           C
ATOM     20  ND1 HIS A   3      23.541  58.367  57.872  1.00 14.21           N
ATOM     21  CE1 HIS A   3      23.881  58.573  56.613  1.00 14.58           C
ATOM     22  NE2 HIS A   3      22.841  58.280  55.851  1.00 15.86           N
ATOM     23  CD2 HIS A   3      21.793  57.884  56.651  1.00 11.58           C
ATOM     24  C   HIS A   3      19.364  57.875  60.219  1.00 10.30           C
ATOM     25  O   HIS A   3      19.557  57.213  61.243  1.00 10.06           O
ATOM     26  N   TYR A   4      18.198  57.923  59.582  1.00 10.02           N
ATOM     27  CA  TYR A   4      17.005  57.171  59.994  1.00  8.52           C
ATOM     28  CB  TYR A   4      15.813  58.094  60.120  1.00  8.32           C
ATOM     29  CG  TYR A   4      15.972  59.134  61.194  1.00  7.90           C
ATOM     30  CD1 TYR A   4      15.774  58.833  62.541  1.00  6.64           C
ATOM     31  CE1 TYR A   4      15.935  59.830  63.514  1.00  7.03           C
ATOM     32  CZ  TYR A   4      16.301  61.112  63.106  1.00  6.56           C
ATOM     33  OH  TYR A   4      16.482  62.153  63.970  1.00  7.77           O
ATOM     34  CE2 TYR A   4      16.489  61.398  61.788  1.00  6.64           C
ATOM     35  CD2 TYR A   4      16.340  60.429  60.855  1.00  8.28           C
ATOM     36  C   TYR A   4      16.641  56.076  59.010  1.00  8.38           C
ATOM     37  O   TYR A   4      16.627  56.254  57.781  1.00  8.16           O
ATOM     38  N   LYS A   5      16.313  54.927  59.559  1.00  8.18           N
ATOM     39  CA  LYS A   5      15.808  53.833  58.739  1.00  7.82           C
ATOM     40  CB  LYS A   5      16.904  52.778  58.567  1.00  6.92           C
ATOM     41  CG  LYS A   5      16.431  51.437  58.119  1.00  5.94           C
ATOM     42  CD  LYS A   5      17.649  50.658  57.697  1.00  9.67           C
ATOM     43  CE  LYS A   5      17.592  49.187  58.032  1.00 11.13           C
ATOM     44  NZ  LYS A   5      18.472  48.468  57.052  1.00 11.15           N
ATOM     45  C   LYS A   5      14.595  53.236  59.438  1.00  7.43           C
ATOM     46  O   LYS A   5      14.677  52.921  60.606  1.00  8.45           O
ATOM     47  N   LEU A   6      13.484  53.082  58.734  1.00  6.94           N
ATOM     48  CA  LEU A   6      12.302  52.410  59.302  1.00  6.52           C
ATOM     49  CB  LEU A   6      11.059  53.335  59.299  1.00  6.31           C
ATOM     50  CG  LEU A   6       9.710  52.841  59.829  1.00  7.66           C
ATOM     51  CD1 LEU A   6       9.668  52.810  61.387  1.00  6.35           C
ATOM     52  CD2 LEU A   6       8.568  53.666  59.220  1.00  5.45           C
ATOM     53  C   LEU A   6      12.018  51.167  58.493  1.00  6.41           C
ATOM     54  O   LEU A   6      11.824  51.223  57.267  1.00  7.05           O
ATOM     55  N   THR A   7      11.985  50.056  59.203  1.00  6.23           N
ATOM     56  CA  THR A   7      11.834  48.739  58.641  1.00  6.91           C
ATOM     57  CB  THR A   7      12.895  47.805  59.213  1.00  6.93           C
ATOM     58  OG1 THR A   7      14.178  48.412  59.068  1.00  6.10           O
ATOM     59  CG2 THR A   7      12.878  46.503  58.535  1.00  6.43           C
ATOM     60  C   THR A   7      10.474  48.258  59.060  1.00  7.88           C
ATOM     61  O   THR A   7      10.141  48.232  60.271  1.00  7.99           O
ATOM     62  N   TYR A   8       9.648  47.924  58.069  1.00  8.56           N
ATOM     63  CA  TYR A   8       8.262  47.493  58.377  1.00  8.36           C
ATOM     64  CB  TYR A   8       7.406  48.696  58.834  1.00  8.46           C
ATOM     65  CG  TYR A   8       5.993  48.334  59.291  1.00  9.84           C
ATOM     66  CD1 TYR A   8       5.783  47.435  60.367  1.00 10.49           C
ATOM     67  CE1 TYR A   8       4.482  47.073  60.781  1.00  8.00           C
ATOM     68  CZ  TYR A   8       3.387  47.628  60.131  1.00  7.45           C
ATOM     69  OH  TYR A   8       2.137  47.288  60.534  1.00  8.67           O
ATOM     70  CE2 TYR A   8       3.560  48.505  59.063  1.00  9.00           C
ATOM     71  CD2 TYR A   8       4.870  48.848  58.639  1.00  7.39           C
ATOM     72  C   TYR A   8       7.679  46.769  57.162  1.00  7.59           C
ATOM     73  O   TYR A   8       8.350  46.624  56.170  1.00  6.60           O
ATOM     74  N   PHE A   9       6.447  46.295  57.246  1.00  7.98           N
ATOM     75  CA  PHE A   9       5.835  45.612  56.114  1.00  7.83           C
ATOM     76  CB  PHE A   9       4.585  44.838  56.558  1.00  7.45           C
ATOM     77  CG  PHE A   9       4.853  43.702  57.513  1.00  5.58           C
ATOM     78  CD1 PHE A   9       5.643  42.606  57.128  1.00  6.80           C
ATOM     79  CE1 PHE A   9       5.871  41.518  58.003  1.00  4.78           C
ATOM     80  CZ  PHE A   9       5.261  41.517  59.269  1.00  4.59           C
ATOM     81  CE2 PHE A   9       4.439  42.577  59.640  1.00  5.02           C
ATOM     82  CD2 PHE A   9       4.244  43.673  58.763  1.00  4.79           C
ATOM     83  C   PHE A   9       5.478  46.610  55.005  1.00  8.03           C
ATOM     84  O   PHE A   9       5.596  47.827  55.178  1.00  8.79           O
ATOM     85  N   ALA A  10       5.062  46.089  53.858  1.00  8.86           N
ATOM     86  CA  ALA A  10       4.613  46.915  52.755  1.00  8.92           C
ATOM     87  CB  ALA A  10       4.954  46.253  51.398  1.00  9.13           C
ATOM     88  C   ALA A  10       3.128  47.204  52.898  1.00  9.54           C
ATOM     89  O   ALA A  10       2.329  46.903  52.018  1.00 10.15           O
ATOM     90  N   ILE A  11       2.778  47.774  54.050  1.00 10.38           N
ATOM     91  CA  ILE A  11       1.458  48.331  54.341  1.00 10.98           C
ATOM     92  CB  ILE A  11       0.567  47.346  55.171  1.00 10.71           C
ATOM     93  CG1 ILE A  11       1.295  46.958  56.458  1.00 11.51           C
ATOM     94  CD1 ILE A  11       0.476  46.113  57.450  1.00 12.70           C
ATOM     95  CG2 ILE A  11       0.152  46.076  54.303  1.00 11.11           C
ATOM     96  C   ILE A  11       1.729  49.601  55.137  1.00 10.86           C
ATOM     97  O   ILE A  11       2.882  49.867  55.506  1.00 12.22           O
ATOM     98  N   ARG A  12       0.692  50.382  55.399  1.00 10.61           N
ATOM     99  CA  ARG A  12       0.777  51.514  56.340  1.00 10.61           C
ATOM    100  CB  ARG A  12      -0.401  52.500  56.118  1.00  9.85           C
ATOM    101  CG  ARG A  12      -0.502  52.915  54.659  1.00  6.51           C
ATOM    102  CD  ARG A  12      -1.493  54.003  54.423  1.00 10.20           C
ATOM    103  NE  ARG A  12      -2.862  53.650  54.849  1.00  8.56           N
ATOM    104  CZ  ARG A  12      -3.737  53.046  54.061  1.00  6.50           C
ATOM    105  NH1 ARG A  12      -3.375  52.747  52.840  1.00  5.58           N
ATOM    106  NH2 ARG A  12      -4.954  52.722  54.500  1.00  9.30           N
ATOM    107  C   ARG A  12       0.812  51.006  57.785  1.00 10.57           C
ATOM    108  O   ARG A  12       1.836  51.133  58.499  1.00 11.85           O
ATOM    109  N   GLY A  13      -0.296  50.416  58.216  1.00 10.00           N
ATOM    110  CA  GLY A  13      -0.435  49.899  59.590  1.00  9.26           C
ATOM    111  C   GLY A  13       0.301  50.658  60.694  1.00  8.70           C
ATOM    112  O   GLY A  13       0.109  51.864  60.927  1.00  7.64           O
ATOM    113  N   ALA A  14       1.124  49.911  61.411  1.00  8.87           N
ATOM    114  CA  ALA A  14       1.794  50.422  62.609  1.00  8.05           C
ATOM    115  CB  ALA A  14       2.038  49.239  63.628  1.00  7.70           C
ATOM    116  C   ALA A  14       3.095  51.186  62.268  1.00  8.03           C
ATOM    117  O   ALA A  14       3.645  51.832  63.143  1.00  8.83           O
ATOM    118  N   GLY A  15       3.538  51.165  60.995  1.00  7.99           N
ATOM    119  CA  GLY A  15       4.671  51.971  60.506  1.00  7.72           C
ATOM    120  C   GLY A  15       4.300  53.393  60.052  1.00  9.12           C
ATOM    121  O   GLY A  15       5.132  54.313  60.097  1.00  8.83           O
ATOM    122  N   GLU A  16       3.055  53.591  59.643  1.00  8.96           N
ATOM    123  CA  GLU A  16       2.650  54.840  59.022  1.00 10.09           C
ATOM    124  CB  GLU A  16       1.215  54.726  58.499  1.00 10.56           C
ATOM    125  CG  GLU A  16       0.732  55.853  57.585  1.00  8.32           C
ATOM    126  CD  GLU A  16       1.556  55.991  56.335  1.00  8.83           C
ATOM    127  OE1 GLU A  16       2.245  55.024  55.964  1.00 11.27           O
ATOM    128  OE2 GLU A  16       1.535  57.073  55.706  1.00 10.16           O
ATOM    129  C   GLU A  16       2.816  56.099  59.874  1.00 11.00           C
ATOM    130  O   GLU A  16       3.090  57.158  59.323  1.00 12.49           O
ATOM    131  N   CYS A  17       2.650  55.999  61.193  1.00 11.50           N
ATOM    132  CA  CYS A  17       2.755  57.158  62.078  1.00 10.83           C
ATOM    133  CB  CYS A  17       2.386  56.823  63.546  1.00 10.79           C
ATOM    134  SG  CYS A  17       2.303  58.230  64.842  1.00 14.97           S
ATOM    135  C   CYS A  17       4.138  57.756  61.947  1.00  9.27           C
ATOM    136  O   CYS A  17       4.288  58.941  61.654  1.00  9.01           O
ATOM    137  N   ALA A  18       5.142  56.913  62.127  1.00  8.90           N
ATOM    138  CA  ALA A  18       6.557  57.266  61.901  1.00  7.56           C
ATOM    139  CB  ALA A  18       7.403  56.012  61.936  1.00  7.26           C
ATOM    140  C   ALA A  18       6.741  57.968  60.575  1.00  7.68           C
ATOM    141  O   ALA A  18       7.366  59.035  60.519  1.00  8.00           O
ATOM    142  N   ARG A  19       6.193  57.375  59.504  1.00  7.02           N
ATOM    143  CA  ARG A  19       6.340  57.939  58.172  1.00  8.00           C
ATOM    144  CB  ARG A  19       5.688  57.052  57.101  1.00  6.97           C
ATOM    145  CG  ARG A  19       6.291  55.706  57.003  1.00  6.05           C
ATOM    146  CD  ARG A  19       5.561  54.920  55.966  1.00  4.28           C
ATOM    147  NE  ARG A  19       6.094  53.569  55.852  1.00  6.48           N
ATOM    148  CZ  ARG A  19       5.376  52.454  55.950  1.00  4.60           C
ATOM    149  NH1 ARG A  19       4.080  52.519  56.155  1.00  2.00           N
ATOM    150  NH2 ARG A  19       5.968  51.274  55.802  1.00  5.85           N
ATOM    151  C   ARG A  19       5.737  59.324  58.104  1.00  8.08           C
ATOM    152  O   ARG A  19       6.283  60.216  57.478  1.00  8.74           O
ATOM    153  N   GLN A  20       4.563  59.451  58.703  1.00  8.55           N
ATOM    154  CA  GLN A  20       3.856  60.707  58.746  1.00  9.79           C
ATOM    155  CB  GLN A  20       2.373  60.524  59.171  1.00  9.19           C
ATOM    156  CG  GLN A  20       1.561  59.942  58.008  1.00 10.38           C
ATOM    157  CD  GLN A  20       0.094  59.681  58.295  1.00 10.87           C
ATOM    158  OE1 GLN A  20      -0.539  58.838  57.655  1.00 13.68           O
ATOM    159  NE2 GLN A  20      -0.452  60.397  59.227  1.00 14.00           N
ATOM    160  C   GLN A  20       4.611  61.726  59.562  1.00  8.70           C
ATOM    161  O   GLN A  20       4.592  62.849  59.213  1.00  9.93           O
ATOM    162  N   ILE A  21       5.294  61.335  60.622  1.00  9.03           N
ATOM    163  CA  ILE A  21       6.100  62.298  61.373  1.00  9.78           C
ATOM    164  CB  ILE A  21       6.595  61.776  62.722  1.00  9.56           C
ATOM    165  CG1 ILE A  21       5.411  61.602  63.677  1.00  9.97           C
ATOM    166  CD1 ILE A  21       5.346  62.613  64.776  1.00 10.91           C
ATOM    167  CG2 ILE A  21       7.610  62.766  63.310  1.00  9.49           C
ATOM    168  C   ILE A  21       7.261  62.812  60.562  1.00  9.34           C
ATOM    169  O   ILE A  21       7.412  64.015  60.430  1.00 10.67           O
ATOM    170  N   PHE A  22       8.041  61.900  59.987  1.00  9.45           N
ATOM    171  CA  PHE A  22       9.136  62.238  59.059  1.00  8.65           C
ATOM    172  CB  PHE A  22       9.621  60.983  58.371  1.00  8.20           C
ATOM    173  CG  PHE A  22      10.514  60.113  59.218  1.00 10.16           C
ATOM    174  CD1 PHE A  22      11.568  60.659  59.937  1.00  7.13           C
ATOM    175  CE1 PHE A  22      12.388  59.872  60.667  1.00  7.96           C
ATOM    176  CZ  PHE A  22      12.213  58.518  60.686  1.00  9.21           C
ATOM    177  CE2 PHE A  22      11.186  57.937  59.947  1.00  9.36           C
ATOM    178  CD2 PHE A  22      10.350  58.726  59.223  1.00  9.12           C
ATOM    179  C   PHE A  22       8.729  63.223  57.957  1.00  8.67           C
ATOM    180  O   PHE A  22       9.452  64.195  57.693  1.00  8.44           O
ATOM    181  N   ALA A  23       7.592  62.952  57.294  1.00  8.04           N
ATOM    182  CA  ALA A  23       7.093  63.836  56.226  1.00  7.65           C
ATOM    183  CB  ALA A  23       5.957  63.183  55.453  1.00  7.55           C
ATOM    184  C   ALA A  23       6.663  65.180  56.798  1.00  7.52           C
ATOM    185  O   ALA A  23       6.897  66.214  56.204  1.00  5.29           O
ATOM    186  N   LEU A  24       6.089  65.183  58.006  1.00  9.00           N
ATOM    187  CA  LEU A  24       5.840  66.488  58.645  1.00  9.89           C
ATOM    188  CB  LEU A  24       4.979  66.317  59.882  1.00 10.72           C
ATOM    189  CG  LEU A  24       3.479  66.078  59.698  1.00 13.45           C
ATOM    190  CD1 LEU A  24       2.930  65.685  61.057  1.00 14.35           C
ATOM    191  CD2 LEU A  24       2.723  67.306  59.160  1.00 14.48           C
ATOM    192  C   LEU A  24       7.137  67.296  58.968  1.00  9.68           C
ATOM    193  O   LEU A  24       7.114  68.513  59.122  1.00  9.32           O
ATOM    194  N   ALA A  25       8.262  66.607  59.082  1.00  9.62           N
ATOM    195  CA  ALA A  25       9.479  67.243  59.505  1.00 10.11           C
ATOM    196  CB  ALA A  25      10.124  66.404  60.616  1.00  9.42           C
ATOM    197  C   ALA A  25      10.429  67.442  58.330  1.00 10.23           C
ATOM    198  O   ALA A  25      11.495  68.013  58.481  1.00 10.29           O
ATOM    199  N   ASP A  26      10.044  66.941  57.163  1.00 11.29           N
ATOM    200  CA  ASP A  26      10.870  67.033  55.945  1.00 12.54           C
ATOM    201  CB  ASP A  26      11.195  68.505  55.624  1.00 13.35           C
ATOM    202  CG  ASP A  26      10.918  68.886  54.169  1.00 17.58           C
ATOM    203  OD1 ASP A  26      11.882  69.079  53.377  1.00 19.09           O
ATOM    204  OD2 ASP A  26       9.723  69.032  53.813  1.00 23.06           O
ATOM    205  C   ASP A  26      12.150  66.218  56.156  1.00 11.90           C
ATOM    206  O   ASP A  26      13.232  66.608  55.728  1.00 12.94           O
ATOM    207  N   GLN A  27      12.014  65.092  56.832  1.00 11.54           N
ATOM    208  CA  GLN A  27      13.140  64.265  57.225  1.00 11.45           C
ATOM    209  CB  GLN A  27      12.994  63.804  58.700  1.00 11.36           C
ATOM    210  CG  GLN A  27      14.187  63.026  59.255  1.00  8.92           C
ATOM    211  CD  GLN A  27      15.512  63.807  59.238  1.00  8.11           C
ATOM    212  OE1 GLN A  27      16.466  63.397  58.620  1.00 10.17           O
ATOM    213  NE2 GLN A  27      15.557  64.920  59.919  1.00  9.09           N
ATOM    214  C   GLN A  27      13.218  63.051  56.327  1.00 11.57           C
ATOM    215  O   GLN A  27      12.374  62.180  56.372  1.00 12.37           O
ATOM    216  N   GLU A  28      14.245  63.031  55.511  1.00 11.78           N
ATOM    217  CA  GLU A  28      14.669  61.876  54.764  1.00 11.97           C
ATOM    218  CB  GLU A  28      16.023  62.173  54.078  1.00 12.84           C
ATOM    219  CG  GLU A  28      16.663  60.958  53.348  1.00 17.02           C
ATOM    220  CD  GLU A  28      16.001  60.671  51.969  1.00 20.75           C
ATOM    221  OE1 GLU A  28      15.307  59.619  51.835  1.00 19.53           O
ATOM    222  OE2 GLU A  28      16.178  61.501  51.031  1.00 19.46           O
ATOM    223  C   GLU A  28      14.864  60.695  55.687  1.00 10.23           C
ATOM    224  O   GLU A  28      15.429  60.819  56.761  1.00  9.95           O
ATOM    225  N   PHE A  29      14.395  59.545  55.227  1.00  8.95           N
ATOM    226  CA  PHE A  29      14.659  58.304  55.868  1.00  7.83           C
ATOM    227  CB  PHE A  29      13.643  58.008  56.985  1.00  7.20           C
ATOM    228  CG  PHE A  29      12.225  57.818  56.503  1.00  6.46           C
ATOM    229  CD1 PHE A  29      11.590  56.582  56.638  1.00  3.66           C
ATOM    230  CE1 PHE A  29      10.268  56.427  56.190  1.00  3.81           C
ATOM    231  CZ  PHE A  29       9.574  57.515  55.644  1.00  2.13           C
ATOM    232  CE2 PHE A  29      10.183  58.735  55.557  1.00  2.00           C
ATOM    233  CD2 PHE A  29      11.494  58.894  55.990  1.00  4.06           C
ATOM    234  C   PHE A  29      14.645  57.219  54.819  1.00  7.48           C
ATOM    235  O   PHE A  29      14.095  57.395  53.738  1.00  5.95           O
ATOM    236  N   GLU A  30      15.265  56.098  55.174  1.00  6.98           N
ATOM    237  CA  GLU A  30      15.201  54.890  54.382  1.00  7.23           C
ATOM    238  CB  GLU A  30      16.488  54.077  54.585  1.00  5.92           C
ATOM    239  CG  GLU A  30      16.639  52.891  53.642  1.00  8.69           C
ATOM    240  CD  GLU A  30      17.854  52.009  53.931  1.00  8.76           C
ATOM    241  OE1 GLU A  30      18.054  51.064  53.129  1.00 14.19           O
ATOM    242  OE2 GLU A  30      18.606  52.240  54.920  1.00  6.89           O
ATOM    243  C   GLU A  30      13.900  54.156  54.843  1.00  6.41           C
ATOM    244  O   GLU A  30      13.749  53.805  56.008  1.00  5.70           O
ATOM    245  N   ASP A  31      12.939  54.034  53.923  1.00  6.09           N
ATOM    246  CA  ASP A  31      11.624  53.401  54.168  1.00  5.73           C
ATOM    247  CB  ASP A  31      10.499  54.248  53.540  1.00  5.29           C
ATOM    248  CG  ASP A  31       9.089  53.699  53.846  1.00  3.99           C
ATOM    249  OD1 ASP A  31       8.177  53.870  53.022  1.00  2.00           O
ATOM    250  OD2 ASP A  31       8.895  53.082  54.901  1.00  4.35           O
ATOM    251  C   ASP A  31      11.634  51.952  53.617  1.00  5.53           C
ATOM    252  O   ASP A  31      11.393  51.742  52.442  1.00  4.04           O
ATOM    253  N   VAL A  32      11.980  50.978  54.476  1.00  6.42           N
ATOM    254  CA  VAL A  32      12.250  49.574  54.038  1.00  6.74           C
ATOM    255  CB  VAL A  32      13.469  48.921  54.792  1.00  7.04           C
ATOM    256  CG1 VAL A  32      13.840  47.494  54.215  1.00  6.11           C
ATOM    257  CG2 VAL A  32      14.674  49.812  54.738  1.00  7.20           C
ATOM    258  C   VAL A  32      10.993  48.738  54.271  1.00  6.42           C
ATOM    259  O   VAL A  32      10.522  48.610  55.399  1.00  7.66           O
ATOM    260  N   ARG A  33      10.431  48.216  53.199  1.00  5.98           N
ATOM    261  CA  ARG A  33       9.143  47.521  53.247  1.00  5.76           C
ATOM    262  CB  ARG A  33       8.168  48.182  52.283  1.00  4.81           C
ATOM    263  CG  ARG A  33       7.891  49.645  52.663  1.00  4.57           C
ATOM    264  CD  ARG A  33       7.079  50.333  51.614  1.00  5.05           C
ATOM    265  NE  ARG A  33       6.670  51.660  52.044  1.00  5.78           N
ATOM    266  CZ  ARG A  33       5.404  52.031  52.259  1.00  2.92           C
ATOM    267  NH1 ARG A  33       4.411  51.172  52.029  1.00  2.00           N
ATOM    268  NH2 ARG A  33       5.156  53.248  52.701  1.00  2.00           N
ATOM    269  C   ARG A  33       9.292  46.007  52.973  1.00  5.81           C
ATOM    270  O   ARG A  33       9.647  45.613  51.874  1.00  5.27           O
ATOM    271  N   LEU A  34       9.032  45.174  53.981  1.00  6.02           N
ATOM    272  CA  LEU A  34       9.223  43.709  53.851  1.00  6.93           C
ATOM    273  CB  LEU A  34       9.798  43.086  55.139  1.00  5.93           C
ATOM    274  CG  LEU A  34      11.004  43.746  55.819  1.00  6.09           C
ATOM    275  CD1 LEU A  34      11.246  43.128  57.197  1.00  5.55           C
ATOM    276  CD2 LEU A  34      12.304  43.740  54.952  1.00  4.10           C
ATOM    277  C   LEU A  34       7.944  42.979  53.484  1.00  7.66           C
ATOM    278  O   LEU A  34       6.854  43.399  53.887  1.00  6.94           O
ATOM    279  N   ASP A  35       8.089  41.899  52.701  1.00  9.26           N
ATOM    280  CA  ASP A  35       7.006  40.911  52.537  1.00 10.80           C
ATOM    281  CB  ASP A  35       6.962  40.279  51.132  1.00 10.44           C
ATOM    282  CG  ASP A  35       7.924  39.133  50.946  1.00 13.31           C
ATOM    283  OD1 ASP A  35       7.771  38.461  49.908  1.00 14.31           O
ATOM    284  OD2 ASP A  35       8.830  38.890  51.781  1.00 16.10           O
ATOM    285  C   ASP A  35       7.081  39.896  53.674  1.00 11.31           C
ATOM    286  O   ASP A  35       7.976  40.011  54.517  1.00 12.20           O
ATOM    287  N   LYS A  36       6.146  38.946  53.732  1.00 11.63           N
ATOM    288  CA  LYS A  36       6.131  37.970  54.833  1.00 12.00           C
ATOM    289  CB  LYS A  36       4.870  37.060  54.815  1.00 11.81           C
ATOM    290  CG  LYS A  36       4.933  35.778  53.963  1.00 13.07           C
ATOM    291  CD  LYS A  36       4.648  36.016  52.447  1.00 12.98           C
ATOM    292  CE  LYS A  36       4.417  34.708  51.695  1.00 10.71           C
ATOM    293  NZ  LYS A  36       5.618  34.308  50.910  1.00 10.61           N
ATOM    294  C   LYS A  36       7.456  37.187  54.974  1.00 11.72           C
ATOM    295  O   LYS A  36       8.012  37.093  56.076  1.00 11.59           O
ATOM    296  N   GLU A  37       7.974  36.683  53.857  1.00 12.17           N
ATOM    297  CA  GLU A  37       9.150  35.816  53.859  1.00 12.27           C
ATOM    298  CB  GLU A  37       9.302  35.148  52.508  1.00 12.81           C
ATOM    299  CG  GLU A  37      10.244  33.957  52.498  1.00 13.37           C
ATOM    300  CD  GLU A  37      10.514  33.466  51.090  1.00 15.84           C
ATOM    301  OE1 GLU A  37      10.007  34.137  50.162  1.00 17.02           O
ATOM    302  OE2 GLU A  37      11.209  32.421  50.912  1.00 14.62           O
ATOM    303  C   GLU A  37      10.446  36.530  54.252  1.00 12.24           C
ATOM    304  O   GLU A  37      11.306  35.948  54.889  1.00 12.65           O
ATOM    305  N   GLN A  38      10.586  37.796  53.881  1.00 12.19           N
ATOM    306  CA  GLN A  38      11.728  38.571  54.336  1.00 11.45           C
ATOM    307  CB  GLN A  38      11.927  39.766  53.419  1.00 11.80           C
ATOM    308  CG  GLN A  38      13.126  40.632  53.773  1.00 13.35           C
ATOM    309  CD  GLN A  38      14.443  40.089  53.276  1.00 15.02           C
ATOM    310  OE1 GLN A  38      14.496  39.073  52.573  1.00 15.40           O
ATOM    311  NE2 GLN A  38      15.526  40.779  53.628  1.00 15.55           N
ATOM    312  C   GLN A  38      11.606  38.987  55.825  1.00 10.57           C
ATOM    313  O   GLN A  38      12.617  39.174  56.515  1.00 10.43           O
ATOM    314  N   PHE A  39      10.380  39.108  56.329  1.00  9.19           N
ATOM    315  CA  PHE A  39      10.215  39.313  57.762  1.00  8.55           C
ATOM    316  CB  PHE A  39       8.776  39.676  58.162  1.00  7.68           C
ATOM    317  CG  PHE A  39       8.579  39.763  59.647  1.00  6.70           C
ATOM    318  CD1 PHE A  39       9.052  40.871  60.365  1.00  7.60           C
ATOM    319  CE1 PHE A  39       8.907  40.930  61.769  1.00  6.33           C
ATOM    320  CZ  PHE A  39       8.273  39.864  62.454  1.00  3.37           C
ATOM    321  CE2 PHE A  39       7.780  38.784  61.736  1.00  2.83           C
ATOM    322  CD2 PHE A  39       7.950  38.725  60.347  1.00  3.64           C
ATOM    323  C   PHE A  39      10.737  38.108  58.553  1.00  8.69           C
ATOM    324  O   PHE A  39      11.490  38.268  59.520  1.00  8.81           O
ATOM    325  N   ALA A  40      10.347  36.912  58.118  1.00  8.51           N
ATOM    326  CA  ALA A  40      10.756  35.675  58.757  1.00  8.53           C
ATOM    327  CB  ALA A  40      10.179  34.484  58.006  1.00  7.80           C
ATOM    328  C   ALA A  40      12.294  35.564  58.924  1.00  8.73           C
ATOM    329  O   ALA A  40      12.764  35.051  59.944  1.00  8.37           O
ATOM    330  N   LYS A  41      13.054  36.093  57.961  1.00  8.54           N
ATOM    331  CA  LYS A  41      14.532  36.054  57.999  1.00  8.89           C
ATOM    332  CB  LYS A  41      15.127  36.194  56.589  1.00  8.86           C
ATOM    333  CG  LYS A  41      14.668  35.117  55.593  1.00  9.50           C
ATOM    334  CD  LYS A  41      15.584  35.018  54.390  1.00  9.30           C
ATOM    335  CE  LYS A  41      16.797  34.124  54.667  1.00 10.02           C
ATOM    336  NZ  LYS A  41      17.286  33.384  53.438  1.00  8.69           N
ATOM    337  C   LYS A  41      15.184  37.095  58.921  1.00  8.85           C
ATOM    338  O   LYS A  41      16.198  36.822  59.560  1.00  8.05           O
ATOM    339  N   VAL A  42      14.622  38.300  58.955  1.00  9.42           N
ATOM    340  CA  VAL A  42      15.267  39.385  59.690  1.00 10.07           C
ATOM    341  CB  VAL A  42      15.146  40.796  58.986  1.00 10.62           C
ATOM    342  CG1 VAL A  42      15.776  40.780  57.567  1.00 11.11           C
ATOM    343  CG2 VAL A  42      13.733  41.256  58.966  1.00 10.89           C
ATOM    344  C   VAL A  42      14.816  39.495  61.144  1.00  9.74           C
ATOM    345  O   VAL A  42      15.581  40.027  61.956  1.00  9.42           O
ATOM    346  N   LYS A  43      13.623  38.965  61.465  1.00  8.96           N
ATOM    347  CA  LYS A  43      13.041  39.093  62.814  1.00  9.47           C
ATOM    348  CB  LYS A  43      11.589  38.600  62.907  1.00  9.74           C
ATOM    349  CG  LYS A  43      11.331  37.148  62.632  1.00 10.61           C
ATOM    350  CD  LYS A  43      10.076  36.698  63.305  1.00 10.02           C
ATOM    351  CE  LYS A  43      10.388  36.072  64.672  1.00 15.45           C
ATOM    352  NZ  LYS A  43       9.171  35.797  65.563  1.00 15.61           N
ATOM    353  C   LYS A  43      13.838  38.644  64.049  1.00  9.42           C
ATOM    354  O   LYS A  43      13.707  39.273  65.086  1.00  9.55           O
ATOM    355  N   PRO A  44      14.633  37.554  63.959  1.00  9.25           N
ATOM    356  CA  PRO A  44      15.513  37.279  65.099  1.00  9.14           C
ATOM    357  CB  PRO A  44      16.248  35.990  64.679  1.00  8.32           C
ATOM    358  CG  PRO A  44      15.391  35.369  63.689  1.00  9.02           C
ATOM    359  CD  PRO A  44      14.751  36.503  62.932  1.00  9.13           C
ATOM    360  C   PRO A  44      16.534  38.392  65.415  1.00  9.16           C
ATOM    361  O   PRO A  44      17.163  38.354  66.479  1.00  9.08           O
ATOM    362  N   ASP A  45      16.692  39.357  64.510  1.00  8.70           N
ATOM    363  CA  ASP A  45      17.654  40.447  64.681  1.00  8.91           C
ATOM    364  CB  ASP A  45      18.292  40.832  63.339  1.00  9.07           C
ATOM    365  CG  ASP A  45      19.371  39.871  62.886  1.00  9.24           C
ATOM    366  OD1 ASP A  45      19.988  39.190  63.750  1.00  8.89           O
ATOM    367  OD2 ASP A  45      19.605  39.839  61.643  1.00  7.98           O
ATOM    368  C   ASP A  45      16.979  41.703  65.206  1.00  9.37           C
ATOM    369  O   ASP A  45      17.614  42.774  65.291  1.00  9.61           O
ATOM    370  N   LEU A  46      15.683  41.600  65.491  1.00  8.60           N
ATOM    371  CA  LEU A  46      14.916  42.749  65.893  1.00  8.25           C
ATOM    372  CB  LEU A  46      13.544  42.740  65.213  1.00  8.36           C
ATOM    373  CG  LEU A  46      13.581  42.603  63.680  1.00  9.54           C
ATOM    374  CD1 LEU A  46      12.181  42.768  63.070  1.00  7.75           C
ATOM    375  CD2 LEU A  46      14.571  43.587  63.019  1.00 11.43           C
ATOM    376  C   LEU A  46      14.825  42.627  67.406  1.00  7.98           C
ATOM    377  O   LEU A  46      15.029  41.541  67.921  1.00  8.13           O
ATOM    378  N   PRO A  47      14.596  43.747  68.121  1.00  7.81           N
ATOM    379  CA  PRO A  47      14.684  43.702  69.589  1.00  7.60           C
ATOM    380  CB  PRO A  47      14.490  45.175  69.998  1.00  7.93           C
ATOM    381  CG  PRO A  47      14.961  45.982  68.727  1.00  6.36           C
ATOM    382  CD  PRO A  47      14.360  45.128  67.629  1.00  7.57           C
ATOM    383  C   PRO A  47      13.647  42.785  70.250  1.00  8.06           C
ATOM    384  O   PRO A  47      13.985  42.077  71.237  1.00  6.77           O
ATOM    385  N   PHE A  48      12.422  42.794  69.695  1.00  7.72           N
ATOM    386  CA  PHE A  48      11.333  41.947  70.164  1.00  7.75           C
ATOM    387  CB  PHE A  48      10.237  42.824  70.786  1.00  8.35           C
ATOM    388  CG  PHE A  48      10.774  43.753  71.860  1.00  8.11           C
ATOM    389  CD1 PHE A  48      10.721  45.130  71.703  1.00  7.59           C
ATOM    390  CE1 PHE A  48      11.261  45.961  72.643  1.00  8.51           C
ATOM    391  CZ  PHE A  48      11.881  45.419  73.792  1.00  8.74           C
ATOM    392  CE2 PHE A  48      11.949  44.042  73.957  1.00  8.84           C
ATOM    393  CD2 PHE A  48      11.411  43.222  72.994  1.00  9.06           C
ATOM    394  C   PHE A  48      10.828  40.978  69.079  1.00  8.10           C
ATOM    395  O   PHE A  48       9.748  40.395  69.197  1.00  8.18           O
ATOM    396  N   GLY A  49      11.661  40.758  68.060  1.00  8.31           N
ATOM    397  CA  GLY A  49      11.319  39.878  66.930  1.00  8.57           C
ATOM    398  C   GLY A  49      10.046  40.343  66.224  1.00  8.38           C
ATOM    399  O   GLY A  49       9.158  39.555  65.941  1.00  8.22           O
ATOM    400  N   GLN A  50       9.940  41.642  65.984  1.00  8.73           N
ATOM    401  CA  GLN A  50       8.687  42.236  65.476  1.00  8.93           C
ATOM    402  CB  GLN A  50       7.705  42.476  66.613  1.00  9.00           C
ATOM    403  CG  GLN A  50       6.327  42.888  66.160  1.00 13.60           C
ATOM    404  CD  GLN A  50       5.638  41.777  65.361  1.00 21.73           C
ATOM    405  OE1 GLN A  50       4.794  41.039  65.904  1.00 23.31           O
ATOM    406  NE2 GLN A  50       6.009  41.633  64.079  1.00 20.29           N
ATOM    407  C   GLN A  50       8.940  43.557  64.789  1.00  8.05           C
ATOM    408  O   GLN A  50       9.864  44.276  65.169  1.00  7.73           O
ATOM    409  N   VAL A  51       8.087  43.883  63.815  1.00  7.49           N
ATOM    410  CA  VAL A  51       8.112  45.178  63.177  1.00  6.43           C
ATOM    411  CB  VAL A  51       8.139  45.059  61.645  1.00  6.60           C
ATOM    412  CG1 VAL A  51       9.520  44.645  61.144  1.00  3.82           C
ATOM    413  CG2 VAL A  51       7.029  44.123  61.154  1.00  5.07           C
ATOM    414  C   VAL A  51       6.931  46.054  63.595  1.00  7.15           C
ATOM    415  O   VAL A  51       5.866  45.523  63.957  1.00  6.31           O
ATOM    416  N   PRO A  52       7.074  47.409  63.465  1.00  6.85           N
ATOM    417  CA  PRO A  52       8.174  48.230  62.890  1.00  7.23           C
ATOM    418  CB  PRO A  52       7.492  49.597  62.707  1.00  7.03           C
ATOM    419  CG  PRO A  52       6.521  49.617  63.887  1.00  7.77           C
ATOM    420  CD  PRO A  52       5.938  48.247  63.890  1.00  5.70           C
ATOM    421  C   PRO A  52       9.446  48.419  63.757  1.00  7.58           C
ATOM    422  O   PRO A  52       9.367  48.476  64.959  1.00  7.81           O
ATOM    423  N   VAL A  53      10.606  48.548  63.130  1.00  7.99           N
ATOM    424  CA  VAL A  53      11.838  48.880  63.869  1.00  7.62           C
ATOM    425  CB  VAL A  53      12.911  47.713  63.878  1.00  6.95           C
ATOM    426  CG1 VAL A  53      14.197  48.213  64.493  1.00  9.20           C
ATOM    427  CG2 VAL A  53      12.464  46.473  64.669  1.00  2.96           C
ATOM    428  C   VAL A  53      12.473  50.144  63.293  1.00  7.55           C
ATOM    429  O   VAL A  53      12.589  50.283  62.082  1.00  6.89           O
ATOM    430  N   LEU A  54      12.886  51.048  64.172  1.00  8.59           N
ATOM    431  CA  LEU A  54      13.585  52.295  63.785  1.00  9.05           C
ATOM    432  CB  LEU A  54      12.970  53.517  64.521  1.00  9.23           C
ATOM    433  CG  LEU A  54      13.653  54.893  64.331  1.00  8.68           C
ATOM    434  CD1 LEU A  54      13.369  55.430  62.966  1.00  4.32           C
ATOM    435  CD2 LEU A  54      13.236  55.896  65.417  1.00  9.02           C
ATOM    436  C   LEU A  54      15.042  52.221  64.159  1.00  9.08           C
ATOM    437  O   LEU A  54      15.381  52.081  65.346  1.00  9.43           O
ATOM    438  N   GLU A  55      15.921  52.301  63.170  1.00  9.26           N
ATOM    439  CA  GLU A  55      17.312  52.532  63.497  1.00  9.32           C
ATOM    440  CB  GLU A  55      18.242  51.747  62.625  1.00  8.57           C
ATOM    441  CG  GLU A  55      18.104  50.287  62.742  1.00  9.94           C
ATOM    442  CD  GLU A  55      19.015  49.589  61.763  1.00 11.89           C
ATOM    443  OE1 GLU A  55      19.578  50.268  60.870  1.00 14.86           O
ATOM    444  OE2 GLU A  55      19.205  48.371  61.885  1.00 14.52           O
ATOM    445  C   GLU A  55      17.597  54.002  63.356  1.00  9.14           C
ATOM    446  O   GLU A  55      17.173  54.615  62.382  1.00  9.33           O
ATOM    447  N   VAL A  56      18.244  54.563  64.375  1.00  9.20           N
ATOM    448  CA  VAL A  56      18.823  55.892  64.299  1.00  8.98           C
ATOM    449  CB  VAL A  56      18.126  56.944  65.248  1.00  9.54           C
ATOM    450  CG1 VAL A  56      16.968  56.353  66.087  1.00  6.83           C
ATOM    451  CG2 VAL A  56      19.147  57.821  66.041  1.00  8.65           C
ATOM    452  C   VAL A  56      20.333  55.793  64.451  1.00  9.76           C
ATOM    453  O   VAL A  56      20.844  55.327  65.490  1.00 10.82           O
ATOM    454  N   ASP A  57      21.044  56.187  63.393  1.00  9.58           N
ATOM    455  CA  ASP A  57      22.477  55.941  63.266  1.00  9.38           C
ATOM    456  CB  ASP A  57      23.311  56.944  64.103  1.00  9.44           C
ATOM    457  CG  ASP A  57      23.141  58.409  63.661  1.00 10.98           C
ATOM    458  OD1 ASP A  57      22.904  59.275  64.547  1.00 13.41           O
ATOM    459  OD2 ASP A  57      23.246  58.711  62.459  1.00 10.29           O
ATOM    460  C   ASP A  57      22.847  54.474  63.619  1.00  9.16           C
ATOM    461  O   ASP A  57      23.848  54.221  64.264  1.00  8.42           O
ATOM    462  N   GLY A  58      22.023  53.520  63.190  1.00  9.45           N
ATOM    463  CA  GLY A  58      22.276  52.096  63.417  1.00  9.27           C
ATOM    464  C   GLY A  58      21.777  51.557  64.744  1.00  9.44           C
ATOM    465  O   GLY A  58      21.790  50.347  64.966  1.00  9.92           O
ATOM    466  N   LYS A  59      21.359  52.438  65.640  1.00  9.17           N
ATOM    467  CA  LYS A  59      20.841  52.009  66.956  1.00  9.89           C
ATOM    468  CB  LYS A  59      21.175  53.037  68.071  1.00 10.33           C
ATOM    469  CG  LYS A  59      22.692  53.383  68.184  1.00 11.57           C
ATOM    470  CD  LYS A  59      23.166  53.462  69.657  1.00 14.44           C
ATOM    471  CE  LYS A  59      24.639  53.849  69.773  1.00 14.23           C
ATOM    472  NZ  LYS A  59      25.015  54.368  71.147  1.00 14.75           N
ATOM    473  C   LYS A  59      19.323  51.746  66.864  1.00  9.12           C
ATOM    474  O   LYS A  59      18.569  52.650  66.497  1.00  9.70           O
ATOM    475  N   GLN A  60      18.917  50.507  67.167  1.00  7.85           N
ATOM    476  CA  GLN A  60      17.565  49.997  67.004  1.00  7.08           C
ATOM    477  CB  GLN A  60      17.552  48.461  67.002  1.00  6.76           C
ATOM    478  CG  GLN A  60      18.005  47.823  65.701  1.00  6.73           C
ATOM    479  CD  GLN A  60      17.968  46.303  65.712  1.00  6.70           C
ATOM    480  OE1 GLN A  60      17.434  45.675  64.800  1.00  7.38           O
ATOM    481  NE2 GLN A  60      18.550  45.706  66.731  1.00  7.05           N
ATOM    482  C   GLN A  60      16.614  50.464  68.089  1.00  8.21           C
ATOM    483  O   GLN A  60      16.962  50.545  69.276  1.00  8.16           O
ATOM    484  N   LEU A  61      15.391  50.767  67.653  1.00  8.71           N
ATOM    485  CA  LEU A  61      14.279  51.064  68.528  1.00  7.97           C
ATOM    486  CB  LEU A  61      14.055  52.558  68.598  1.00  7.67           C
ATOM    487  CG  LEU A  61      12.899  53.052  69.434  1.00  7.60           C
ATOM    488  CD1 LEU A  61      13.134  52.643  70.910  1.00  7.39           C
ATOM    489  CD2 LEU A  61      12.849  54.555  69.263  1.00  3.99           C
ATOM    490  C   LEU A  61      13.060  50.418  67.939  1.00  7.95           C
ATOM    491  O   LEU A  61      12.723  50.698  66.776  1.00  8.01           O
ATOM    492  N   ALA A  62      12.426  49.531  68.709  1.00  7.56           N
ATOM    493  CA  ALA A  62      11.185  48.904  68.276  1.00  7.29           C
ATOM    494  CB  ALA A  62      11.308  47.416  68.347  1.00  7.24           C
ATOM    495  C   ALA A  62       9.943  49.420  69.026  1.00  7.72           C
ATOM    496  O   ALA A  62      10.036  50.283  69.933  1.00  8.65           O
ATOM    497  N   GLN A  63       8.767  48.942  68.613  1.00  7.18           N
ATOM    498  CA  GLN A  63       7.455  49.354  69.173  1.00  5.86           C
ATOM    499  CB  GLN A  63       7.429  49.354  70.687  1.00  4.72           C
ATOM    500  CG  GLN A  63       7.415  47.984  71.307  1.00  4.88           C
ATOM    501  CD  GLN A  63       6.082  47.212  71.255  1.00  3.81           C
ATOM    502  OE1 GLN A  63       5.052  47.697  70.819  1.00  7.56           O
ATOM    503  NE2 GLN A  63       6.114  46.019  71.756  1.00  6.73           N
ATOM    504  C   GLN A  63       6.965  50.685  68.606  1.00  6.96           C
ATOM    505  O   GLN A  63       7.581  51.720  68.832  1.00  8.06           O
ATOM    506  N   SER A  64       5.839  50.638  67.891  1.00  6.75           N
ATOM    507  CA  SER A  64       5.338  51.731  67.099  1.00  7.18           C
ATOM    508  CB  SER A  64       4.009  51.352  66.416  1.00  6.44           C
ATOM    509  OG  SER A  64       3.205  50.641  67.356  1.00  6.87           O
ATOM    510  C   SER A  64       5.147  52.952  67.945  1.00  7.91           C
ATOM    511  O   SER A  64       5.415  54.081  67.500  1.00  7.55           O
ATOM    512  N   LEU A  65       4.690  52.724  69.175  1.00  8.78           N
ATOM    513  CA  LEU A  65       4.295  53.833  70.040  1.00  8.43           C
ATOM    514  CB  LEU A  65       3.409  53.387  71.201  1.00  7.13           C
ATOM    515  CG  LEU A  65       1.908  53.070  70.922  1.00  9.06           C
ATOM    516  CD1 LEU A  65       1.121  52.634  72.195  1.00  2.00           C
ATOM    517  CD2 LEU A  65       1.145  54.227  70.260  1.00  9.98           C
ATOM    518  C   LEU A  65       5.543  54.557  70.507  1.00  8.54           C
ATOM    519  O   LEU A  65       5.598  55.800  70.437  1.00 10.35           O
ATOM    520  N   ALA A  66       6.538  53.774  70.916  1.00  6.97           N
ATOM    521  CA  ALA A  66       7.821  54.249  71.407  1.00  7.06           C
ATOM    522  CB  ALA A  66       8.690  53.073  71.990  1.00  4.38           C
ATOM    523  C   ALA A  66       8.597  54.953  70.298  1.00  7.13           C
ATOM    524  O   ALA A  66       9.268  55.940  70.577  1.00  8.19           O
ATOM    525  N   ILE A  67       8.528  54.416  69.082  1.00  7.48           N
ATOM    526  CA  ILE A  67       9.101  55.029  67.891  1.00  9.33           C
ATOM    527  CB  ILE A  67       8.990  54.102  66.679  1.00 10.23           C
ATOM    528  CG1 ILE A  67       9.851  52.846  66.877  1.00  8.38           C
ATOM    529  CD1 ILE A  67       9.486  51.781  65.917  1.00  9.30           C
ATOM    530  CG2 ILE A  67       9.365  54.842  65.379  1.00  7.11           C
ATOM    531  C   ILE A  67       8.386  56.311  67.548  1.00 11.18           C
ATOM    532  O   ILE A  67       9.029  57.365  67.380  1.00 12.56           O
ATOM    533  N   CYS A  68       7.059  56.241  67.466  1.00 13.10           N
ATOM    534  CA  CYS A  68       6.290  57.432  67.126  1.00 12.44           C
ATOM    535  CB  CYS A  68       4.780  57.143  66.703  1.00 11.15           C
ATOM    536  SG  CYS A  68       4.315  58.385  65.514  1.00 22.25           S
ATOM    537  C   CYS A  68       6.544  58.551  68.184  1.00 10.93           C
ATOM    538  O   CYS A  68       6.741  59.725  67.819  1.00 10.08           O
ATOM    539  N   ARG A  69       6.627  58.195  69.475  1.00  9.79           N
ATOM    540  CA  ARG A  69       6.833  59.213  70.496  1.00  7.89           C
ATOM    541  CB  ARG A  69       6.634  58.655  71.902  1.00  9.13           C
ATOM    542  CG  ARG A  69       6.838  59.650  73.081  1.00  6.69           C
ATOM    543  CD  ARG A  69       6.713  58.966  74.418  1.00  5.67           C
ATOM    544  NE  ARG A  69       5.457  58.222  74.432  1.00  9.48           N
ATOM    545  CZ  ARG A  69       5.342  56.895  74.293  1.00  7.82           C
ATOM    546  NH1 ARG A  69       6.416  56.107  74.219  1.00  8.89           N
ATOM    547  NH2 ARG A  69       4.141  56.353  74.268  1.00  6.43           N
ATOM    548  C   ARG A  69       8.212  59.816  70.341  1.00  8.21           C
ATOM    549  O   ARG A  69       8.355  61.034  70.386  1.00  8.05           O
ATOM    550  N   TYR A  70       9.207  58.967  70.088  1.00  7.74           N
ATOM    551  CA  TYR A  70      10.594  59.391  69.990  1.00  7.22           C
ATOM    552  CB  TYR A  70      11.539  58.171  69.806  1.00  6.19           C
ATOM    553  CG  TYR A  70      12.966  58.568  69.446  1.00  4.07           C
ATOM    554  CD1 TYR A  70      13.900  58.835  70.441  1.00  3.74           C
ATOM    555  CE1 TYR A  70      15.206  59.239  70.135  1.00  2.68           C
ATOM    556  CZ  TYR A  70      15.605  59.352  68.821  1.00  3.06           C
ATOM    557  OH  TYR A  70      16.888  59.741  68.567  1.00  3.56           O
ATOM    558  CE2 TYR A  70      14.716  59.068  67.781  1.00  4.46           C
ATOM    559  CD2 TYR A  70      13.382  58.662  68.110  1.00  4.39           C
ATOM    560  C   TYR A  70      10.753  60.424  68.844  1.00  7.97           C
ATOM    561  O   TYR A  70      11.311  61.528  69.045  1.00  8.63           O
ATOM    562  N   LEU A  71      10.307  60.053  67.653  1.00  6.73           N
ATOM    563  CA  LEU A  71      10.448  60.918  66.504  1.00  7.56           C
ATOM    564  CB  LEU A  71       9.944  60.234  65.210  1.00  7.56           C
ATOM    565  CG  LEU A  71      10.723  58.986  64.808  1.00  6.72           C
ATOM    566  CD1 LEU A  71       9.938  58.199  63.776  1.00  6.17           C
ATOM    567  CD2 LEU A  71      12.134  59.376  64.305  1.00  4.25           C
ATOM    568  C   LEU A  71       9.714  62.238  66.747  1.00  8.18           C
ATOM    569  O   LEU A  71      10.299  63.292  66.485  1.00  8.62           O
ATOM    570  N   ALA A  72       8.490  62.179  67.306  1.00  7.65           N
ATOM    571  CA  ALA A  72       7.721  63.379  67.655  1.00  7.51           C
ATOM    572  CB  ALA A  72       6.389  63.005  68.286  1.00  6.18           C
ATOM    573  C   ALA A  72       8.463  64.344  68.561  1.00  8.55           C
ATOM    574  O   ALA A  72       8.404  65.568  68.354  1.00  8.52           O
ATOM    575  N   ARG A  73       9.154  63.797  69.569  1.00  8.75           N
ATOM    576  CA  ARG A  73       9.918  64.594  70.494  1.00  9.40           C
ATOM    577  CB  ARG A  73      10.466  63.747  71.646  1.00  9.43           C
ATOM    578  CG  ARG A  73       9.407  63.312  72.704  1.00  9.58           C
ATOM    579  CD  ARG A  73      10.104  62.671  73.861  1.00 14.73           C
ATOM    580  NE  ARG A  73       9.218  62.120  74.877  1.00 17.52           N
ATOM    581  CZ  ARG A  73       9.596  61.233  75.801  1.00 15.91           C
ATOM    582  NH1 ARG A  73      10.848  60.790  75.825  1.00 14.91           N
ATOM    583  NH2 ARG A  73       8.722  60.792  76.704  1.00 15.35           N
ATOM    584  C   ARG A  73      11.034  65.278  69.750  1.00 10.54           C
ATOM    585  O   ARG A  73      11.269  66.478  69.970  1.00 11.80           O
ATOM    586  N   GLN A  74      11.703  64.522  68.864  1.00 10.40           N
ATOM    587  CA  GLN A  74      12.832  65.015  68.071  1.00  9.73           C
ATOM    588  CB  GLN A  74      13.387  63.895  67.168  1.00  9.74           C
ATOM    589  CG  GLN A  74      14.100  62.759  67.890  1.00 12.86           C
ATOM    590  CD  GLN A  74      15.063  63.285  68.903  1.00 18.05           C
ATOM    591  OE1 GLN A  74      15.972  64.060  68.553  1.00 21.20           O
ATOM    592  NE2 GLN A  74      14.848  62.936  70.181  1.00 18.00           N
ATOM    593  C   GLN A  74      12.448  66.206  67.188  1.00  8.86           C
ATOM    594  O   GLN A  74      13.268  67.128  66.988  1.00  7.87           O
ATOM    595  N   PHE A  75      11.227  66.159  66.651  1.00  7.49           N
ATOM    596  CA  PHE A  75      10.748  67.156  65.671  1.00  8.39           C
ATOM    597  CB  PHE A  75      10.359  66.493  64.331  1.00  8.08           C
ATOM    598  CG  PHE A  75      11.438  65.606  63.779  1.00  9.67           C
ATOM    599  CD1 PHE A  75      11.285  64.204  63.778  1.00  7.22           C
ATOM    600  CE1 PHE A  75      12.270  63.391  63.309  1.00  2.16           C
ATOM    601  CZ  PHE A  75      13.486  63.959  62.864  1.00  5.99           C
ATOM    602  CE2 PHE A  75      13.671  65.325  62.876  1.00  8.53           C
ATOM    603  CD2 PHE A  75      12.645  66.156  63.334  1.00  9.75           C
ATOM    604  C   PHE A  75       9.614  68.018  66.194  1.00  8.12           C
ATOM    605  O   PHE A  75       9.028  68.774  65.448  1.00  7.53           O
ATOM    606  N   GLY A  76       9.332  67.893  67.491  1.00  8.63           N
ATOM    607  CA  GLY A  76       8.385  68.748  68.171  1.00  8.73           C
ATOM    608  C   GLY A  76       6.921  68.522  67.846  1.00  9.33           C
ATOM    609  O   GLY A  76       6.174  69.499  67.725  1.00 10.41           O
ATOM    610  N   PHE A  77       6.502  67.252  67.741  1.00  8.76           N
ATOM    611  CA  PHE A  77       5.098  66.877  67.589  1.00  8.18           C
ATOM    612  CB  PHE A  77       4.865  66.140  66.269  1.00  8.30           C
ATOM    613  CG  PHE A  77       5.227  66.942  65.020  1.00  8.95           C
ATOM    614  CD1 PHE A  77       4.366  67.913  64.520  1.00  7.90           C
ATOM    615  CE1 PHE A  77       4.685  68.659  63.363  1.00  6.34           C
ATOM    616  CZ  PHE A  77       5.866  68.414  62.700  1.00  7.17           C
ATOM    617  CE2 PHE A  77       6.734  67.416  63.181  1.00  9.06           C
ATOM    618  CD2 PHE A  77       6.414  66.683  64.323  1.00  7.02           C
ATOM    619  C   PHE A  77       4.648  65.988  68.773  1.00  8.68           C
ATOM    620  O   PHE A  77       3.734  65.129  68.630  1.00  8.43           O
ATOM    621  N   ALA A  78       5.275  66.198  69.935  1.00  8.14           N
ATOM    622  CA  ALA A  78       5.001  65.378  71.113  1.00  8.54           C
ATOM    623  CB  ALA A  78       6.314  64.984  71.847  1.00  8.13           C
ATOM    624  C   ALA A  78       4.044  66.059  72.085  1.00  8.50           C
ATOM    625  O   ALA A  78       3.427  65.388  72.927  1.00  9.03           O
ATOM    626  N   GLY A  79       3.920  67.378  71.969  1.00  8.12           N
ATOM    627  CA  GLY A  79       3.280  68.182  73.020  1.00  7.49           C
ATOM    628  C   GLY A  79       4.223  69.289  73.464  1.00  7.50           C
ATOM    629  O   GLY A  79       5.451  69.196  73.308  1.00  5.90           O
ATOM    630  N   LYS A  80       3.630  70.352  73.999  1.00  8.73           N
ATOM    631  CA  LYS A  80       4.346  71.592  74.283  1.00  9.93           C
ATOM    632  CB  LYS A  80       3.450  72.795  73.970  1.00 10.89           C
ATOM    633  CG  LYS A  80       3.160  73.005  72.480  1.00 13.59           C
ATOM    634  CD  LYS A  80       4.319  73.670  71.708  1.00 17.10           C
ATOM    635  CE  LYS A  80       3.864  74.267  70.336  1.00 15.82           C
ATOM    636  NZ  LYS A  80       2.728  75.251  70.402  1.00 15.22           N
ATOM    637  C   LYS A  80       4.870  71.653  75.719  1.00  9.66           C
ATOM    638  O   LYS A  80       5.583  72.599  76.109  1.00  9.41           O
ATOM    639  N   SER A  81       4.502  70.639  76.499  1.00  9.30           N
ATOM    640  CA  SER A  81       4.962  70.503  77.874  1.00  9.44           C
ATOM    641  CB  SER A  81       4.010  71.200  78.843  1.00  8.94           C
ATOM    642  OG  SER A  81       2.786  70.472  78.919  1.00 10.96           O
ATOM    643  C   SER A  81       4.921  69.032  78.144  1.00  9.28           C
ATOM    644  O   SER A  81       4.229  68.296  77.439  1.00  9.79           O
ATOM    645  N   THR A  82       5.647  68.610  79.172  1.00  9.14           N
ATOM    646  CA  THR A  82       5.734  67.197  79.570  1.00  8.78           C
ATOM    647  CB  THR A  82       6.680  67.028  80.759  1.00  8.11           C
ATOM    648  OG1 THR A  82       6.360  68.039  81.724  1.00  9.11           O
ATOM    649  CG2 THR A  82       8.091  67.222  80.313  1.00  9.18           C
ATOM    650  C   THR A  82       4.388  66.602  79.969  1.00  8.13           C
ATOM    651  O   THR A  82       4.171  65.395  79.802  1.00  7.76           O
ATOM    652  N   PHE A  83       3.532  67.444  80.557  1.00  7.79           N
ATOM    653  CA  PHE A  83       2.156  67.080  80.852  1.00  7.47           C
ATOM    654  CB  PHE A  83       1.465  68.049  81.829  1.00  6.75           C
ATOM    655  CG  PHE A  83       0.187  67.490  82.401  1.00  5.04           C
ATOM    656  CD1 PHE A  83       0.228  66.555  83.439  1.00  2.99           C
ATOM    657  CE1 PHE A  83      -0.953  65.994  83.959  1.00  3.92           C
ATOM    658  CZ  PHE A  83      -2.201  66.383  83.431  1.00  4.88           C
ATOM    659  CE2 PHE A  83      -2.247  67.309  82.367  1.00  2.77           C
ATOM    660  CD2 PHE A  83      -1.052  67.851  81.867  1.00  2.74           C
ATOM    661  C   PHE A  83       1.327  66.874  79.586  1.00  8.05           C
ATOM    662  O   PHE A  83       0.659  65.855  79.463  1.00  8.05           O
ATOM    663  N   ASP A  84       1.366  67.822  78.635  1.00  9.09           N
ATOM    664  CA  ASP A  84       0.671  67.625  77.354  1.00  8.77           C
ATOM    665  CB  ASP A  84       0.731  68.875  76.468  1.00  9.48           C
ATOM    666  CG  ASP A  84      -0.275  69.965  76.915  1.00 12.17           C
ATOM    667  OD1 ASP A  84      -0.295  71.069  76.315  1.00 14.03           O
ATOM    668  OD2 ASP A  84      -1.039  69.721  77.885  1.00 15.32           O
ATOM    669  C   ASP A  84       1.231  66.405  76.643  1.00  9.02           C
ATOM    670  O   ASP A  84       0.465  65.590  76.051  1.00  9.96           O
ATOM    671  N   GLU A  85       2.555  66.244  76.720  1.00  8.09           N
ATOM    672  CA  GLU A  85       3.215  64.995  76.264  1.00  7.70           C
ATOM    673  CB  GLU A  85       4.708  65.067  76.514  1.00  7.26           C
ATOM    674  CG  GLU A  85       5.407  65.761  75.383  1.00  9.20           C
ATOM    675  CD  GLU A  85       6.878  65.910  75.600  1.00  7.50           C
ATOM    676  OE1 GLU A  85       7.321  65.692  76.713  1.00 11.44           O
ATOM    677  OE2 GLU A  85       7.600  66.271  74.667  1.00  8.85           O
ATOM    678  C   GLU A  85       2.600  63.697  76.836  1.00  5.78           C
ATOM    679  O   GLU A  85       2.286  62.782  76.105  1.00  6.81           O
ATOM    680  N   ALA A  86       2.377  63.661  78.124  1.00  5.10           N
ATOM    681  CA  ALA A  86       1.683  62.562  78.786  1.00  4.84           C
ATOM    682  CB  ALA A  86       1.745  62.779  80.270  1.00  3.92           C
ATOM    683  C   ALA A  86       0.212  62.400  78.334  1.00  5.63           C
ATOM    684  O   ALA A  86      -0.290  61.301  78.247  1.00  6.03           O
ATOM    685  N   VAL A  87      -0.474  63.516  78.089  1.00  5.58           N
ATOM    686  CA  VAL A  87      -1.832  63.509  77.592  1.00  5.72           C
ATOM    687  CB  VAL A  87      -2.493  64.932  77.723  1.00  5.21           C
ATOM    688  CG1 VAL A  87      -3.873  64.953  77.124  1.00  2.06           C
ATOM    689  CG2 VAL A  87      -2.572  65.319  79.193  1.00  3.33           C
ATOM    690  C   VAL A  87      -1.927  62.915  76.167  1.00  7.10           C
ATOM    691  O   VAL A  87      -2.794  62.052  75.899  1.00  7.45           O
ATOM    692  N   VAL A  88      -1.041  63.362  75.270  1.00  7.99           N
ATOM    693  CA  VAL A  88      -0.889  62.738  73.955  1.00  8.21           C
ATOM    694  CB  VAL A  88       0.392  63.242  73.237  1.00  8.88           C
ATOM    695  CG1 VAL A  88       0.642  62.447  72.002  1.00  8.10           C
ATOM    696  CG2 VAL A  88       0.289  64.731  72.891  1.00  8.12           C
ATOM    697  C   VAL A  88      -0.765  61.227  74.161  1.00  8.24           C
ATOM    698  O   VAL A  88      -1.546  60.441  73.591  1.00  8.15           O
ATOM    699  N   ASP A  89       0.205  60.850  75.007  1.00  8.27           N
ATOM    700  CA  ASP A  89       0.487  59.464  75.386  1.00  7.81           C
ATOM    701  CB  ASP A  89       1.519  59.413  76.521  1.00  8.31           C
ATOM    702  CG  ASP A  89       2.871  59.902  76.103  1.00  6.88           C
ATOM    703  OD1 ASP A  89       3.132  60.002  74.907  1.00  4.56           O
ATOM    704  OD2 ASP A  89       3.689  60.159  76.989  1.00 11.60           O
ATOM    705  C   ASP A  89      -0.742  58.696  75.846  1.00  8.05           C
ATOM    706  O   ASP A  89      -0.962  57.582  75.408  1.00  8.83           O
ATOM    707  N   SER A  90      -1.545  59.304  76.713  1.00  7.66           N
ATOM    708  CA  SER A  90      -2.695  58.646  77.270  1.00  7.96           C
ATOM    709  CB  SER A  90      -3.298  59.470  78.416  1.00  7.00           C
ATOM    710  OG  SER A  90      -4.244  60.425  77.937  1.00  7.69           O
ATOM    711  C   SER A  90      -3.747  58.344  76.204  1.00  8.31           C
ATOM    712  O   SER A  90      -4.490  57.383  76.341  1.00  8.58           O
ATOM    713  N   LEU A  91      -3.833  59.185  75.168  1.00  8.31           N
ATOM    714  CA  LEU A  91      -4.780  58.977  74.076  1.00  7.23           C
ATOM    715  CB  LEU A  91      -5.022  60.273  73.309  1.00  7.50           C
ATOM    716  CG  LEU A  91      -5.959  61.319  73.941  1.00  5.84           C
ATOM    717  CD1 LEU A  91      -5.575  62.718  73.434  1.00  2.00           C
ATOM    718  CD2 LEU A  91      -7.426  60.997  73.634  1.00  2.32           C
ATOM    719  C   LEU A  91      -4.313  57.919  73.105  1.00  7.15           C
ATOM    720  O   LEU A  91      -5.097  57.251  72.479  1.00  6.91           O
ATOM    721  N   ALA A  92      -3.012  57.791  72.967  1.00  7.76           N
ATOM    722  CA  ALA A  92      -2.430  56.881  72.038  1.00  7.62           C
ATOM    723  CB  ALA A  92      -0.974  57.228  71.850  1.00  8.46           C
ATOM    724  C   ALA A  92      -2.567  55.465  72.575  1.00  8.55           C
ATOM    725  O   ALA A  92      -2.672  54.528  71.767  1.00  9.33           O
ATOM    726  N   ASP A  93      -2.502  55.330  73.913  1.00  7.30           N
ATOM    727  CA  ASP A  93      -2.679  54.077  74.648  1.00  8.07           C
ATOM    728  CB  ASP A  93      -2.211  54.241  76.122  1.00  8.37           C
ATOM    729  CG  ASP A  93      -0.713  54.060  76.331  1.00  9.16           C
ATOM    730  OD1 ASP A  93       0.027  53.666  75.390  1.00 13.18           O
ATOM    731  OD2 ASP A  93      -0.272  54.289  77.487  1.00  9.47           O
ATOM    732  C   ASP A  93      -4.160  53.635  74.684  1.00  7.62           C
ATOM    733  O   ASP A  93      -4.478  52.423  74.712  1.00  6.77           O
ATOM    734  N   GLN A  94      -5.050  54.619  74.755  1.00  6.84           N
ATOM    735  CA  GLN A  94      -6.494  54.353  74.715  1.00  8.20           C
ATOM    736  CB  GLN A  94      -7.315  55.621  75.040  1.00  8.15           C
ATOM    737  CG  GLN A  94      -8.823  55.424  75.169  1.00  7.68           C
ATOM    738  CD  GLN A  94      -9.238  54.496  76.308  1.00  8.91           C
ATOM    739  OE1 GLN A  94      -8.463  54.232  77.263  1.00  9.91           O
ATOM    740  NE2 GLN A  94     -10.485  54.006  76.226  1.00  5.57           N
ATOM    741  C   GLN A  94      -6.864  53.845  73.343  1.00  8.68           C
ATOM    742  O   GLN A  94      -7.585  52.853  73.226  1.00  8.50           O
ATOM    743  N   TYR A  95      -6.374  54.550  72.316  1.00  9.33           N
ATOM    744  CA  TYR A  95      -6.403  54.064  70.942  1.00 10.59           C
ATOM    745  CB  TYR A  95      -5.677  55.029  70.014  1.00 11.62           C
ATOM    746  CG  TYR A  95      -5.407  54.453  68.654  1.00 14.53           C
ATOM    747  CD1 TYR A  95      -6.385  54.461  67.654  1.00 16.98           C
ATOM    748  CE1 TYR A  95      -6.111  53.914  66.383  1.00 18.49           C
ATOM    749  CZ  TYR A  95      -4.859  53.373  66.139  1.00 17.12           C
ATOM    750  OH  TYR A  95      -4.541  52.808  64.917  1.00 17.33           O
ATOM    751  CE2 TYR A  95      -3.892  53.354  67.131  1.00 17.65           C
ATOM    752  CD2 TYR A  95      -4.165  53.900  68.359  1.00 16.26           C
ATOM    753  C   TYR A  95      -5.868  52.617  70.758  1.00 10.65           C
ATOM    754  O   TYR A  95      -6.459  51.822  70.047  1.00  9.79           O
ATOM    755  N   SER A  96      -4.739  52.297  71.375  1.00 11.75           N
ATOM    756  CA  SER A  96      -4.192  50.923  71.319  1.00 12.79           C
ATOM    757  CB  SER A  96      -2.789  50.891  71.905  1.00 12.86           C
ATOM    758  OG  SER A  96      -2.145  52.004  71.350  1.00 17.87           O
ATOM    759  C   SER A  96      -5.074  49.874  71.992  1.00 11.37           C
ATOM    760  O   SER A  96      -5.227  48.793  71.451  1.00 12.25           O
ATOM    761  N   ASP A  97      -5.645  50.199  73.153  1.00 11.05           N
ATOM    762  CA  ASP A  97      -6.628  49.333  73.839  1.00 10.38           C
ATOM    763  CB  ASP A  97      -7.261  50.039  75.078  1.00 10.47           C
ATOM    764  CG  ASP A  97      -6.297  50.189  76.283  1.00 12.69           C
ATOM    765  OD1 ASP A  97      -5.128  49.766  76.216  1.00 15.14           O
ATOM    766  OD2 ASP A  97      -6.714  50.762  77.325  1.00 15.59           O
ATOM    767  C   ASP A  97      -7.781  48.987  72.876  1.00  9.70           C
ATOM    768  O   ASP A  97      -8.219  47.813  72.770  1.00  9.56           O
ATOM    769  N   TYR A  98      -8.287  50.035  72.222  1.00  7.33           N
ATOM    770  CA  TYR A  98      -9.320  49.920  71.236  1.00  6.94           C
ATOM    771  CB  TYR A  98      -9.610  51.301  70.658  1.00  6.65           C
ATOM    772  CG  TYR A  98     -10.115  51.314  69.242  1.00  4.71           C
ATOM    773  CD1 TYR A  98     -11.443  50.995  68.946  1.00  5.21           C
ATOM    774  CE1 TYR A  98     -11.923  51.044  67.632  1.00  3.71           C
ATOM    775  CZ  TYR A  98     -11.051  51.400  66.616  1.00  4.59           C
ATOM    776  OH  TYR A  98     -11.490  51.443  65.296  1.00  6.06           O
ATOM    777  CE2 TYR A  98      -9.737  51.724  66.910  1.00  2.47           C
ATOM    778  CD2 TYR A  98      -9.282  51.681  68.205  1.00  2.00           C
ATOM    779  C   TYR A  98      -8.908  48.913  70.155  1.00  7.55           C
ATOM    780  O   TYR A  98      -9.635  47.958  69.870  1.00  7.47           O
ATOM    781  N   ARG A  99      -7.719  49.125  69.597  1.00  7.58           N
ATOM    782  CA  ARG A  99      -7.159  48.279  68.591  1.00  7.66           C
ATOM    783  CB  ARG A  99      -5.775  48.810  68.166  1.00  7.17           C
ATOM    784  CG  ARG A  99      -5.809  49.887  67.066  1.00  5.79           C
ATOM    785  CD  ARG A  99      -6.448  49.323  65.818  1.00  9.32           C
ATOM    786  NE  ARG A  99      -5.983  50.003  64.629  1.00 16.21           N
ATOM    787  CZ  ARG A  99      -5.474  49.424  63.554  1.00 16.16           C
ATOM    788  NH1 ARG A  99      -5.373  48.103  63.447  1.00 13.77           N
ATOM    789  NH2 ARG A  99      -5.100  50.203  62.553  1.00 22.94           N
ATOM    790  C   ARG A  99      -7.080  46.816  69.039  1.00  8.15           C
ATOM    791  O   ARG A  99      -7.359  45.951  68.225  1.00  8.98           O
ATOM    792  N   VAL A 100      -6.698  46.549  70.304  1.00  7.76           N
ATOM    793  CA  VAL A 100      -6.759  45.188  70.916  1.00  7.47           C
ATOM    794  CB  VAL A 100      -6.111  45.169  72.389  1.00  7.84           C
ATOM    795  CG1 VAL A 100      -6.596  43.996  73.241  1.00  6.16           C
ATOM    796  CG2 VAL A 100      -4.582  45.183  72.336  1.00  6.66           C
ATOM    797  C   VAL A 100      -8.203  44.616  70.936  1.00  7.52           C
ATOM    798  O   VAL A 100      -8.430  43.431  70.638  1.00  7.05           O
ATOM    799  N   GLU A 101      -9.167  45.458  71.320  1.00  7.61           N
ATOM    800  CA  GLU A 101     -10.592  45.103  71.273  1.00  7.64           C
ATOM    801  CB  GLU A 101     -11.464  46.300  71.635  1.00  7.24           C
ATOM    802  CG  GLU A 101     -11.834  46.389  73.096  1.00  9.14           C
ATOM    803  CD  GLU A 101     -12.089  47.813  73.553  1.00 10.88           C
ATOM    804  OE1 GLU A 101     -11.902  48.080  74.754  1.00 11.45           O
ATOM    805  OE2 GLU A 101     -12.442  48.675  72.719  1.00 12.02           O
ATOM    806  C   GLU A 101     -11.017  44.603  69.904  1.00  7.92           C
ATOM    807  O   GLU A 101     -11.783  43.624  69.807  1.00  8.41           O
ATOM    808  N   ILE A 102     -10.522  45.266  68.851  1.00  7.60           N
ATOM    809  CA  ILE A 102     -11.023  45.025  67.481  1.00  7.96           C
ATOM    810  CB  ILE A 102     -11.349  46.365  66.730  1.00  8.14           C
ATOM    811  CG1 ILE A 102     -10.112  46.918  66.025  1.00  6.05           C
ATOM    812  CD1 ILE A 102     -10.386  48.128  65.135  1.00  7.35           C
ATOM    813  CG2 ILE A 102     -11.993  47.401  67.708  1.00  6.18           C
ATOM    814  C   ILE A 102     -10.144  44.114  66.604  1.00  8.01           C
ATOM    815  O   ILE A 102     -10.527  43.771  65.507  1.00  7.15           O
ATOM    816  N   LYS A 103      -8.952  43.783  67.093  1.00  8.95           N
ATOM    817  CA  LYS A 103      -8.011  42.863  66.439  1.00 10.35           C
ATOM    818  CB  LYS A 103      -7.027  42.340  67.489  1.00 10.71           C
ATOM    819  CG  LYS A 103      -5.698  41.902  66.951  1.00 12.67           C
ATOM    820  CD  LYS A 103      -4.693  41.796  68.091  1.00 17.60           C
ATOM    821  CE  LYS A 103      -3.430  41.073  67.629  1.00 21.04           C
ATOM    822  NZ  LYS A 103      -2.752  41.827  66.521  1.00 23.41           N
ATOM    823  C   LYS A 103      -8.675  41.673  65.686  1.00 10.29           C
ATOM    824  O   LYS A 103      -8.266  41.331  64.589  1.00 10.90           O
ATOM    825  N   SER A 104      -9.698  41.066  66.265  1.00 10.03           N
ATOM    826  CA  SER A 104     -10.450  40.035  65.585  1.00 10.60           C
ATOM    827  CB  SER A 104     -11.314  39.255  66.585  1.00 10.18           C
ATOM    828  OG  SER A 104     -12.351  40.073  67.074  1.00  9.90           O
ATOM    829  C   SER A 104     -11.325  40.512  64.401  1.00 11.00           C
ATOM    830  O   SER A 104     -11.554  39.738  63.458  1.00 11.17           O
ATOM    831  N   PHE A 105     -11.856  41.734  64.457  1.00 10.84           N
ATOM    832  CA  PHE A 105     -12.553  42.262  63.291  1.00 11.36           C
ATOM    833  CB  PHE A 105     -13.398  43.495  63.602  1.00 11.04           C
ATOM    834  CG  PHE A 105     -13.911  44.159  62.366  1.00 10.76           C
ATOM    835  CD1 PHE A 105     -15.053  43.657  61.719  1.00 10.82           C
ATOM    836  CE1 PHE A 105     -15.519  44.237  60.534  1.00 10.32           C
ATOM    837  CZ  PHE A 105     -14.820  45.309  59.976  1.00  9.54           C
ATOM    838  CE2 PHE A 105     -13.658  45.803  60.612  1.00  9.38           C
ATOM    839  CD2 PHE A 105     -13.212  45.220  61.789  1.00  8.95           C
ATOM    840  C   PHE A 105     -11.597  42.588  62.137  1.00 12.21           C
ATOM    841  O   PHE A 105     -11.789  42.111  61.023  1.00 11.44           O
ATOM    842  N   PHE A 106     -10.596  43.437  62.429  1.00 13.78           N
ATOM    843  CA  PHE A 106      -9.597  43.929  61.475  1.00 14.82           C
ATOM    844  CB  PHE A 106      -8.565  44.770  62.225  1.00 15.47           C
ATOM    845  CG  PHE A 106      -7.744  45.667  61.338  1.00 15.78           C
ATOM    846  CD1 PHE A 106      -6.448  45.288  60.947  1.00 16.34           C
ATOM    847  CE1 PHE A 106      -5.678  46.112  60.118  1.00 15.01           C
ATOM    848  CZ  PHE A 106      -6.192  47.351  59.688  1.00 15.03           C
ATOM    849  CE2 PHE A 106      -7.472  47.742  60.075  1.00 15.44           C
ATOM    850  CD2 PHE A 106      -8.258  46.895  60.887  1.00 15.27           C
ATOM    851  C   PHE A 106      -8.893  42.826  60.688  1.00 15.49           C
ATOM    852  O   PHE A 106      -8.890  42.838  59.462  1.00 15.33           O
ATOM    853  N   TYR A 107      -8.315  41.865  61.404  1.00 16.72           N
ATOM    854  CA  TYR A 107      -7.610  40.723  60.794  1.00 17.60           C
ATOM    855  CB  TYR A 107      -6.849  39.919  61.868  1.00 18.82           C
ATOM    856  CG  TYR A 107      -5.566  40.620  62.301  1.00 20.41           C
ATOM    857  CD1 TYR A 107      -4.305  40.127  61.935  1.00 22.56           C
ATOM    858  CE1 TYR A 107      -3.124  40.785  62.326  1.00 22.92           C
ATOM    859  CZ  TYR A 107      -3.205  41.964  63.058  1.00 22.97           C
ATOM    860  OH  TYR A 107      -2.062  42.659  63.449  1.00 22.60           O
ATOM    861  CE2 TYR A 107      -4.449  42.477  63.408  1.00 23.82           C
ATOM    862  CD2 TYR A 107      -5.614  41.803  63.030  1.00 22.11           C
ATOM    863  C   TYR A 107      -8.503  39.833  59.918  1.00 17.31           C
ATOM    864  O   TYR A 107      -8.007  39.165  59.006  1.00 17.56           O
ATOM    865  N   THR A 108      -9.812  39.844  60.185  1.00 16.65           N
ATOM    866  CA  THR A 108     -10.797  39.191  59.324  1.00 15.70           C
ATOM    867  CB  THR A 108     -12.100  38.785  60.095  1.00 15.43           C
ATOM    868  OG1 THR A 108     -11.791  37.790  61.071  1.00 13.89           O
ATOM    869  CG2 THR A 108     -13.164  38.215  59.144  1.00 14.70           C
ATOM    870  C   THR A 108     -11.129  40.060  58.105  1.00 15.69           C
ATOM    871  O   THR A 108     -11.207  39.539  56.988  1.00 15.14           O
ATOM    872  N   VAL A 109     -11.337  41.366  58.310  1.00 15.40           N
ATOM    873  CA  VAL A 109     -11.716  42.242  57.191  1.00 15.41           C
ATOM    874  CB  VAL A 109     -12.318  43.600  57.649  1.00 15.30           C
ATOM    875  CG1 VAL A 109     -11.214  44.589  58.096  1.00 14.22           C
ATOM    876  CG2 VAL A 109     -13.206  44.199  56.536  1.00 13.89           C
ATOM    877  C   VAL A 109     -10.568  42.408  56.168  1.00 15.93           C
ATOM    878  O   VAL A 109     -10.805  42.477  54.950  1.00 15.83           O
ATOM    879  N   ILE A 110      -9.330  42.439  56.665  1.00 15.97           N
ATOM    880  CA  ILE A 110      -8.167  42.552  55.783  1.00 15.93           C
ATOM    881  CB  ILE A 110      -6.924  43.167  56.502  1.00 15.80           C
ATOM    882  CG1 ILE A 110      -6.345  42.214  57.562  1.00 15.47           C
ATOM    883  CD1 ILE A 110      -4.981  42.629  58.121  1.00 15.13           C
ATOM    884  CG2 ILE A 110      -7.266  44.563  57.061  1.00 15.77           C
ATOM    885  C   ILE A 110      -7.836  41.215  55.091  1.00 16.50           C
ATOM    886  O   ILE A 110      -6.794  41.079  54.442  1.00 16.02           O
ATOM    887  N   GLY A 111      -8.727  40.237  55.245  1.00 16.25           N
ATOM    888  CA  GLY A 111      -8.547  38.937  54.639  1.00 17.20           C
ATOM    889  C   GLY A 111      -7.443  38.074  55.218  1.00 17.66           C
ATOM    890  O   GLY A 111      -7.106  37.036  54.657  1.00 17.33           O
ATOM    891  N   MET A 112      -6.874  38.484  56.343  1.00 18.37           N
ATOM    892  CA  MET A 112      -5.770  37.715  56.906  1.00 18.98           C
ATOM    893  CB  MET A 112      -4.677  38.634  57.469  1.00 19.01           C
ATOM    894  CG  MET A 112      -3.785  39.307  56.401  1.00 19.90           C
ATOM    895  SD  MET A 112      -2.350  40.237  57.075  1.00 20.18           S
ATOM    896  CE  MET A 112      -1.946  39.254  58.548  1.00 20.04           C
ATOM    897  C   MET A 112      -6.238  36.676  57.926  1.00 18.57           C
ATOM    898  O   MET A 112      -5.454  35.821  58.327  1.00 19.04           O
ATOM    899  N   ARG A 113      -7.512  36.734  58.320  1.00 18.03           N
ATOM    900  CA  ARG A 113      -8.098  35.711  59.200  1.00 17.64           C
ATOM    901  CB  ARG A 113      -8.185  36.205  60.642  1.00 17.64           C
ATOM    902  CG  ARG A 113      -8.051  35.138  61.701  1.00 17.64           C
ATOM    903  CD  ARG A 113      -8.472  35.679  63.054  1.00 19.35           C
ATOM    904  NE  ARG A 113      -9.929  35.664  63.189  1.00 20.66           N
ATOM    905  CZ  ARG A 113     -10.613  35.970  64.289  1.00 19.41           C
ATOM    906  NH1 ARG A 113      -9.989  36.346  65.401  1.00 18.73           N
ATOM    907  NH2 ARG A 113     -11.937  35.899  64.260  1.00 18.41           N
ATOM    908  C   ARG A 113      -9.483  35.230  58.746  1.00 17.53           C
ATOM    909  O   ARG A 113     -10.213  35.941  58.030  1.00 17.37           O
ATOM    910  N   GLU A 114      -9.809  34.004  59.172  1.00 16.77           N
ATOM    911  CA  GLU A 114     -11.129  33.404  59.018  1.00 16.24           C
ATOM    912  CB  GLU A 114     -11.041  31.884  59.242  1.00 16.30           C
ATOM    913  CG  GLU A 114     -10.338  31.119  58.136  1.00 17.14           C
ATOM    914  CD  GLU A 114     -11.261  30.799  56.976  1.00 18.74           C
ATOM    915  OE1 GLU A 114     -10.779  30.772  55.828  1.00 20.37           O
ATOM    916  OE2 GLU A 114     -12.469  30.568  57.208  1.00 19.57           O
ATOM    917  C   GLU A 114     -12.099  33.995  60.032  1.00 15.35           C
ATOM    918  O   GLU A 114     -11.756  34.138  61.210  1.00 14.99           O
ATOM    919  N   GLY A 115     -13.305  34.319  59.572  1.00 14.41           N
ATOM    920  CA  GLY A 115     -14.368  34.812  60.445  1.00 13.73           C
ATOM    921  C   GLY A 115     -15.491  35.460  59.659  1.00 13.32           C
ATOM    922  O   GLY A 115     -15.349  35.710  58.457  1.00 13.10           O
ATOM    923  N   ASP A 116     -16.611  35.736  60.328  1.00 12.85           N
ATOM    924  CA  ASP A 116     -17.719  36.432  59.674  1.00 12.31           C
ATOM    925  CB  ASP A 116     -19.062  35.800  60.005  1.00 12.05           C
ATOM    926  CG  ASP A 116     -20.171  36.393  59.190  1.00 11.35           C
ATOM    927  OD1 ASP A 116     -20.304  37.638  59.214  1.00  9.47           O
ATOM    928  OD2 ASP A 116     -20.886  35.629  58.507  1.00  9.63           O
ATOM    929  C   ASP A 116     -17.779  37.953  59.902  1.00 12.41           C
ATOM    930  O   ASP A 116     -18.171  38.426  60.977  1.00 12.18           O
ATOM    931  N   VAL A 117     -17.413  38.690  58.846  1.00 12.20           N
ATOM    932  CA  VAL A 117     -17.453  40.161  58.765  1.00 11.87           C
ATOM    933  CB  VAL A 117     -17.292  40.652  57.300  1.00 12.02           C
ATOM    934  CG1 VAL A 117     -15.813  40.659  56.889  1.00 12.11           C
ATOM    935  CG2 VAL A 117     -18.178  39.811  56.321  1.00 13.70           C
ATOM    936  C   VAL A 117     -18.642  40.881  59.425  1.00 11.41           C
ATOM    937  O   VAL A 117     -18.478  41.494  60.475  1.00 10.61           O
ATOM    938  N   GLU A 118     -19.827  40.811  58.815  1.00 11.32           N
ATOM    939  CA  GLU A 118     -20.988  41.568  59.302  1.00 11.31           C
ATOM    940  CB  GLU A 118     -22.216  41.267  58.434  1.00 11.88           C
ATOM    941  CG  GLU A 118     -23.062  42.504  58.073  1.00 14.40           C
ATOM    942  CD  GLU A 118     -22.373  43.453  57.084  1.00 17.36           C
ATOM    943  OE1 GLU A 118     -22.429  44.686  57.304  1.00 16.38           O
ATOM    944  OE2 GLU A 118     -21.781  42.967  56.086  1.00 19.21           O
ATOM    945  C   GLU A 118     -21.264  41.291  60.799  1.00 10.67           C
ATOM    946  O   GLU A 118     -21.637  42.195  61.560  1.00  9.77           O
ATOM    947  N   GLN A 119     -21.053  40.033  61.198  1.00 10.12           N
ATOM    948  CA  GLN A 119     -21.227  39.574  62.577  1.00  9.43           C
ATOM    949  CB  GLN A 119     -21.305  38.041  62.619  1.00  9.74           C
ATOM    950  CG  GLN A 119     -22.715  37.448  62.335  1.00 11.47           C
ATOM    951  CD  GLN A 119     -23.017  37.187  60.844  1.00 13.26           C
ATOM    952  OE1 GLN A 119     -23.365  36.066  60.458  1.00 13.42           O
ATOM    953  NE2 GLN A 119     -22.902  38.224  60.014  1.00 14.02           N
ATOM    954  C   GLN A 119     -20.129  40.098  63.506  1.00  8.42           C
ATOM    955  O   GLN A 119     -20.416  40.571  64.609  1.00  8.32           O
ATOM    956  N   LEU A 120     -18.875  40.006  63.065  1.00  7.04           N
ATOM    957  CA  LEU A 120     -17.769  40.642  63.791  1.00  5.79           C
ATOM    958  CB  LEU A 120     -16.392  40.109  63.333  1.00  5.29           C
ATOM    959  CG  LEU A 120     -16.060  38.617  63.558  1.00  2.66           C
ATOM    960  CD1 LEU A 120     -15.002  38.113  62.575  1.00  2.00           C
ATOM    961  CD2 LEU A 120     -15.614  38.370  64.984  1.00  2.00           C
ATOM    962  C   LEU A 120     -17.824  42.185  63.778  1.00  5.23           C
ATOM    963  O   LEU A 120     -17.245  42.821  64.648  1.00  5.21           O
ATOM    964  N   LYS A 121     -18.530  42.781  62.822  1.00  4.75           N
ATOM    965  CA  LYS A 121     -18.800  44.214  62.863  1.00  5.00           C
ATOM    966  CB  LYS A 121     -19.408  44.725  61.565  1.00  4.67           C
ATOM    967  CG  LYS A 121     -19.501  46.253  61.481  1.00  2.99           C
ATOM    968  CD  LYS A 121     -19.438  46.720  60.043  1.00  2.00           C
ATOM    969  CE  LYS A 121     -20.273  45.822  59.156  1.00  2.00           C
ATOM    970  NZ  LYS A 121     -20.524  46.409  57.828  1.00  2.92           N
ATOM    971  C   LYS A 121     -19.722  44.557  64.006  1.00  5.83           C
ATOM    972  O   LYS A 121     -19.372  45.380  64.856  1.00  6.74           O
ATOM    973  N   LYS A 122     -20.895  43.928  64.006  1.00  6.57           N
ATOM    974  CA  LYS A 122     -21.900  44.066  65.064  1.00  7.38           C
ATOM    975  CB  LYS A 122     -23.085  43.130  64.829  1.00  6.69           C
ATOM    976  CG  LYS A 122     -24.291  43.861  64.278  1.00  8.32           C
ATOM    977  CD  LYS A 122     -25.233  42.944  63.489  1.00  9.06           C
ATOM    978  CE  LYS A 122     -25.599  43.594  62.152  1.00 10.34           C
ATOM    979  NZ  LYS A 122     -24.353  44.031  61.381  1.00  9.99           N
ATOM    980  C   LYS A 122     -21.364  43.870  66.477  1.00  7.62           C
ATOM    981  O   LYS A 122     -21.437  44.798  67.290  1.00  8.20           O
ATOM    982  N   GLU A 123     -20.815  42.682  66.748  1.00  7.49           N
ATOM    983  CA  GLU A 123     -20.462  42.256  68.109  1.00  7.87           C
ATOM    984  CB  GLU A 123     -20.606  40.726  68.241  1.00  7.85           C
ATOM    985  CG  GLU A 123     -22.075  40.215  68.281  1.00  8.57           C
ATOM    986  CD  GLU A 123     -22.183  38.691  68.219  1.00  8.66           C
ATOM    987  OE1 GLU A 123     -23.146  38.135  68.798  1.00  9.89           O
ATOM    988  OE2 GLU A 123     -21.304  38.044  67.598  1.00  9.37           O
ATOM    989  C   GLU A 123     -19.094  42.730  68.663  1.00  7.87           C
ATOM    990  O   GLU A 123     -18.884  42.726  69.884  1.00  7.54           O
ATOM    991  N   VAL A 124     -18.192  43.159  67.779  1.00  7.85           N
ATOM    992  CA  VAL A 124     -16.821  43.489  68.171  1.00  8.09           C
ATOM    993  CB  VAL A 124     -15.790  42.367  67.723  1.00  8.44           C
ATOM    994  CG1 VAL A 124     -14.363  42.779  67.973  1.00  8.14           C
ATOM    995  CG2 VAL A 124     -16.086  41.035  68.437  1.00  8.40           C
ATOM    996  C   VAL A 124     -16.408  44.912  67.746  1.00  8.07           C
ATOM    997  O   VAL A 124     -16.128  45.734  68.611  1.00  8.79           O
ATOM    998  N   LEU A 125     -16.384  45.218  66.448  1.00  8.01           N
ATOM    999  CA  LEU A 125     -16.012  46.577  65.969  1.00  7.93           C
ATOM   1000  CB  LEU A 125     -15.972  46.616  64.425  1.00  7.75           C
ATOM   1001  CG  LEU A 125     -15.045  47.483  63.550  1.00  7.87           C
ATOM   1002  CD1 LEU A 125     -15.798  47.950  62.300  1.00  8.23           C
ATOM   1003  CD2 LEU A 125     -14.374  48.675  64.249  1.00  7.24           C
ATOM   1004  C   LEU A 125     -16.936  47.731  66.502  1.00  8.03           C
ATOM   1005  O   LEU A 125     -16.446  48.709  67.057  1.00  7.03           O
ATOM   1006  N   LEU A 126     -18.255  47.618  66.314  1.00  8.03           N
ATOM   1007  CA  LEU A 126     -19.145  48.757  66.600  1.00  8.76           C
ATOM   1008  CB  LEU A 126     -20.554  48.554  65.997  1.00  8.97           C
ATOM   1009  CG  LEU A 126     -20.705  48.527  64.465  1.00  9.15           C
ATOM   1010  CD1 LEU A 126     -22.168  48.508  64.093  1.00  9.91           C
ATOM   1011  CD2 LEU A 126     -20.017  49.695  63.780  1.00  9.30           C
ATOM   1012  C   LEU A 126     -19.188  49.203  68.099  1.00  9.00           C
ATOM   1013  O   LEU A 126     -19.033  50.392  68.388  1.00  9.02           O
ATOM   1014  N   PRO A 127     -19.413  48.256  69.044  1.00  9.01           N
ATOM   1015  CA  PRO A 127     -19.146  48.547  70.463  1.00  8.98           C
ATOM   1016  CB  PRO A 127     -19.203  47.162  71.122  1.00  8.94           C
ATOM   1017  CG  PRO A 127     -20.171  46.393  70.254  1.00  9.34           C
ATOM   1018  CD  PRO A 127     -19.986  46.904  68.851  1.00  8.69           C
ATOM   1019  C   PRO A 127     -17.785  49.229  70.713  1.00  9.63           C
ATOM   1020  O   PRO A 127     -17.751  50.404  71.106  1.00 10.89           O
ATOM   1021  N   ALA A 128     -16.684  48.518  70.483  1.00  8.55           N
ATOM   1022  CA  ALA A 128     -15.357  49.066  70.692  1.00  8.61           C
ATOM   1023  CB  ALA A 128     -14.298  48.135  70.065  1.00  8.39           C
ATOM   1024  C   ALA A 128     -15.175  50.499  70.149  1.00  8.68           C
ATOM   1025  O   ALA A 128     -14.439  51.300  70.720  1.00  9.45           O
ATOM   1026  N   ARG A 129     -15.810  50.806  69.030  1.00  8.23           N
ATOM   1027  CA  ARG A 129     -15.607  52.088  68.365  1.00  7.54           C
ATOM   1028  CB  ARG A 129     -16.038  51.991  66.905  1.00  6.62           C
ATOM   1029  CG  ARG A 129     -16.282  53.330  66.313  1.00  6.90           C
ATOM   1030  CD  ARG A 129     -17.316  53.331  65.247  1.00  2.55           C
ATOM   1031  NE  ARG A 129     -18.618  53.060  65.806  1.00  4.41           N
ATOM   1032  CZ  ARG A 129     -19.770  53.241  65.170  1.00  2.17           C
ATOM   1033  NH1 ARG A 129     -19.796  53.702  63.917  1.00  2.00           N
ATOM   1034  NH2 ARG A 129     -20.894  52.959  65.805  1.00  2.00           N
ATOM   1035  C   ARG A 129     -16.393  53.193  69.082  1.00  7.28           C
ATOM   1036  O   ARG A 129     -15.986  54.362  69.087  1.00  5.55           O
ATOM   1037  N   ASP A 130     -17.538  52.788  69.641  1.00  7.35           N
ATOM   1038  CA  ASP A 130     -18.454  53.672  70.346  1.00  7.72           C
ATOM   1039  CB  ASP A 130     -19.759  52.935  70.678  1.00  7.23           C
ATOM   1040  CG  ASP A 130     -20.598  52.596  69.430  1.00  6.50           C
ATOM   1041  OD1 ASP A 130     -20.353  53.124  68.326  1.00  7.10           O
ATOM   1042  OD2 ASP A 130     -21.510  51.778  69.558  1.00  5.63           O
ATOM   1043  C   ASP A 130     -17.797  54.156  71.625  1.00  7.98           C
ATOM   1044  O   ASP A 130     -17.837  55.338  71.976  1.00  7.90           O
ATOM   1045  N   LYS A 131     -17.161  53.242  72.326  1.00  8.52           N
ATOM   1046  CA  LYS A 131     -16.473  53.655  73.514  1.00  9.53           C
ATOM   1047  CB  LYS A 131     -15.961  52.461  74.317  1.00 10.22           C
ATOM   1048  CG  LYS A 131     -15.273  52.850  75.611  1.00 12.25           C
ATOM   1049  CD  LYS A 131     -14.957  51.622  76.474  1.00 14.85           C
ATOM   1050  CE  LYS A 131     -13.706  50.923  75.977  1.00 12.57           C
ATOM   1051  NZ  LYS A 131     -13.486  49.670  76.737  1.00 12.47           N
ATOM   1052  C   LYS A 131     -15.336  54.571  73.096  1.00  9.26           C
ATOM   1053  O   LYS A 131     -15.252  55.688  73.590  1.00  9.39           O
ATOM   1054  N   PHE A 132     -14.506  54.128  72.149  1.00  8.64           N
ATOM   1055  CA  PHE A 132     -13.342  54.909  71.778  1.00  8.63           C
ATOM   1056  CB  PHE A 132     -12.459  54.168  70.783  1.00  9.04           C
ATOM   1057  CG  PHE A 132     -11.235  54.944  70.362  1.00  7.92           C
ATOM   1058  CD1 PHE A 132     -10.963  55.136  69.001  1.00  7.33           C
ATOM   1059  CE1 PHE A 132      -9.857  55.842  68.587  1.00  3.97           C
ATOM   1060  CZ  PHE A 132      -8.973  56.353  69.544  1.00  6.67           C
ATOM   1061  CE2 PHE A 132      -9.210  56.163  70.917  1.00  4.74           C
ATOM   1062  CD2 PHE A 132     -10.359  55.469  71.316  1.00  6.13           C
ATOM   1063  C   PHE A 132     -13.697  56.308  71.284  1.00  8.66           C
ATOM   1064  O   PHE A 132     -13.130  57.304  71.753  1.00  9.64           O
ATOM   1065  N   PHE A 133     -14.649  56.378  70.372  1.00  8.49           N
ATOM   1066  CA  PHE A 133     -15.088  57.636  69.787  1.00  8.72           C
ATOM   1067  CB  PHE A 133     -15.955  57.358  68.558  1.00  8.51           C
ATOM   1068  CG  PHE A 133     -15.175  57.001  67.302  1.00  7.31           C
ATOM   1069  CD1 PHE A 133     -13.781  56.807  67.328  1.00  6.55           C
ATOM   1070  CE1 PHE A 133     -13.074  56.446  66.168  1.00  7.31           C
ATOM   1071  CZ  PHE A 133     -13.761  56.316  64.940  1.00  9.36           C
ATOM   1072  CE2 PHE A 133     -15.155  56.518  64.897  1.00  6.06           C
ATOM   1073  CD2 PHE A 133     -15.847  56.855  66.084  1.00  7.74           C
ATOM   1074  C   PHE A 133     -15.832  58.499  70.822  1.00  9.61           C
ATOM   1075  O   PHE A 133     -15.750  59.744  70.775  1.00 10.27           O
ATOM   1076  N   GLY A 134     -16.549  57.853  71.754  1.00  8.99           N
ATOM   1077  CA  GLY A 134     -17.180  58.575  72.850  1.00  8.26           C
ATOM   1078  C   GLY A 134     -16.154  59.434  73.570  1.00  8.15           C
ATOM   1079  O   GLY A 134     -16.359  60.631  73.731  1.00  8.44           O
ATOM   1080  N   PHE A 135     -15.033  58.830  73.957  1.00  7.88           N
ATOM   1081  CA  PHE A 135     -13.932  59.534  74.639  1.00  8.55           C
ATOM   1082  CB  PHE A 135     -12.940  58.550  75.250  1.00  7.93           C
ATOM   1083  CG  PHE A 135     -13.571  57.581  76.215  1.00  9.31           C
ATOM   1084  CD1 PHE A 135     -13.322  56.216  76.105  1.00  9.91           C
ATOM   1085  CE1 PHE A 135     -13.899  55.330  76.985  1.00  9.93           C
ATOM   1086  CZ  PHE A 135     -14.734  55.790  77.996  1.00  9.78           C
ATOM   1087  CE2 PHE A 135     -14.974  57.155  78.131  1.00 10.57           C
ATOM   1088  CD2 PHE A 135     -14.402  58.037  77.234  1.00  7.26           C
ATOM   1089  C   PHE A 135     -13.176  60.507  73.751  1.00  8.50           C
ATOM   1090  O   PHE A 135     -12.921  61.648  74.144  1.00  8.33           O
ATOM   1091  N   ILE A 136     -12.810  60.042  72.559  1.00  8.91           N
ATOM   1092  CA  ILE A 136     -12.171  60.920  71.576  1.00  9.02           C
ATOM   1093  CB  ILE A 136     -11.780  60.167  70.234  1.00  9.18           C
ATOM   1094  CG1 ILE A 136     -10.815  59.011  70.498  1.00 11.24           C
ATOM   1095  CD1 ILE A 136      -9.384  59.394  71.055  1.00 13.33           C
ATOM   1096  CG2 ILE A 136     -11.096  61.062  69.245  1.00 10.06           C
ATOM   1097  C   ILE A 136     -13.030  62.200  71.381  1.00  7.59           C
ATOM   1098  O   ILE A 136     -12.482  63.282  71.426  1.00  6.38           O
ATOM   1099  N   THR A 137     -14.352  62.097  71.233  1.00  7.65           N
ATOM   1100  CA  THR A 137     -15.087  63.338  70.937  1.00  8.68           C
ATOM   1101  CB  THR A 137     -16.389  63.206  70.048  1.00  8.92           C
ATOM   1102  OG1 THR A 137     -17.556  63.751  70.709  1.00  8.40           O
ATOM   1103  CG2 THR A 137     -16.638  61.775  69.542  1.00  9.47           C
ATOM   1104  C   THR A 137     -15.210  64.337  72.092  1.00  9.04           C
ATOM   1105  O   THR A 137     -15.310  65.533  71.813  1.00  9.04           O
ATOM   1106  N   LYS A 138     -15.176  63.869  73.353  1.00  9.41           N
ATOM   1107  CA  LYS A 138     -15.019  64.764  74.524  1.00 10.14           C
ATOM   1108  CB  LYS A 138     -15.037  64.004  75.866  1.00 10.15           C
ATOM   1109  CG  LYS A 138     -16.332  63.250  76.193  1.00 10.67           C
ATOM   1110  CD  LYS A 138     -16.133  62.177  77.282  1.00 11.30           C
ATOM   1111  CE  LYS A 138     -17.405  62.032  78.183  1.00 16.11           C
ATOM   1112  NZ  LYS A 138     -18.724  61.804  77.449  1.00 16.37           N
ATOM   1113  C   LYS A 138     -13.736  65.619  74.424  1.00 10.07           C
ATOM   1114  O   LYS A 138     -13.774  66.835  74.591  1.00  9.63           O
ATOM   1115  N   PHE A 139     -12.610  64.987  74.129  1.00  9.64           N
ATOM   1116  CA  PHE A 139     -11.379  65.743  73.814  1.00 10.74           C
ATOM   1117  CB  PHE A 139     -10.190  64.797  73.569  1.00 10.37           C
ATOM   1118  CG  PHE A 139      -9.536  64.322  74.843  1.00 11.76           C
ATOM   1119  CD1 PHE A 139     -10.068  63.243  75.563  1.00 10.81           C
ATOM   1120  CE1 PHE A 139      -9.482  62.820  76.748  1.00  8.85           C
ATOM   1121  CZ  PHE A 139      -8.320  63.433  77.212  1.00 11.03           C
ATOM   1122  CE2 PHE A 139      -7.764  64.505  76.513  1.00 12.42           C
ATOM   1123  CD2 PHE A 139      -8.391  64.952  75.334  1.00 13.21           C
ATOM   1124  C   PHE A 139     -11.520  66.772  72.672  1.00 10.27           C
ATOM   1125  O   PHE A 139     -11.033  67.896  72.758  1.00 10.66           O
ATOM   1126  N   LEU A 140     -12.183  66.365  71.608  1.00  9.78           N
ATOM   1127  CA  LEU A 140     -12.401  67.226  70.484  1.00 10.06           C
ATOM   1128  CB  LEU A 140     -12.915  66.398  69.310  1.00  9.39           C
ATOM   1129  CG  LEU A 140     -12.099  65.992  68.066  1.00  8.83           C
ATOM   1130  CD1 LEU A 140     -10.681  66.527  68.058  1.00  5.48           C
ATOM   1131  CD2 LEU A 140     -12.179  64.482  67.830  1.00  6.47           C
ATOM   1132  C   LEU A 140     -13.348  68.391  70.858  1.00 10.74           C
ATOM   1133  O   LEU A 140     -13.035  69.543  70.569  1.00 11.63           O
ATOM   1134  N   LYS A 141     -14.475  68.118  71.510  1.00 11.09           N
ATOM   1135  CA  LYS A 141     -15.390  69.213  71.967  1.00 12.60           C
ATOM   1136  CB  LYS A 141     -16.654  68.659  72.660  1.00 12.05           C
ATOM   1137  CG  LYS A 141     -17.484  67.673  71.807  1.00 13.98           C
ATOM   1138  CD  LYS A 141     -18.797  68.248  71.298  1.00 17.14           C
ATOM   1139  CE  LYS A 141     -19.882  67.170  71.195  1.00 17.24           C
ATOM   1140  NZ  LYS A 141     -21.238  67.799  71.267  1.00 21.44           N
ATOM   1141  C   LYS A 141     -14.715  70.299  72.861  1.00 12.81           C
ATOM   1142  O   LYS A 141     -15.044  71.485  72.782  1.00 12.83           O
ATOM   1143  N   LYS A 142     -13.773  69.900  73.704  1.00 13.89           N
ATOM   1144  CA  LYS A 142     -13.036  70.901  74.490  1.00 14.80           C
ATOM   1145  CB  LYS A 142     -12.681  70.407  75.894  1.00 14.55           C
ATOM   1146  CG  LYS A 142     -11.947  69.122  76.036  1.00 14.14           C
ATOM   1147  CD  LYS A 142     -11.837  68.882  77.546  1.00 14.15           C
ATOM   1148  CE  LYS A 142     -11.232  67.546  77.851  1.00 19.41           C
ATOM   1149  NZ  LYS A 142     -10.528  67.535  79.188  1.00 21.45           N
ATOM   1150  C   LYS A 142     -11.814  71.487  73.800  1.00 15.20           C
ATOM   1151  O   LYS A 142     -11.020  72.196  74.444  1.00 15.76           O
ATOM   1152  N   SER A 143     -11.682  71.197  72.500  1.00 14.70           N
ATOM   1153  CA  SER A 143     -10.605  71.742  71.686  1.00 14.14           C
ATOM   1154  CB  SER A 143      -9.825  70.618  71.038  1.00 14.25           C
ATOM   1155  OG  SER A 143      -8.784  71.191  70.283  1.00 13.92           O
ATOM   1156  C   SER A 143     -11.093  72.674  70.577  1.00 13.93           C
ATOM   1157  O   SER A 143     -11.531  72.195  69.511  1.00 14.87           O
ATOM   1158  N   PRO A 144     -10.988  74.003  70.786  1.00 12.63           N
ATOM   1159  CA  PRO A 144     -11.434  74.912  69.721  1.00 11.66           C
ATOM   1160  CB  PRO A 144     -11.289  76.318  70.351  1.00 11.71           C
ATOM   1161  CG  PRO A 144     -11.057  76.077  71.819  1.00 11.96           C
ATOM   1162  CD  PRO A 144     -10.469  74.719  71.964  1.00 11.99           C
ATOM   1163  C   PRO A 144     -10.602  74.802  68.434  1.00 11.05           C
ATOM   1164  O   PRO A 144     -11.134  75.005  67.337  1.00  9.29           O
ATOM   1165  N   SER A 145      -9.314  74.464  68.582  1.00 10.94           N
ATOM   1166  CA  SER A 145      -8.398  74.301  67.434  1.00 10.76           C
ATOM   1167  CB  SER A 145      -6.951  74.320  67.900  1.00 10.23           C
ATOM   1168  OG  SER A 145      -6.620  73.060  68.438  1.00 11.06           O
ATOM   1169  C   SER A 145      -8.623  73.038  66.590  1.00 10.54           C
ATOM   1170  O   SER A 145      -8.064  72.919  65.502  1.00 10.34           O
ATOM   1171  N   GLY A 146      -9.417  72.096  67.092  1.00  9.97           N
ATOM   1172  CA  GLY A 146      -9.645  70.857  66.375  1.00 10.23           C
ATOM   1173  C   GLY A 146      -8.551  69.783  66.548  1.00  9.69           C
ATOM   1174  O   GLY A 146      -8.685  68.699  66.004  1.00  9.71           O
ATOM   1175  N   PHE A 147      -7.466  70.088  67.258  1.00  9.29           N
ATOM   1176  CA  PHE A 147      -6.397  69.095  67.546  1.00  9.59           C
ATOM   1177  CB  PHE A 147      -5.028  69.758  67.677  1.00  9.05           C
ATOM   1178  CG  PHE A 147      -4.531  70.411  66.423  1.00  7.90           C
ATOM   1179  CD1 PHE A 147      -4.595  71.800  66.285  1.00  7.92           C
ATOM   1180  CE1 PHE A 147      -4.115  72.442  65.110  1.00  7.59           C
ATOM   1181  CZ  PHE A 147      -3.547  71.680  64.110  1.00  7.43           C
ATOM   1182  CE2 PHE A 147      -3.464  70.250  64.261  1.00  6.22           C
ATOM   1183  CD2 PHE A 147      -3.951  69.650  65.405  1.00  4.94           C
ATOM   1184  C   PHE A 147      -6.723  68.453  68.875  1.00  9.92           C
ATOM   1185  O   PHE A 147      -7.269  69.120  69.764  1.00 11.15           O
ATOM   1186  N   LEU A 148      -6.381  67.183  69.016  1.00 10.28           N
ATOM   1187  CA  LEU A 148      -6.702  66.371  70.206  1.00 11.04           C
ATOM   1188  CB  LEU A 148      -6.311  64.900  69.962  1.00 11.65           C
ATOM   1189  CG  LEU A 148      -7.205  64.043  69.042  1.00 10.37           C
ATOM   1190  CD1 LEU A 148      -6.516  62.745  68.770  1.00  9.36           C
ATOM   1191  CD2 LEU A 148      -8.568  63.801  69.656  1.00  7.16           C
ATOM   1192  C   LEU A 148      -6.128  66.861  71.548  1.00 11.12           C
ATOM   1193  O   LEU A 148      -6.795  66.747  72.583  1.00 10.62           O
ATOM   1194  N   VAL A 149      -4.911  67.412  71.530  1.00 11.90           N
ATOM   1195  CA  VAL A 149      -4.320  68.056  72.727  1.00 11.80           C
ATOM   1196  CB  VAL A 149      -3.439  67.075  73.640  1.00 11.56           C
ATOM   1197  CG1 VAL A 149      -3.099  65.796  72.948  1.00  9.95           C
ATOM   1198  CG2 VAL A 149      -2.212  67.744  74.253  1.00 11.39           C
ATOM   1199  C   VAL A 149      -3.640  69.365  72.383  1.00 12.57           C
ATOM   1200  O   VAL A 149      -2.887  69.436  71.418  1.00 13.58           O
ATOM   1201  N   GLY A 150      -3.954  70.415  73.137  1.00 12.07           N
ATOM   1202  CA  GLY A 150      -3.361  71.723  72.877  1.00 12.69           C
ATOM   1203  C   GLY A 150      -3.966  72.349  71.642  1.00 13.15           C
ATOM   1204  O   GLY A 150      -5.148  72.113  71.317  1.00 13.96           O
ATOM   1205  N   ASP A 151      -3.173  73.132  70.923  1.00 12.55           N
ATOM   1206  CA  ASP A 151      -3.691  73.779  69.724  1.00 12.63           C
ATOM   1207  CB  ASP A 151      -3.965  75.264  69.994  1.00 12.94           C
ATOM   1208  CG  ASP A 151      -2.753  75.984  70.592  1.00 12.48           C
ATOM   1209  OD1 ASP A 151      -2.879  77.199  70.801  1.00 14.15           O
ATOM   1210  OD2 ASP A 151      -1.693  75.337  70.858  1.00 12.71           O
ATOM   1211  C   ASP A 151      -2.702  73.640  68.590  1.00 12.55           C
ATOM   1212  O   ASP A 151      -2.617  74.509  67.698  1.00 13.43           O
ATOM   1213  N   SER A 152      -1.953  72.553  68.637  1.00 11.45           N
ATOM   1214  CA  SER A 152      -0.992  72.240  67.619  1.00 11.53           C
ATOM   1215  CB  SER A 152       0.400  72.695  68.072  1.00 10.80           C
ATOM   1216  OG  SER A 152       0.829  71.931  69.181  1.00 13.05           O
ATOM   1217  C   SER A 152      -1.030  70.725  67.363  1.00 11.88           C
ATOM   1218  O   SER A 152      -1.445  69.947  68.251  1.00 11.90           O
ATOM   1219  N   LEU A 153      -0.608  70.315  66.163  1.00 11.80           N
ATOM   1220  CA  LEU A 153      -0.484  68.902  65.800  1.00 11.70           C
ATOM   1221  CB  LEU A 153       0.062  68.773  64.344  1.00 12.47           C
ATOM   1222  CG  LEU A 153       0.345  67.446  63.590  1.00 13.44           C
ATOM   1223  CD1 LEU A 153       1.384  66.573  64.281  1.00 16.65           C
ATOM   1224  CD2 LEU A 153      -0.926  66.575  63.375  1.00 16.27           C
ATOM   1225  C   LEU A 153       0.439  68.177  66.782  1.00 11.34           C
ATOM   1226  O   LEU A 153       1.508  68.678  67.128  1.00 12.12           O
ATOM   1227  N   THR A 154       0.005  67.010  67.238  1.00 10.94           N
ATOM   1228  CA  THR A 154       0.860  66.055  67.926  1.00 10.33           C
ATOM   1229  CB  THR A 154       0.474  65.883  69.422  1.00  9.57           C
ATOM   1230  OG1 THR A 154      -0.776  65.196  69.510  1.00  9.92           O
ATOM   1231  CG2 THR A 154       0.376  67.226  70.156  1.00  8.57           C
ATOM   1232  C   THR A 154       0.677  64.716  67.223  1.00 10.11           C
ATOM   1233  O   THR A 154      -0.254  64.567  66.426  1.00 10.62           O
ATOM   1234  N   TRP A 155       1.534  63.740  67.529  1.00  9.22           N
ATOM   1235  CA  TRP A 155       1.488  62.419  66.886  1.00  8.30           C
ATOM   1236  CB  TRP A 155       2.716  61.539  67.292  1.00  7.83           C
ATOM   1237  CG  TRP A 155       2.876  61.158  68.750  1.00  5.84           C
ATOM   1238  CD1 TRP A 155       3.354  61.951  69.768  1.00  5.67           C
ATOM   1239  NE1 TRP A 155       3.383  61.234  70.948  1.00  5.44           N
ATOM   1240  CE2 TRP A 155       2.948  59.958  70.709  1.00  2.50           C
ATOM   1241  CD2 TRP A 155       2.630  59.865  69.343  1.00  4.42           C
ATOM   1242  CE3 TRP A 155       2.158  58.637  68.841  1.00  7.71           C
ATOM   1243  CZ3 TRP A 155       2.020  57.543  69.712  1.00  6.17           C
ATOM   1244  CH2 TRP A 155       2.351  57.670  71.080  1.00  7.07           C
ATOM   1245  CZ2 TRP A 155       2.794  58.873  71.594  1.00  7.30           C
ATOM   1246  C   TRP A 155       0.192  61.621  67.032  1.00  9.65           C
ATOM   1247  O   TRP A 155      -0.085  60.795  66.164  1.00 11.12           O
ATOM   1248  N   VAL A 156      -0.584  61.777  68.124  1.00 10.64           N
ATOM   1249  CA  VAL A 156      -1.885  61.071  68.189  1.00  9.55           C
ATOM   1250  CB  VAL A 156      -2.734  61.277  69.472  1.00 10.01           C
ATOM   1251  CG1 VAL A 156      -2.799  60.024  70.283  1.00 10.61           C
ATOM   1252  CG2 VAL A 156      -2.423  62.529  70.202  1.00  8.80           C
ATOM   1253  C   VAL A 156      -2.856  61.521  67.096  1.00  8.79           C
ATOM   1254  O   VAL A 156      -3.619  60.706  66.595  1.00  8.93           O
ATOM   1255  N   ASP A 157      -2.887  62.817  66.799  1.00  7.85           N
ATOM   1256  CA  ASP A 157      -3.686  63.330  65.673  1.00  7.60           C
ATOM   1257  CB  ASP A 157      -3.286  64.784  65.387  1.00  6.09           C
ATOM   1258  CG  ASP A 157      -3.685  65.741  66.547  1.00  4.96           C
ATOM   1259  OD1 ASP A 157      -2.866  66.571  66.999  1.00  2.00           O
ATOM   1260  OD2 ASP A 157      -4.846  65.623  67.027  1.00  3.99           O
ATOM   1261  C   ASP A 157      -3.564  62.406  64.407  1.00  8.46           C
ATOM   1262  O   ASP A 157      -4.548  62.093  63.747  1.00  8.86           O
ATOM   1263  N   LEU A 158      -2.354  61.922  64.152  1.00  9.24           N
ATOM   1264  CA  LEU A 158      -2.017  61.141  62.973  1.00  9.95           C
ATOM   1265  CB  LEU A 158      -0.500  61.172  62.750  1.00  9.82           C
ATOM   1266  CG  LEU A 158       0.246  62.493  62.783  1.00  9.96           C
ATOM   1267  CD1 LEU A 158       1.739  62.177  62.779  1.00  7.15           C
ATOM   1268  CD2 LEU A 158      -0.132  63.331  61.554  1.00  9.78           C
ATOM   1269  C   LEU A 158      -2.476  59.717  63.109  1.00  9.79           C
ATOM   1270  O   LEU A 158      -3.100  59.167  62.201  1.00  9.60           O
ATOM   1271  N   LEU A 159      -2.154  59.128  64.252  1.00 10.09           N
ATOM   1272  CA  LEU A 159      -2.640  57.809  64.604  1.00 10.39           C
ATOM   1273  CB  LEU A 159      -2.422  57.552  66.092  1.00 10.30           C
ATOM   1274  CG  LEU A 159      -1.125  56.931  66.597  1.00 12.45           C
ATOM   1275  CD1 LEU A 159      -1.300  56.657  68.107  1.00  8.51           C
ATOM   1276  CD2 LEU A 159      -0.681  55.637  65.777  1.00  8.73           C
ATOM   1277  C   LEU A 159      -4.112  57.630  64.300  1.00 10.00           C
ATOM   1278  O   LEU A 159      -4.505  56.683  63.585  1.00 11.40           O
ATOM   1279  N   VAL A 160      -4.904  58.534  64.860  1.00  8.87           N
ATOM   1280  CA  VAL A 160      -6.381  58.504  64.839  1.00  8.59           C
ATOM   1281  CB  VAL A 160      -6.957  59.411  65.992  1.00  8.27           C
ATOM   1282  CG1 VAL A 160      -8.456  59.485  65.971  1.00  6.64           C
ATOM   1283  CG2 VAL A 160      -6.435  58.962  67.356  1.00  6.37           C
ATOM   1284  C   VAL A 160      -6.969  58.952  63.489  1.00  8.74           C
ATOM   1285  O   VAL A 160      -7.882  58.311  62.957  1.00  8.84           O
ATOM   1286  N   SER A 161      -6.466  60.055  62.935  1.00  8.64           N
ATOM   1287  CA  SER A 161      -6.911  60.451  61.595  1.00  8.60           C
ATOM   1288  CB  SER A 161      -6.360  61.810  61.213  1.00  7.89           C
ATOM   1289  OG  SER A 161      -4.978  61.769  61.086  1.00  6.55           O
ATOM   1290  C   SER A 161      -6.601  59.354  60.533  1.00  8.33           C
ATOM   1291  O   SER A 161      -7.470  58.922  59.812  1.00  8.83           O
ATOM   1292  N   GLU A 162      -5.370  58.881  60.482  1.00  8.56           N
ATOM   1293  CA  GLU A 162      -4.993  57.804  59.571  1.00  8.32           C
ATOM   1294  CB  GLU A 162      -3.477  57.554  59.679  1.00  8.75           C
ATOM   1295  CG  GLU A 162      -2.970  56.308  58.929  1.00  9.86           C
ATOM   1296  CD  GLU A 162      -3.182  56.442  57.430  1.00 11.79           C
ATOM   1297  OE1 GLU A 162      -2.887  57.532  56.867  1.00  8.82           O
ATOM   1298  OE2 GLU A 162      -3.646  55.459  56.821  1.00 14.15           O
ATOM   1299  C   GLU A 162      -5.780  56.484  59.766  1.00  7.58           C
ATOM   1300  O   GLU A 162      -6.131  55.801  58.800  1.00  8.26           O
ATOM   1301  N   HIS A 163      -6.046  56.105  60.999  1.00  7.29           N
ATOM   1302  CA  HIS A 163      -6.855  54.910  61.218  1.00  7.50           C
ATOM   1303  CB  HIS A 163      -6.869  54.506  62.683  1.00  7.64           C
ATOM   1304  CG  HIS A 163      -7.723  53.312  62.960  1.00  7.44           C
ATOM   1305  ND1 HIS A 163      -8.978  53.409  63.530  1.00  3.47           N
ATOM   1306  CE1 HIS A 163      -9.487  52.197  63.658  1.00  3.20           C
ATOM   1307  NE2 HIS A 163      -8.625  51.321  63.171  1.00  3.97           N
ATOM   1308  CD2 HIS A 163      -7.513  51.993  62.721  1.00  7.22           C
ATOM   1309  C   HIS A 163      -8.282  55.043  60.692  1.00  6.91           C
ATOM   1310  O   HIS A 163      -8.796  54.127  60.066  1.00  8.16           O
ATOM   1311  N   ASN A 164      -8.903  56.189  60.923  1.00  6.20           N
ATOM   1312  CA  ASN A 164     -10.252  56.457  60.469  1.00  5.80           C
ATOM   1313  CB  ASN A 164     -10.717  57.814  61.016  1.00  6.27           C
ATOM   1314  CG  ASN A 164     -10.899  57.791  62.517  1.00  8.61           C
ATOM   1315  OD1 ASN A 164     -11.053  58.845  63.171  1.00  8.82           O
ATOM   1316  ND2 ASN A 164     -10.912  56.567  63.085  1.00 10.17           N
ATOM   1317  C   ASN A 164     -10.367  56.395  58.944  1.00  4.98           C
ATOM   1318  O   ASN A 164     -11.304  55.807  58.389  1.00  3.99           O
ATOM   1319  N   ALA A 165      -9.379  56.997  58.293  1.00  4.60           N
ATOM   1320  CA  ALA A 165      -9.273  57.032  56.858  1.00  4.54           C
ATOM   1321  CB  ALA A 165      -8.060  57.811  56.493  1.00  4.44           C
ATOM   1322  C   ALA A 165      -9.217  55.595  56.327  1.00  4.12           C
ATOM   1323  O   ALA A 165     -10.045  55.191  55.533  1.00  3.64           O
ATOM   1324  N   THR A 166      -8.267  54.809  56.818  1.00  5.23           N
ATOM   1325  CA  THR A 166      -8.204  53.353  56.532  1.00  5.50           C
ATOM   1326  CB  THR A 166      -7.078  52.692  57.365  1.00  5.99           C
ATOM   1327  OG1 THR A 166      -5.820  53.256  56.995  1.00  5.29           O
ATOM   1328  CG2 THR A 166      -7.045  51.157  57.167  1.00  6.47           C
ATOM   1329  C   THR A 166      -9.549  52.610  56.765  1.00  6.17           C
ATOM   1330  O   THR A 166     -10.036  51.920  55.865  1.00  6.54           O
ATOM   1331  N   MET A 167     -10.143  52.759  57.954  1.00  6.27           N
ATOM   1332  CA  MET A 167     -11.461  52.153  58.240  1.00  7.83           C
ATOM   1333  CB  MET A 167     -11.954  52.460  59.672  1.00  8.35           C
ATOM   1334  CG  MET A 167     -11.177  51.669  60.723  1.00 10.97           C
ATOM   1335  SD  MET A 167     -11.521  49.863  60.582  1.00 16.88           S
ATOM   1336  CE  MET A 167     -13.239  49.839  60.210  1.00 12.97           C
ATOM   1337  C   MET A 167     -12.562  52.445  57.203  1.00  7.47           C
ATOM   1338  O   MET A 167     -13.154  51.503  56.676  1.00  7.16           O
ATOM   1339  N   LEU A 168     -12.799  53.720  56.885  1.00  7.33           N
ATOM   1340  CA  LEU A 168     -13.747  54.105  55.808  1.00  7.56           C
ATOM   1341  CB  LEU A 168     -13.602  55.601  55.445  1.00  7.50           C
ATOM   1342  CG  LEU A 168     -13.879  56.628  56.558  1.00  9.24           C
ATOM   1343  CD1 LEU A 168     -14.086  58.041  56.022  1.00 10.08           C
ATOM   1344  CD2 LEU A 168     -15.106  56.200  57.349  1.00 11.00           C
ATOM   1345  C   LEU A 168     -13.626  53.236  54.539  1.00  7.33           C
ATOM   1346  O   LEU A 168     -14.588  53.015  53.820  1.00  7.14           O
ATOM   1347  N   THR A 169     -12.423  52.759  54.279  1.00  7.28           N
ATOM   1348  CA  THR A 169     -12.154  51.893  53.148  1.00  7.86           C
ATOM   1349  CB  THR A 169     -10.639  51.897  52.875  1.00  7.89           C
ATOM   1350  OG1 THR A 169     -10.227  53.239  52.559  1.00 10.87           O
ATOM   1351  CG2 THR A 169     -10.340  51.051  51.736  1.00 10.30           C
ATOM   1352  C   THR A 169     -12.669  50.449  53.364  1.00  6.88           C
ATOM   1353  O   THR A 169     -12.762  49.666  52.417  1.00  6.03           O
ATOM   1354  N   PHE A 170     -12.986  50.107  54.617  1.00  6.44           N
ATOM   1355  CA  PHE A 170     -13.537  48.786  54.947  1.00  6.26           C
ATOM   1356  CB  PHE A 170     -12.640  48.045  55.937  1.00  6.71           C
ATOM   1357  CG  PHE A 170     -11.332  47.612  55.346  1.00  6.87           C
ATOM   1358  CD1 PHE A 170     -10.143  48.168  55.788  1.00  8.98           C
ATOM   1359  CE1 PHE A 170      -8.928  47.782  55.246  1.00  8.80           C
ATOM   1360  CZ  PHE A 170      -8.897  46.866  54.241  1.00  8.38           C
ATOM   1361  CE2 PHE A 170     -10.086  46.301  53.773  1.00 10.01           C
ATOM   1362  CD2 PHE A 170     -11.293  46.684  54.322  1.00  9.22           C
ATOM   1363  C   PHE A 170     -14.954  48.854  55.473  1.00  5.63           C
ATOM   1364  O   PHE A 170     -15.745  47.945  55.251  1.00  5.77           O
ATOM   1365  N   VAL A 171     -15.260  49.950  56.163  1.00  5.12           N
ATOM   1366  CA  VAL A 171     -16.552  50.187  56.781  1.00  4.31           C
ATOM   1367  CB  VAL A 171     -16.477  49.988  58.325  1.00  4.21           C
ATOM   1368  CG1 VAL A 171     -17.837  50.109  58.935  1.00  2.08           C
ATOM   1369  CG2 VAL A 171     -15.843  48.617  58.685  1.00  3.35           C
ATOM   1370  C   VAL A 171     -17.029  51.604  56.421  1.00  4.51           C
ATOM   1371  O   VAL A 171     -16.763  52.559  57.169  1.00  4.89           O
ATOM   1372  N   PRO A 172     -17.746  51.742  55.281  1.00  4.07           N
ATOM   1373  CA  PRO A 172     -18.171  53.050  54.744  1.00  4.32           C
ATOM   1374  CB  PRO A 172     -19.070  52.670  53.531  1.00  4.04           C
ATOM   1375  CG  PRO A 172     -19.426  51.210  53.725  1.00  3.18           C
ATOM   1376  CD  PRO A 172     -18.217  50.629  54.433  1.00  4.04           C
ATOM   1377  C   PRO A 172     -18.924  53.969  55.743  1.00  4.54           C
ATOM   1378  O   PRO A 172     -18.810  55.187  55.656  1.00  4.82           O
ATOM   1379  N   GLU A 173     -19.686  53.389  56.667  1.00  4.82           N
ATOM   1380  CA  GLU A 173     -20.414  54.161  57.693  1.00  5.23           C
ATOM   1381  CB  GLU A 173     -21.856  53.677  57.831  1.00  5.03           C
ATOM   1382  CG  GLU A 173     -22.107  52.303  57.257  1.00  6.30           C
ATOM   1383  CD  GLU A 173     -21.388  51.206  58.010  1.00  5.19           C
ATOM   1384  OE1 GLU A 173     -20.528  50.506  57.424  1.00  2.00           O
ATOM   1385  OE2 GLU A 173     -21.711  51.045  59.187  1.00  6.21           O
ATOM   1386  C   GLU A 173     -19.736  54.188  59.072  1.00  5.61           C
ATOM   1387  O   GLU A 173     -20.426  54.171  60.102  1.00  5.33           O
ATOM   1388  N   PHE A 174     -18.402  54.280  59.087  1.00  5.09           N
ATOM   1389  CA  PHE A 174     -17.657  54.185  60.334  1.00  5.98           C
ATOM   1390  CB  PHE A 174     -16.172  53.877  60.059  1.00  5.30           C
ATOM   1391  CG  PHE A 174     -15.434  53.413  61.259  1.00  4.50           C
ATOM   1392  CD1 PHE A 174     -15.890  52.307  61.984  1.00  4.74           C
ATOM   1393  CE1 PHE A 174     -15.211  51.873  63.102  1.00  2.75           C
ATOM   1394  CZ  PHE A 174     -14.039  52.546  63.507  1.00  4.13           C
ATOM   1395  CE2 PHE A 174     -13.561  53.613  62.775  1.00  2.00           C
ATOM   1396  CD2 PHE A 174     -14.269  54.060  61.674  1.00  4.20           C
ATOM   1397  C   PHE A 174     -17.816  55.412  61.258  1.00  6.85           C
ATOM   1398  O   PHE A 174     -17.820  55.298  62.497  1.00  6.05           O
ATOM   1399  N   LEU A 175     -17.997  56.578  60.643  1.00  7.59           N
ATOM   1400  CA  LEU A 175     -18.002  57.823  61.391  1.00  8.20           C
ATOM   1401  CB  LEU A 175     -17.153  58.853  60.665  1.00  7.24           C
ATOM   1402  CG  LEU A 175     -15.737  58.362  60.358  1.00  7.63           C
ATOM   1403  CD1 LEU A 175     -14.925  59.536  59.833  1.00  6.02           C
ATOM   1404  CD2 LEU A 175     -14.985  57.690  61.574  1.00  3.70           C
ATOM   1405  C   LEU A 175     -19.420  58.326  61.614  1.00  8.70           C
ATOM   1406  O   LEU A 175     -19.627  59.454  62.059  1.00  9.30           O
ATOM   1407  N   GLU A 176     -20.388  57.458  61.323  1.00  9.22           N
ATOM   1408  CA  GLU A 176     -21.813  57.773  61.373  1.00  9.13           C
ATOM   1409  CB  GLU A 176     -22.670  56.495  61.234  1.00  9.22           C
ATOM   1410  CG  GLU A 176     -23.117  56.194  59.797  1.00  9.18           C
ATOM   1411  CD  GLU A 176     -24.358  55.247  59.661  1.00  8.43           C
ATOM   1412  OE1 GLU A 176     -24.800  54.602  60.625  1.00  6.14           O
ATOM   1413  OE2 GLU A 176     -24.880  55.128  58.540  1.00  7.16           O
ATOM   1414  C   GLU A 176     -22.270  58.631  62.575  1.00  9.45           C
ATOM   1415  O   GLU A 176     -22.853  59.710  62.391  1.00  9.94           O
ATOM   1416  N   GLY A 177     -22.037  58.173  63.793  1.00  8.95           N
ATOM   1417  CA  GLY A 177     -22.597  58.922  64.936  1.00  8.88           C
ATOM   1418  C   GLY A 177     -21.643  59.956  65.515  1.00  8.72           C
ATOM   1419  O   GLY A 177     -21.817  60.397  66.633  1.00  8.55           O
ATOM   1420  N   TYR A 178     -20.617  60.331  64.748  1.00  8.68           N
ATOM   1421  CA  TYR A 178     -19.496  61.103  65.281  1.00  7.59           C
ATOM   1422  CB  TYR A 178     -18.387  60.139  65.736  1.00  8.22           C
ATOM   1423  CG  TYR A 178     -18.925  59.030  66.648  1.00  9.90           C
ATOM   1424  CD1 TYR A 178     -19.471  57.830  66.108  1.00 11.15           C
ATOM   1425  CE1 TYR A 178     -20.007  56.834  66.952  1.00 10.73           C
ATOM   1426  CZ  TYR A 178     -19.984  57.038  68.353  1.00  9.56           C
ATOM   1427  OH  TYR A 178     -20.475  56.090  69.207  1.00  8.43           O
ATOM   1428  CE2 TYR A 178     -19.458  58.204  68.895  1.00  8.45           C
ATOM   1429  CD2 TYR A 178     -18.945  59.195  68.051  1.00  9.79           C
ATOM   1430  C   TYR A 178     -19.038  62.180  64.267  1.00  6.82           C
ATOM   1431  O   TYR A 178     -18.070  61.998  63.528  1.00  5.94           O
ATOM   1432  N   PRO A 179     -19.751  63.321  64.237  1.00  6.23           N
ATOM   1433  CA  PRO A 179     -19.345  64.370  63.304  1.00  6.36           C
ATOM   1434  CB  PRO A 179     -20.507  65.384  63.346  1.00  5.86           C
ATOM   1435  CG  PRO A 179     -21.317  65.036  64.548  1.00  6.65           C
ATOM   1436  CD  PRO A 179     -20.914  63.691  65.065  1.00  6.30           C
ATOM   1437  C   PRO A 179     -17.972  64.996  63.628  1.00  6.13           C
ATOM   1438  O   PRO A 179     -17.181  65.209  62.716  1.00  6.38           O
ATOM   1439  N   GLU A 180     -17.689  65.256  64.900  1.00  6.23           N
ATOM   1440  CA  GLU A 180     -16.382  65.788  65.345  1.00  6.78           C
ATOM   1441  CB  GLU A 180     -16.345  65.942  66.875  1.00  5.74           C
ATOM   1442  CG  GLU A 180     -17.381  66.892  67.432  1.00  9.61           C
ATOM   1443  CD  GLU A 180     -18.741  66.248  67.521  1.00  9.67           C
ATOM   1444  OE1 GLU A 180     -18.804  65.004  67.670  1.00 12.77           O
ATOM   1445  OE2 GLU A 180     -19.727  66.974  67.421  1.00  8.52           O
ATOM   1446  C   GLU A 180     -15.150  64.954  64.917  1.00  6.92           C
ATOM   1447  O   GLU A 180     -14.128  65.510  64.489  1.00  7.24           O
ATOM   1448  N   VAL A 181     -15.240  63.637  65.082  1.00  6.61           N
ATOM   1449  CA  VAL A 181     -14.170  62.729  64.680  1.00  7.20           C
ATOM   1450  CB  VAL A 181     -14.506  61.257  65.075  1.00  6.89           C
ATOM   1451  CG1 VAL A 181     -13.540  60.294  64.438  1.00  4.20           C
ATOM   1452  CG2 VAL A 181     -14.570  61.103  66.566  1.00  4.15           C
ATOM   1453  C   VAL A 181     -13.898  62.837  63.169  1.00  7.93           C
ATOM   1454  O   VAL A 181     -12.757  62.898  62.742  1.00  8.06           O
ATOM   1455  N   LYS A 182     -14.970  62.858  62.379  1.00  8.50           N
ATOM   1456  CA  LYS A 182     -14.877  63.054  60.944  1.00  9.24           C
ATOM   1457  CB  LYS A 182     -16.266  62.927  60.331  1.00  9.58           C
ATOM   1458  CG  LYS A 182     -16.310  62.958  58.837  1.00 10.44           C
ATOM   1459  CD  LYS A 182     -17.714  63.320  58.440  1.00 13.94           C
ATOM   1460  CE  LYS A 182     -18.235  62.424  57.346  1.00 16.30           C
ATOM   1461  NZ  LYS A 182     -17.355  62.563  56.152  1.00 18.79           N
ATOM   1462  C   LYS A 182     -14.195  64.399  60.572  1.00  9.51           C
ATOM   1463  O   LYS A 182     -13.207  64.391  59.808  1.00  8.70           O
ATOM   1464  N   GLU A 183     -14.714  65.521  61.127  1.00  8.84           N
ATOM   1465  CA  GLU A 183     -14.082  66.851  61.014  1.00  8.69           C
ATOM   1466  CB  GLU A 183     -14.781  67.875  61.914  1.00  8.42           C
ATOM   1467  CG  GLU A 183     -16.232  68.269  61.482  1.00 10.36           C
ATOM   1468  CD  GLU A 183     -16.933  69.213  62.502  1.00 10.09           C
ATOM   1469  OE1 GLU A 183     -16.595  69.162  63.723  1.00 11.81           O
ATOM   1470  OE2 GLU A 183     -17.818  69.994  62.070  1.00  7.99           O
ATOM   1471  C   GLU A 183     -12.574  66.832  61.352  1.00  8.12           C
ATOM   1472  O   GLU A 183     -11.777  67.519  60.681  1.00  7.49           O
ATOM   1473  N   HIS A 184     -12.200  66.056  62.377  1.00  7.04           N
ATOM   1474  CA  HIS A 184     -10.796  65.948  62.819  1.00  7.65           C
ATOM   1475  CB  HIS A 184     -10.683  65.191  64.163  1.00  7.05           C
ATOM   1476  CG  HIS A 184      -9.288  64.724  64.499  1.00  5.87           C
ATOM   1477  ND1 HIS A 184      -8.313  65.573  64.993  1.00  4.11           N
ATOM   1478  CE1 HIS A 184      -7.203  64.879  65.208  1.00  3.68           C
ATOM   1479  NE2 HIS A 184      -7.436  63.613  64.918  1.00  2.00           N
ATOM   1480  CD2 HIS A 184      -8.727  63.487  64.465  1.00  2.00           C
ATOM   1481  C   HIS A 184      -9.945  65.258  61.756  1.00  8.28           C
ATOM   1482  O   HIS A 184      -8.893  65.784  61.374  1.00  9.62           O
ATOM   1483  N   MET A 185     -10.396  64.081  61.295  1.00  8.34           N
ATOM   1484  CA  MET A 185      -9.721  63.282  60.237  1.00  8.09           C
ATOM   1485  CB  MET A 185     -10.543  62.013  59.905  1.00  7.83           C
ATOM   1486  CG  MET A 185     -10.028  61.167  58.708  1.00  8.22           C
ATOM   1487  SD  MET A 185     -11.167  59.936  57.983  1.00  7.20           S
ATOM   1488  CE  MET A 185     -12.511  60.987  57.454  1.00  2.00           C
ATOM   1489  C   MET A 185      -9.469  64.120  58.964  1.00  8.33           C
ATOM   1490  O   MET A 185      -8.416  64.027  58.350  1.00  8.30           O
ATOM   1491  N   GLU A 186     -10.432  64.944  58.584  1.00  7.47           N
ATOM   1492  CA  GLU A 186     -10.239  65.834  57.443  1.00  7.96           C
ATOM   1493  CB  GLU A 186     -11.575  66.329  56.932  1.00  7.55           C
ATOM   1494  CG  GLU A 186     -12.482  65.193  56.566  1.00  9.24           C
ATOM   1495  CD  GLU A 186     -13.820  65.675  56.073  1.00 10.11           C
ATOM   1496  OE1 GLU A 186     -14.221  65.216  54.991  1.00 12.17           O
ATOM   1497  OE2 GLU A 186     -14.451  66.513  56.751  1.00  8.89           O
ATOM   1498  C   GLU A 186      -9.326  67.037  57.683  1.00  7.83           C
ATOM   1499  O   GLU A 186      -8.645  67.480  56.752  1.00  7.25           O
ATOM   1500  N   LYS A 187      -9.338  67.574  58.906  1.00  7.72           N
ATOM   1501  CA  LYS A 187      -8.505  68.716  59.251  1.00  7.92           C
ATOM   1502  CB  LYS A 187      -8.930  69.343  60.603  1.00  8.23           C
ATOM   1503  CG  LYS A 187      -7.765  69.741  61.511  1.00  8.78           C
ATOM   1504  CD  LYS A 187      -8.223  70.272  62.868  1.00  7.84           C
ATOM   1505  CE  LYS A 187      -7.370  71.460  63.290  1.00  7.03           C
ATOM   1506  NZ  LYS A 187      -7.560  72.686  62.441  1.00  8.28           N
ATOM   1507  C   LYS A 187      -7.050  68.278  59.258  1.00  7.65           C
ATOM   1508  O   LYS A 187      -6.215  68.891  58.571  1.00  7.73           O
ATOM   1509  N   ILE A 188      -6.756  67.190  59.987  1.00  7.42           N
ATOM   1510  CA  ILE A 188      -5.368  66.635  60.054  1.00  6.78           C
ATOM   1511  CB  ILE A 188      -5.210  65.390  61.012  1.00  7.00           C
ATOM   1512  CG1 ILE A 188      -5.667  65.728  62.444  1.00  6.60           C
ATOM   1513  CD1 ILE A 188      -5.173  67.122  62.961  1.00  4.99           C
ATOM   1514  CG2 ILE A 188      -3.717  64.813  61.014  1.00  6.45           C
ATOM   1515  C   ILE A 188      -4.827  66.303  58.683  1.00  6.86           C
ATOM   1516  O   ILE A 188      -3.678  66.632  58.377  1.00  7.24           O
ATOM   1517  N   ARG A 189      -5.637  65.639  57.864  1.00  6.83           N
ATOM   1518  CA  ARG A 189      -5.141  65.103  56.592  1.00  7.06           C
ATOM   1519  CB  ARG A 189      -6.004  63.934  56.129  1.00  7.16           C
ATOM   1520  CG  ARG A 189      -5.862  62.724  57.076  1.00  8.31           C
ATOM   1521  CD  ARG A 189      -6.866  61.585  56.828  1.00  7.10           C
ATOM   1522  NE  ARG A 189      -6.584  60.807  55.622  1.00 10.92           N
ATOM   1523  CZ  ARG A 189      -5.542  59.969  55.451  1.00 10.97           C
ATOM   1524  NH1 ARG A 189      -4.626  59.789  56.414  1.00 10.75           N
ATOM   1525  NH2 ARG A 189      -5.432  59.296  54.309  1.00  6.48           N
ATOM   1526  C   ARG A 189      -4.956  66.161  55.496  1.00  7.14           C
ATOM   1527  O   ARG A 189      -4.206  65.946  54.545  1.00  7.49           O
ATOM   1528  N   ALA A 190      -5.613  67.310  55.659  1.00  6.79           N
ATOM   1529  CA  ALA A 190      -5.484  68.453  54.768  1.00  6.78           C
ATOM   1530  CB  ALA A 190      -6.804  69.274  54.762  1.00  5.94           C
ATOM   1531  C   ALA A 190      -4.271  69.346  55.128  1.00  7.66           C
ATOM   1532  O   ALA A 190      -4.056  70.389  54.508  1.00  7.70           O
ATOM   1533  N   ILE A 191      -3.477  68.946  56.118  1.00  8.14           N
ATOM   1534  CA  ILE A 191      -2.274  69.699  56.468  1.00  9.82           C
ATOM   1535  CB  ILE A 191      -1.707  69.281  57.867  1.00 10.52           C
ATOM   1536  CG1 ILE A 191      -2.692  69.665  58.993  1.00  9.71           C
ATOM   1537  CD1 ILE A 191      -2.331  69.036  60.374  1.00 10.49           C
ATOM   1538  CG2 ILE A 191      -0.315  69.889  58.085  1.00 10.92           C
ATOM   1539  C   ILE A 191      -1.216  69.472  55.362  1.00 10.49           C
ATOM   1540  O   ILE A 191      -0.745  68.331  55.191  1.00  9.99           O
ATOM   1541  N   PRO A 192      -0.842  70.552  54.624  1.00 10.43           N
ATOM   1542  CA  PRO A 192      -0.147  70.441  53.341  1.00 10.77           C
ATOM   1543  CB  PRO A 192       0.419  71.854  53.116  1.00 11.20           C
ATOM   1544  CG  PRO A 192      -0.639  72.763  53.728  1.00 10.15           C
ATOM   1545  CD  PRO A 192      -1.077  71.971  54.992  1.00 11.04           C
ATOM   1546  C   PRO A 192       0.925  69.348  53.214  1.00 11.70           C
ATOM   1547  O   PRO A 192       0.799  68.518  52.306  1.00 11.84           O
ATOM   1548  N   LYS A 193       1.938  69.322  54.092  1.00 11.75           N
ATOM   1549  CA  LYS A 193       2.983  68.297  54.017  1.00 12.53           C
ATOM   1550  CB  LYS A 193       4.140  68.577  55.011  1.00 13.24           C
ATOM   1551  CG  LYS A 193       5.251  69.505  54.495  1.00 13.69           C
ATOM   1552  CD  LYS A 193       6.321  69.657  55.557  1.00 13.97           C
ATOM   1553  CE  LYS A 193       7.352  70.710  55.173  1.00 17.42           C
ATOM   1554  NZ  LYS A 193       8.621  70.483  55.953  1.00 18.48           N
ATOM   1555  C   LYS A 193       2.468  66.877  54.250  1.00 12.22           C
ATOM   1556  O   LYS A 193       3.044  65.922  53.738  1.00 12.58           O
ATOM   1557  N   LEU A 194       1.438  66.732  55.075  1.00 11.48           N
ATOM   1558  CA  LEU A 194       0.780  65.436  55.252  1.00 11.60           C
ATOM   1559  CB  LEU A 194      -0.224  65.491  56.417  1.00 11.47           C
ATOM   1560  CG  LEU A 194      -0.338  64.326  57.412  1.00 13.27           C
ATOM   1561  CD1 LEU A 194      -1.770  64.117  57.896  1.00 12.61           C
ATOM   1562  CD2 LEU A 194       0.212  63.019  56.855  1.00 15.51           C
ATOM   1563  C   LEU A 194       0.039  65.053  53.954  1.00 11.00           C
ATOM   1564  O   LEU A 194       0.224  63.956  53.428  1.00 11.08           O
ATOM   1565  N   LYS A 195      -0.785  65.983  53.459  1.00 10.22           N
ATOM   1566  CA  LYS A 195      -1.540  65.859  52.199  1.00 10.10           C
ATOM   1567  CB  LYS A 195      -2.237  67.196  51.877  1.00 10.21           C
ATOM   1568  CG  LYS A 195      -3.091  67.213  50.634  1.00 11.48           C
ATOM   1569  CD  LYS A 195      -4.145  68.312  50.775  1.00 17.30           C
ATOM   1570  CE  LYS A 195      -5.391  68.034  49.949  1.00 17.63           C
ATOM   1571  NZ  LYS A 195      -5.189  68.392  48.513  1.00 20.73           N
ATOM   1572  C   LYS A 195      -0.671  65.407  51.020  1.00  9.62           C
ATOM   1573  O   LYS A 195      -1.022  64.462  50.317  1.00  8.91           O
ATOM   1574  N   LYS A 196       0.444  66.112  50.810  1.00  9.42           N
ATOM   1575  CA  LYS A 196       1.495  65.696  49.886  1.00  9.34           C
ATOM   1576  CB  LYS A 196       2.693  66.665  49.948  1.00  9.68           C
ATOM   1577  CG  LYS A 196       3.812  66.288  48.957  1.00 10.83           C
ATOM   1578  CD  LYS A 196       4.675  67.465  48.492  1.00 11.69           C
ATOM   1579  CE  LYS A 196       5.779  66.979  47.530  1.00 12.19           C
ATOM   1580  NZ  LYS A 196       6.649  65.884  48.198  1.00 13.37           N
ATOM   1581  C   LYS A 196       1.911  64.187  50.064  1.00  8.76           C
ATOM   1582  O   LYS A 196       1.888  63.420  49.066  1.00  8.23           O
ATOM   1583  N   TRP A 197       2.195  63.771  51.307  1.00  6.79           N
ATOM   1584  CA  TRP A 197       2.559  62.381  51.617  1.00  7.11           C
ATOM   1585  CB  TRP A 197       3.036  62.195  53.091  1.00  5.49           C
ATOM   1586  CG  TRP A 197       3.255  60.735  53.486  1.00  4.87           C
ATOM   1587  CD1 TRP A 197       2.515  60.000  54.370  1.00  2.43           C
ATOM   1588  NE1 TRP A 197       2.995  58.731  54.452  1.00  2.00           N
ATOM   1589  CE2 TRP A 197       4.091  58.606  53.640  1.00  2.53           C
ATOM   1590  CD2 TRP A 197       4.291  59.843  53.012  1.00  4.13           C
ATOM   1591  CE3 TRP A 197       5.361  59.980  52.125  1.00  4.25           C
ATOM   1592  CZ3 TRP A 197       6.173  58.882  51.889  1.00  3.90           C
ATOM   1593  CH2 TRP A 197       5.952  57.664  52.535  1.00  3.45           C
ATOM   1594  CZ2 TRP A 197       4.919  57.503  53.402  1.00  3.93           C
ATOM   1595  C   TRP A 197       1.473  61.351  51.258  1.00  7.38           C
ATOM   1596  O   TRP A 197       1.761  60.307  50.681  1.00  6.97           O
ATOM   1597  N   ILE A 198       0.216  61.658  51.578  1.00  9.02           N
ATOM   1598  CA  ILE A 198      -0.902  60.746  51.275  1.00  8.76           C
ATOM   1599  CB  ILE A 198      -2.161  61.215  52.000  1.00  9.46           C
ATOM   1600  CG1 ILE A 198      -1.978  61.088  53.517  1.00  7.95           C
ATOM   1601  CD1 ILE A 198      -2.955  62.048  54.275  1.00 10.41           C
ATOM   1602  CG2 ILE A 198      -3.453  60.506  51.504  1.00  9.97           C
ATOM   1603  C   ILE A 198      -1.081  60.614  49.759  1.00  9.29           C
ATOM   1604  O   ILE A 198      -1.529  59.569  49.246  1.00 10.00           O
ATOM   1605  N   GLU A 199      -0.693  61.662  49.036  1.00  8.66           N
ATOM   1606  CA  GLU A 199      -0.760  61.646  47.604  1.00  8.70           C
ATOM   1607  CB  GLU A 199      -0.807  63.081  47.088  1.00  8.99           C
ATOM   1608  CG  GLU A 199      -2.220  63.600  46.982  1.00 12.01           C
ATOM   1609  CD  GLU A 199      -2.352  65.119  47.199  1.00 15.53           C
ATOM   1610  OE1 GLU A 199      -3.469  65.533  47.578  1.00 18.76           O
ATOM   1611  OE2 GLU A 199      -1.375  65.888  47.016  1.00 14.15           O
ATOM   1612  C   GLU A 199       0.376  60.896  46.908  1.00  8.49           C
ATOM   1613  O   GLU A 199       0.205  60.434  45.776  1.00  8.15           O
ATOM   1614  N   THR A 200       1.541  60.827  47.560  1.00  8.77           N
ATOM   1615  CA  THR A 200       2.760  60.364  46.915  1.00  8.41           C
ATOM   1616  CB  THR A 200       3.895  61.437  46.949  1.00  8.73           C
ATOM   1617  OG1 THR A 200       4.294  61.693  48.294  1.00  8.84           O
ATOM   1618  CG2 THR A 200       3.415  62.756  46.295  1.00  7.78           C
ATOM   1619  C   THR A 200       3.237  59.024  47.463  1.00  8.63           C
ATOM   1620  O   THR A 200       3.894  58.270  46.741  1.00  8.98           O
ATOM   1621  N   ARG A 201       2.895  58.727  48.719  1.00  7.80           N
ATOM   1622  CA  ARG A 201       3.191  57.436  49.350  1.00  7.74           C
ATOM   1623  CB  ARG A 201       2.521  57.342  50.759  1.00  8.12           C
ATOM   1624  CG  ARG A 201       0.965  57.333  50.787  1.00  4.91           C
ATOM   1625  CD  ARG A 201       0.421  57.354  52.190  1.00  8.21           C
ATOM   1626  NE  ARG A 201      -1.011  57.033  52.204  1.00 11.16           N
ATOM   1627  CZ  ARG A 201      -1.805  57.080  53.269  1.00 11.13           C
ATOM   1628  NH1 ARG A 201      -3.090  56.744  53.159  1.00 12.17           N
ATOM   1629  NH2 ARG A 201      -1.329  57.450  54.442  1.00 12.39           N
ATOM   1630  C   ARG A 201       2.751  56.228  48.512  1.00  7.98           C
ATOM   1631  O   ARG A 201       1.736  56.311  47.793  1.00  7.80           O
ATOM   1632  N   PRO A 202       3.475  55.092  48.648  1.00  8.57           N
ATOM   1633  CA  PRO A 202       3.091  53.809  48.034  1.00  8.81           C
ATOM   1634  CB  PRO A 202       4.024  52.789  48.675  1.00  8.56           C
ATOM   1635  CG  PRO A 202       5.076  53.579  49.340  1.00  9.70           C
ATOM   1636  CD  PRO A 202       4.735  54.995  49.409  1.00  8.62           C
ATOM   1637  C   PRO A 202       1.661  53.433  48.382  1.00  9.39           C
ATOM   1638  O   PRO A 202       1.180  53.659  49.532  1.00  8.83           O
ATOM   1639  N   GLU A 203       0.975  52.869  47.393  1.00 10.22           N
ATOM   1640  CA  GLU A 203      -0.425  52.586  47.600  1.00 11.37           C
ATOM   1641  CB  GLU A 203      -1.294  53.001  46.425  1.00 12.01           C
ATOM   1642  CG  GLU A 203      -2.152  54.262  46.778  1.00 15.65           C
ATOM   1643  CD  GLU A 203      -1.414  55.559  46.519  1.00 20.68           C
ATOM   1644  OE1 GLU A 203      -1.007  55.743  45.362  1.00 19.83           O
ATOM   1645  OE2 GLU A 203      -1.212  56.380  47.463  1.00 24.96           O
ATOM   1646  C   GLU A 203      -0.609  51.149  47.980  1.00 11.03           C
ATOM   1647  O   GLU A 203      -0.206  50.235  47.233  1.00 11.10           O
ATOM   1648  N   THR A 204      -1.164  50.984  49.177  1.00  9.82           N
ATOM   1649  CA  THR A 204      -1.561  49.700  49.723  1.00  9.82           C
ATOM   1650  CB  THR A 204      -0.642  49.324  50.897  1.00  9.56           C
ATOM   1651  OG1 THR A 204      -0.556  50.418  51.801  1.00  5.99           O
ATOM   1652  CG2 THR A 204       0.771  48.962  50.404  1.00  9.85           C
ATOM   1653  C   THR A 204      -2.990  49.831  50.263  1.00 10.63           C
ATOM   1654  O   THR A 204      -3.504  50.951  50.435  1.00  9.86           O
ATOM   1655  N   LEU A 205      -3.682  48.743  50.550  1.00 11.46           N
ATOM   1656  CA  LEU A 205      -4.757  49.064  51.464  1.00 13.73           C
ATOM   1657  CB  LEU A 205      -6.200  49.034  50.902  1.00 14.76           C
ATOM   1658  CG  LEU A 205      -6.944  50.288  51.477  1.00 17.14           C
ATOM   1659  CD1 LEU A 205      -7.252  50.142  52.949  1.00 17.45           C
ATOM   1660  CD2 LEU A 205      -6.226  51.697  51.269  1.00 17.56           C
ATOM   1661  C   LEU A 205      -4.558  48.577  52.874  1.00 13.35           C
ATOM   1662  O   LEU A 205      -4.258  47.420  53.096  1.00 14.95           O
ATOM   1663  N   PHE A 206      -4.647  49.498  53.805  1.00 12.74           N
ATOM   1664  CA  PHE A 206      -4.241  49.288  55.186  1.00 12.26           C
ATOM   1665  CB  PHE A 206      -4.896  48.035  55.842  1.00 11.94           C
ATOM   1666  CG  PHE A 206      -4.181  46.714  55.587  1.00 13.31           C
ATOM   1667  CD1 PHE A 206      -3.137  46.294  56.405  1.00 14.20           C
ATOM   1668  CE1 PHE A 206      -2.520  45.052  56.196  1.00 13.41           C
ATOM   1669  CZ  PHE A 206      -2.948  44.223  55.179  1.00 14.19           C
ATOM   1670  CE2 PHE A 206      -3.994  44.615  54.370  1.00 15.15           C
ATOM   1671  CD2 PHE A 206      -4.620  45.845  54.594  1.00 13.52           C
ATOM   1672  C   PHE A 206      -2.712  49.408  55.341  1.00 12.27           C
ATOM   1673  O   PHE A 206      -1.933  49.260  54.361  1.00 11.57           O
ATOM   1674  OXT PHE A 206      -2.248  49.722  56.450  1.00 11.06           O
ATOM   1675  N   MET B   1       0.048  23.596  59.979  1.00 19.54           N
ATOM   1676  CA  MET B   1      -1.423  23.290  60.101  1.00 19.30           C
ATOM   1677  CB  MET B   1      -2.104  23.467  58.730  1.00 19.63           C
ATOM   1678  CG  MET B   1      -1.701  24.760  57.992  1.00 20.73           C
ATOM   1679  SD  MET B   1      -1.447  24.574  56.208  1.00 22.17           S
ATOM   1680  CE  MET B   1      -0.950  26.230  55.668  1.00 19.91           C
ATOM   1681  C   MET B   1      -1.666  21.875  60.641  1.00 18.11           C
ATOM   1682  O   MET B   1      -0.811  21.014  60.537  1.00 18.19           O
ATOM   1683  N   VAL B   2      -2.833  21.633  61.223  1.00 17.07           N
ATOM   1684  CA  VAL B   2      -3.199  20.294  61.661  1.00 15.78           C
ATOM   1685  CB  VAL B   2      -4.272  20.333  62.774  1.00 16.16           C
ATOM   1686  CG1 VAL B   2      -4.490  18.944  63.391  1.00 15.87           C
ATOM   1687  CG2 VAL B   2      -3.902  21.357  63.873  1.00 17.18           C
ATOM   1688  C   VAL B   2      -3.765  19.529  60.462  1.00 14.85           C
ATOM   1689  O   VAL B   2      -4.445  20.111  59.630  1.00 14.75           O
ATOM   1690  N   HIS B   3      -3.484  18.232  60.387  1.00 13.12           N
ATOM   1691  CA  HIS B   3      -4.046  17.371  59.369  1.00 11.89           C
ATOM   1692  CB  HIS B   3      -3.025  16.332  58.939  1.00 11.99           C
ATOM   1693  CG  HIS B   3      -2.366  16.626  57.630  1.00 12.45           C
ATOM   1694  ND1 HIS B   3      -1.110  17.192  57.535  1.00 10.82           N
ATOM   1695  CE1 HIS B   3      -0.787  17.321  56.262  1.00 12.63           C
ATOM   1696  NE2 HIS B   3      -1.769  16.827  55.529  1.00 12.59           N
ATOM   1697  CD2 HIS B   3      -2.774  16.391  56.362  1.00 13.47           C
ATOM   1698  C   HIS B   3      -5.231  16.621  59.939  1.00 11.07           C
ATOM   1699  O   HIS B   3      -5.099  16.014  61.023  1.00 10.00           O
ATOM   1700  N   TYR B   4      -6.358  16.651  59.205  1.00  9.69           N
ATOM   1701  CA  TYR B   4      -7.613  15.970  59.613  1.00  9.00           C
ATOM   1702  CB  TYR B   4      -8.772  16.950  59.784  1.00  8.85           C
ATOM   1703  CG  TYR B   4      -8.537  17.959  60.847  1.00  8.80           C
ATOM   1704  CD1 TYR B   4      -8.752  17.662  62.206  1.00  7.29           C
ATOM   1705  CE1 TYR B   4      -8.534  18.655  63.181  1.00  8.04           C
ATOM   1706  CZ  TYR B   4      -8.087  19.918  62.762  1.00  5.89           C
ATOM   1707  OH  TYR B   4      -7.807  20.917  63.609  1.00  8.20           O
ATOM   1708  CE2 TYR B   4      -7.883  20.201  61.458  1.00  7.04           C
ATOM   1709  CD2 TYR B   4      -8.110  19.234  60.500  1.00  8.56           C
ATOM   1710  C   TYR B   4      -8.076  14.926  58.632  1.00  8.88           C
ATOM   1711  O   TYR B   4      -8.292  15.198  57.442  1.00  8.38           O
ATOM   1712  N   LYS B   5      -8.242  13.724  59.147  1.00  8.81           N
ATOM   1713  CA  LYS B   5      -8.883  12.686  58.392  1.00  9.22           C
ATOM   1714  CB  LYS B   5      -7.899  11.532  58.150  1.00  8.68           C
ATOM   1715  CG  LYS B   5      -8.544  10.342  57.398  1.00 10.16           C
ATOM   1716  CD  LYS B   5      -7.507   9.300  56.951  1.00  9.36           C
ATOM   1717  CE  LYS B   5      -7.252   8.222  57.963  1.00  9.38           C
ATOM   1718  NZ  LYS B   5      -6.134   7.274  57.450  1.00 11.80           N
ATOM   1719  C   LYS B   5     -10.220  12.225  59.036  1.00  8.78           C
ATOM   1720  O   LYS B   5     -10.271  11.826  60.184  1.00  9.11           O
ATOM   1721  N   LEU B   6     -11.314  12.268  58.296  1.00  8.48           N
ATOM   1722  CA  LEU B   6     -12.527  11.706  58.856  1.00  7.47           C
ATOM   1723  CB  LEU B   6     -13.691  12.694  58.817  1.00  7.89           C
ATOM   1724  CG  LEU B   6     -15.029  12.218  59.399  1.00  5.71           C
ATOM   1725  CD1 LEU B   6     -14.999  12.215  60.967  1.00  4.72           C
ATOM   1726  CD2 LEU B   6     -16.180  13.034  58.759  1.00  2.00           C
ATOM   1727  C   LEU B   6     -12.887  10.450  58.118  1.00  7.95           C
ATOM   1728  O   LEU B   6     -12.990  10.446  56.881  1.00  8.29           O
ATOM   1729  N   THR B   7     -13.064   9.377  58.886  1.00  7.62           N
ATOM   1730  CA  THR B   7     -13.496   8.131  58.337  1.00  7.21           C
ATOM   1731  CB  THR B   7     -12.579   6.998  58.793  1.00  7.30           C
ATOM   1732  OG1 THR B   7     -11.239   7.224  58.304  1.00  2.00           O
ATOM   1733  CG2 THR B   7     -13.104   5.659  58.302  1.00  7.08           C
ATOM   1734  C   THR B   7     -14.961   7.807  58.664  1.00  8.28           C
ATOM   1735  O   THR B   7     -15.366   7.681  59.835  1.00  8.20           O
ATOM   1736  N   TYR B   8     -15.751   7.595  57.622  1.00  8.45           N
ATOM   1737  CA  TYR B   8     -17.141   7.202  57.852  1.00  9.45           C
ATOM   1738  CB  TYR B   8     -18.025   8.440  58.145  1.00 10.19           C
ATOM   1739  CG  TYR B   8     -19.422   8.146  58.683  1.00 10.92           C
ATOM   1740  CD1 TYR B   8     -19.614   7.465  59.892  1.00 12.41           C
ATOM   1741  CE1 TYR B   8     -20.901   7.209  60.390  1.00  9.44           C
ATOM   1742  CZ  TYR B   8     -21.999   7.644  59.682  1.00 11.67           C
ATOM   1743  OH  TYR B   8     -23.291   7.434  60.171  1.00 14.68           O
ATOM   1744  CE2 TYR B   8     -21.836   8.334  58.500  1.00 11.17           C
ATOM   1745  CD2 TYR B   8     -20.552   8.589  58.009  1.00 12.06           C
ATOM   1746  C   TYR B   8     -17.661   6.455  56.650  1.00  8.62           C
ATOM   1747  O   TYR B   8     -16.940   6.259  55.697  1.00  7.66           O
ATOM   1748  N   PHE B   9     -18.923   6.033  56.722  1.00  8.69           N
ATOM   1749  CA  PHE B   9     -19.683   5.597  55.542  1.00  8.55           C
ATOM   1750  CB  PHE B   9     -21.032   5.046  56.009  1.00  8.47           C
ATOM   1751  CG  PHE B   9     -20.910   3.846  56.890  1.00  9.86           C
ATOM   1752  CD1 PHE B   9     -20.258   2.684  56.423  1.00  7.83           C
ATOM   1753  CE1 PHE B   9     -20.135   1.587  57.219  1.00  6.36           C
ATOM   1754  CZ  PHE B   9     -20.678   1.600  58.506  1.00  6.31           C
ATOM   1755  CE2 PHE B   9     -21.320   2.729  58.990  1.00  6.97           C
ATOM   1756  CD2 PHE B   9     -21.429   3.859  58.186  1.00  8.98           C
ATOM   1757  C   PHE B   9     -19.944   6.699  54.500  1.00  8.08           C
ATOM   1758  O   PHE B   9     -19.869   7.912  54.792  1.00  8.33           O
ATOM   1759  N   ALA B  10     -20.287   6.257  53.300  1.00  7.85           N
ATOM   1760  CA  ALA B  10     -20.712   7.129  52.212  1.00  7.92           C
ATOM   1761  CB  ALA B  10     -20.498   6.426  50.852  1.00  7.57           C
ATOM   1762  C   ALA B  10     -22.192   7.550  52.403  1.00  7.97           C
ATOM   1763  O   ALA B  10     -23.071   7.242  51.570  1.00  7.34           O
ATOM   1764  N   ILE B  11     -22.430   8.236  53.526  1.00  7.62           N
ATOM   1765  CA  ILE B  11     -23.718   8.795  53.914  1.00  8.02           C
ATOM   1766  CB  ILE B  11     -24.631   7.782  54.709  1.00  7.80           C
ATOM   1767  CG1 ILE B  11     -24.005   7.395  56.053  1.00  8.20           C
ATOM   1768  CD1 ILE B  11     -24.890   6.450  56.911  1.00  7.81           C
ATOM   1769  CG2 ILE B  11     -24.940   6.538  53.889  1.00  6.06           C
ATOM   1770  C   ILE B  11     -23.412  10.054  54.739  1.00  8.03           C
ATOM   1771  O   ILE B  11     -22.267  10.363  54.969  1.00  8.58           O
ATOM   1772  N   ARG B  12     -24.431  10.792  55.156  1.00  8.34           N
ATOM   1773  CA  ARG B  12     -24.230  11.941  56.043  1.00  8.08           C
ATOM   1774  CB  ARG B  12     -25.373  12.969  55.873  1.00  7.11           C
ATOM   1775  CG  ARG B  12     -25.459  13.541  54.432  1.00  4.45           C
ATOM   1776  CD  ARG B  12     -26.229  14.857  54.317  1.00  7.16           C
ATOM   1777  NE  ARG B  12     -27.658  14.752  54.709  1.00  2.23           N
ATOM   1778  CZ  ARG B  12     -28.617  14.288  53.898  1.00  4.22           C
ATOM   1779  NH1 ARG B  12     -28.336  13.882  52.670  1.00  2.00           N
ATOM   1780  NH2 ARG B  12     -29.876  14.234  54.317  1.00  7.52           N
ATOM   1781  C   ARG B  12     -24.132  11.410  57.464  1.00  9.16           C
ATOM   1782  O   ARG B  12     -23.097  11.525  58.141  1.00  9.46           O
ATOM   1783  N   GLY B  13     -25.228  10.780  57.867  1.00  9.95           N
ATOM   1784  CA  GLY B  13     -25.439  10.224  59.175  1.00  9.82           C
ATOM   1785  C   GLY B  13     -24.686  10.796  60.315  1.00 10.88           C
ATOM   1786  O   GLY B  13     -24.779  11.978  60.611  1.00 11.84           O
ATOM   1787  N   ALA B  14     -23.945   9.936  60.998  1.00 11.57           N
ATOM   1788  CA  ALA B  14     -23.248  10.377  62.196  1.00 11.20           C
ATOM   1789  CB  ALA B  14     -23.012   9.171  63.146  1.00 11.41           C
ATOM   1790  C   ALA B  14     -21.936  11.125  61.907  1.00 10.95           C
ATOM   1791  O   ALA B  14     -21.373  11.726  62.835  1.00 11.13           O
ATOM   1792  N   GLY B  15     -21.464  11.090  60.651  1.00 10.37           N
ATOM   1793  CA  GLY B  15     -20.211  11.773  60.225  1.00 10.16           C
ATOM   1794  C   GLY B  15     -20.393  13.202  59.705  1.00 10.57           C
ATOM   1795  O   GLY B  15     -19.444  14.002  59.647  1.00 10.51           O
ATOM   1796  N   GLU B  16     -21.624  13.556  59.377  1.00 11.04           N
ATOM   1797  CA  GLU B  16     -21.928  14.863  58.797  1.00 11.63           C
ATOM   1798  CB  GLU B  16     -23.343  14.858  58.215  1.00 11.37           C
ATOM   1799  CG  GLU B  16     -23.727  16.079  57.350  1.00  9.51           C
ATOM   1800  CD  GLU B  16     -22.953  16.208  56.027  1.00  8.81           C
ATOM   1801  OE1 GLU B  16     -22.345  15.248  55.495  1.00  9.27           O
ATOM   1802  OE2 GLU B  16     -22.961  17.315  55.485  1.00  9.26           O
ATOM   1803  C   GLU B  16     -21.763  16.094  59.688  1.00 12.01           C
ATOM   1804  O   GLU B  16     -21.607  17.196  59.176  1.00 13.00           O
ATOM   1805  N   CYS B  17     -21.883  15.954  61.000  1.00 13.26           N
ATOM   1806  CA  CYS B  17     -21.760  17.126  61.870  1.00 11.86           C
ATOM   1807  CB  CYS B  17     -22.004  16.789  63.333  1.00 11.39           C
ATOM   1808  SG  CYS B  17     -21.996  18.278  64.471  1.00 16.70           S
ATOM   1809  C   CYS B  17     -20.360  17.671  61.685  1.00 10.87           C
ATOM   1810  O   CYS B  17     -20.168  18.866  61.380  1.00 10.76           O
ATOM   1811  N   ALA B  18     -19.385  16.767  61.825  1.00 10.10           N
ATOM   1812  CA  ALA B  18     -17.959  17.102  61.686  1.00  8.95           C
ATOM   1813  CB  ALA B  18     -17.092  15.825  61.908  1.00  9.89           C
ATOM   1814  C   ALA B  18     -17.660  17.711  60.333  1.00  8.84           C
ATOM   1815  O   ALA B  18     -16.835  18.647  60.251  1.00  9.63           O
ATOM   1816  N   ARG B  19     -18.290  17.174  59.270  1.00  7.72           N
ATOM   1817  CA  ARG B  19     -18.108  17.703  57.910  1.00  8.62           C
ATOM   1818  CB  ARG B  19     -18.836  16.864  56.840  1.00  7.69           C
ATOM   1819  CG  ARG B  19     -18.414  15.431  56.747  1.00  7.77           C
ATOM   1820  CD  ARG B  19     -19.030  14.755  55.568  1.00  5.35           C
ATOM   1821  NE  ARG B  19     -18.714  13.331  55.513  1.00  6.68           N
ATOM   1822  CZ  ARG B  19     -19.641  12.380  55.695  1.00  7.58           C
ATOM   1823  NH1 ARG B  19     -20.909  12.733  55.922  1.00  5.27           N
ATOM   1824  NH2 ARG B  19     -19.326  11.094  55.678  1.00  2.62           N
ATOM   1825  C   ARG B  19     -18.602  19.154  57.833  1.00  8.98           C
ATOM   1826  O   ARG B  19     -17.988  19.996  57.157  1.00  9.57           O
ATOM   1827  N   GLN B  20     -19.729  19.418  58.489  1.00  8.87           N
ATOM   1828  CA  GLN B  20     -20.275  20.787  58.585  1.00 10.02           C
ATOM   1829  CB  GLN B  20     -21.740  20.775  59.071  1.00  9.52           C
ATOM   1830  CG  GLN B  20     -22.511  19.739  58.267  1.00 10.78           C
ATOM   1831  CD  GLN B  20     -24.009  19.895  58.227  1.00 13.20           C
ATOM   1832  OE1 GLN B  20     -24.654  19.312  57.354  1.00 14.55           O
ATOM   1833  NE2 GLN B  20     -24.582  20.659  59.159  1.00 15.03           N
ATOM   1834  C   GLN B  20     -19.411  21.750  59.399  1.00  9.55           C
ATOM   1835  O   GLN B  20     -19.263  22.919  59.004  1.00  9.52           O
ATOM   1836  N   ILE B  21     -18.838  21.286  60.518  1.00  9.38           N
ATOM   1837  CA  ILE B  21     -17.853  22.140  61.215  1.00  8.78           C
ATOM   1838  CB  ILE B  21     -17.292  21.525  62.503  1.00  8.58           C
ATOM   1839  CG1 ILE B  21     -18.392  21.274  63.549  1.00 10.63           C
ATOM   1840  CD1 ILE B  21     -18.947  22.555  64.266  1.00  9.32           C
ATOM   1841  CG2 ILE B  21     -16.195  22.420  63.066  1.00  9.24           C
ATOM   1842  C   ILE B  21     -16.704  22.499  60.269  1.00  7.96           C
ATOM   1843  O   ILE B  21     -16.364  23.656  60.144  1.00  9.73           O
ATOM   1844  N   PHE B  22     -16.130  21.526  59.579  1.00  7.58           N
ATOM   1845  CA  PHE B  22     -14.932  21.775  58.808  1.00  7.72           C
ATOM   1846  CB  PHE B  22     -14.398  20.505  58.114  1.00  7.15           C
ATOM   1847  CG  PHE B  22     -13.629  19.534  59.019  1.00  8.00           C
ATOM   1848  CD1 PHE B  22     -12.582  19.955  59.804  1.00  6.52           C
ATOM   1849  CE1 PHE B  22     -11.901  19.089  60.559  1.00  5.76           C
ATOM   1850  CZ  PHE B  22     -12.211  17.754  60.536  1.00  6.55           C
ATOM   1851  CE2 PHE B  22     -13.214  17.306  59.753  1.00  3.78           C
ATOM   1852  CD2 PHE B  22     -13.909  18.177  58.990  1.00  5.77           C
ATOM   1853  C   PHE B  22     -15.222  22.866  57.756  1.00  7.86           C
ATOM   1854  O   PHE B  22     -14.415  23.813  57.587  1.00  7.71           O
ATOM   1855  N   ALA B  23     -16.349  22.699  57.056  1.00  6.74           N
ATOM   1856  CA  ALA B  23     -16.840  23.668  56.074  1.00  7.18           C
ATOM   1857  CB  ALA B  23     -18.153  23.189  55.456  1.00  6.02           C
ATOM   1858  C   ALA B  23     -17.002  25.079  56.660  1.00  7.15           C
ATOM   1859  O   ALA B  23     -16.624  26.065  56.043  1.00  7.15           O
ATOM   1860  N   LEU B  24     -17.554  25.165  57.861  1.00  7.94           N
ATOM   1861  CA  LEU B  24     -17.787  26.457  58.513  1.00  8.11           C
ATOM   1862  CB  LEU B  24     -18.638  26.232  59.751  1.00  8.53           C
ATOM   1863  CG  LEU B  24     -20.169  26.202  59.626  1.00  9.78           C
ATOM   1864  CD1 LEU B  24     -20.680  25.588  60.938  1.00 12.27           C
ATOM   1865  CD2 LEU B  24     -20.783  27.591  59.447  1.00  7.98           C
ATOM   1866  C   LEU B  24     -16.477  27.123  58.922  1.00  7.95           C
ATOM   1867  O   LEU B  24     -16.404  28.340  59.113  1.00  6.54           O
ATOM   1868  N   ALA B  25     -15.464  26.285  59.103  1.00  8.06           N
ATOM   1869  CA  ALA B  25     -14.152  26.706  59.553  1.00  8.88           C
ATOM   1870  CB  ALA B  25     -13.543  25.623  60.485  1.00  8.77           C
ATOM   1871  C   ALA B  25     -13.271  26.941  58.321  1.00  8.99           C
ATOM   1872  O   ALA B  25     -12.190  27.508  58.409  1.00  9.28           O
ATOM   1873  N   ASP B  26     -13.789  26.533  57.169  1.00  9.76           N
ATOM   1874  CA  ASP B  26     -13.081  26.579  55.897  1.00 10.75           C
ATOM   1875  CB  ASP B  26     -12.758  28.038  55.521  1.00 10.96           C
ATOM   1876  CG  ASP B  26     -12.527  28.249  54.019  1.00 13.65           C
ATOM   1877  OD1 ASP B  26     -11.732  27.491  53.406  1.00 15.15           O
ATOM   1878  OD2 ASP B  26     -13.129  29.213  53.450  1.00 16.15           O
ATOM   1879  C   ASP B  26     -11.829  25.688  56.057  1.00 10.35           C
ATOM   1880  O   ASP B  26     -10.732  26.029  55.605  1.00  9.61           O
ATOM   1881  N   GLN B  27     -12.019  24.550  56.726  1.00  9.56           N
ATOM   1882  CA  GLN B  27     -10.902  23.679  57.070  1.00  9.43           C
ATOM   1883  CB  GLN B  27     -10.974  23.292  58.566  1.00  9.13           C
ATOM   1884  CG  GLN B  27      -9.951  22.287  59.028  1.00  8.71           C
ATOM   1885  CD  GLN B  27      -8.514  22.797  58.971  1.00 10.45           C
ATOM   1886  OE1 GLN B  27      -7.645  22.127  58.408  1.00 13.15           O
ATOM   1887  NE2 GLN B  27      -8.253  23.973  59.555  1.00  6.87           N
ATOM   1888  C   GLN B  27     -10.835  22.455  56.152  1.00  9.19           C
ATOM   1889  O   GLN B  27     -11.749  21.686  56.072  1.00  9.93           O
ATOM   1890  N   GLU B  28      -9.741  22.299  55.450  1.00  9.86           N
ATOM   1891  CA  GLU B  28      -9.499  21.121  54.634  1.00  9.95           C
ATOM   1892  CB  GLU B  28      -8.155  21.263  53.891  1.00  9.81           C
ATOM   1893  CG  GLU B  28      -7.731  20.019  53.052  1.00 12.03           C
ATOM   1894  CD  GLU B  28      -8.400  19.962  51.674  1.00 15.53           C
ATOM   1895  OE1 GLU B  28      -9.142  18.989  51.405  1.00 15.05           O
ATOM   1896  OE2 GLU B  28      -8.184  20.900  50.864  1.00 17.37           O
ATOM   1897  C   GLU B  28      -9.483  19.860  55.497  1.00  9.07           C
ATOM   1898  O   GLU B  28      -9.062  19.882  56.625  1.00  8.38           O
ATOM   1899  N   PHE B  29      -9.968  18.759  54.947  1.00  8.60           N
ATOM   1900  CA  PHE B  29      -9.867  17.489  55.627  1.00  8.49           C
ATOM   1901  CB  PHE B  29     -10.944  17.306  56.729  1.00  7.77           C
ATOM   1902  CG  PHE B  29     -12.343  17.241  56.214  1.00  7.51           C
ATOM   1903  CD1 PHE B  29     -13.065  16.042  56.273  1.00  7.27           C
ATOM   1904  CE1 PHE B  29     -14.386  15.998  55.767  1.00  7.13           C
ATOM   1905  CZ  PHE B  29     -14.980  17.187  55.242  1.00  6.43           C
ATOM   1906  CE2 PHE B  29     -14.252  18.372  55.206  1.00  2.34           C
ATOM   1907  CD2 PHE B  29     -12.964  18.391  55.697  1.00  5.97           C
ATOM   1908  C   PHE B  29      -9.973  16.392  54.591  1.00  8.72           C
ATOM   1909  O   PHE B  29     -10.514  16.599  53.493  1.00  7.37           O
ATOM   1910  N   GLU B  30      -9.467  15.225  54.965  1.00  7.89           N
ATOM   1911  CA  GLU B  30      -9.619  14.061  54.144  1.00  8.46           C
ATOM   1912  CB  GLU B  30      -8.410  13.163  54.375  1.00  8.26           C
ATOM   1913  CG  GLU B  30      -8.153  12.105  53.348  1.00  9.82           C
ATOM   1914  CD  GLU B  30      -6.930  11.259  53.728  1.00 10.47           C
ATOM   1915  OE1 GLU B  30      -6.770  10.166  53.128  1.00 13.99           O
ATOM   1916  OE2 GLU B  30      -6.132  11.687  54.617  1.00  9.09           O
ATOM   1917  C   GLU B  30     -10.963  13.387  54.513  1.00  7.50           C
ATOM   1918  O   GLU B  30     -11.103  12.806  55.571  1.00  8.31           O
ATOM   1919  N   ASP B  31     -11.950  13.515  53.640  1.00  6.68           N
ATOM   1920  CA  ASP B  31     -13.248  12.918  53.828  1.00  6.92           C
ATOM   1921  CB  ASP B  31     -14.278  13.750  53.039  1.00  7.29           C
ATOM   1922  CG  ASP B  31     -15.711  13.442  53.444  1.00  7.44           C
ATOM   1923  OD1 ASP B  31     -16.656  13.801  52.688  1.00  3.25           O
ATOM   1924  OD2 ASP B  31     -15.870  12.809  54.521  1.00  7.12           O
ATOM   1925  C   ASP B  31     -13.280  11.443  53.351  1.00  6.65           C
ATOM   1926  O   ASP B  31     -13.495  11.185  52.187  1.00  5.83           O
ATOM   1927  N   VAL B  32     -13.033  10.471  54.224  1.00  6.23           N
ATOM   1928  CA  VAL B  32     -12.943   9.092  53.712  1.00  5.70           C
ATOM   1929  CB  VAL B  32     -11.823   8.296  54.361  1.00  5.99           C
ATOM   1930  CG1 VAL B  32     -11.796   6.899  53.770  1.00  4.53           C
ATOM   1931  CG2 VAL B  32     -10.492   9.012  54.180  1.00  4.66           C
ATOM   1932  C   VAL B  32     -14.271   8.357  53.895  1.00  6.01           C
ATOM   1933  O   VAL B  32     -14.797   8.278  55.020  1.00  5.42           O
ATOM   1934  N   ARG B  33     -14.796   7.843  52.780  1.00  5.54           N
ATOM   1935  CA  ARG B  33     -16.121   7.231  52.717  1.00  5.54           C
ATOM   1936  CB  ARG B  33     -17.008   8.023  51.736  1.00  4.65           C
ATOM   1937  CG  ARG B  33     -17.194   9.502  52.214  1.00  6.44           C
ATOM   1938  CD  ARG B  33     -18.121  10.274  51.274  1.00  5.43           C
ATOM   1939  NE  ARG B  33     -18.298  11.639  51.710  1.00  3.08           N
ATOM   1940  CZ  ARG B  33     -19.484  12.202  51.912  1.00  7.19           C
ATOM   1941  NH1 ARG B  33     -20.618  11.524  51.691  1.00  8.65           N
ATOM   1942  NH2 ARG B  33     -19.542  13.446  52.331  1.00  4.33           N
ATOM   1943  C   ARG B  33     -16.076   5.701  52.437  1.00  5.54           C
ATOM   1944  O   ARG B  33     -15.817   5.284  51.312  1.00  4.98           O
ATOM   1945  N   LEU B  34     -16.301   4.872  53.467  1.00  6.17           N
ATOM   1946  CA  LEU B  34     -16.286   3.408  53.265  1.00  7.56           C
ATOM   1947  CB  LEU B  34     -15.785   2.667  54.507  1.00  7.60           C
ATOM   1948  CG  LEU B  34     -14.568   3.140  55.324  1.00  8.11           C
ATOM   1949  CD1 LEU B  34     -14.512   2.336  56.611  1.00  6.12           C
ATOM   1950  CD2 LEU B  34     -13.208   3.080  54.582  1.00  4.67           C
ATOM   1951  C   LEU B  34     -17.643   2.806  52.828  1.00  8.21           C
ATOM   1952  O   LEU B  34     -18.724   3.347  53.101  1.00  8.04           O
ATOM   1953  N   ASP B  35     -17.575   1.690  52.121  1.00  9.03           N
ATOM   1954  CA  ASP B  35     -18.742   0.830  52.020  1.00 10.34           C
ATOM   1955  CB  ASP B  35     -18.900   0.225  50.614  1.00  9.67           C
ATOM   1956  CG  ASP B  35     -17.802  -0.736  50.276  1.00 10.91           C
ATOM   1957  OD1 ASP B  35     -17.558  -0.964  49.075  1.00 11.53           O
ATOM   1958  OD2 ASP B  35     -17.179  -1.269  51.215  1.00 12.69           O
ATOM   1959  C   ASP B  35     -18.689  -0.244  53.136  1.00 10.67           C
ATOM   1960  O   ASP B  35     -17.715  -0.336  53.894  1.00 10.00           O
ATOM   1961  N   LYS B  36     -19.748  -1.050  53.203  1.00 11.65           N
ATOM   1962  CA  LYS B  36     -19.939  -2.067  54.252  1.00 12.01           C
ATOM   1963  CB  LYS B  36     -21.375  -2.639  54.176  1.00 11.64           C
ATOM   1964  CG  LYS B  36     -21.666  -3.730  53.136  1.00 12.77           C
ATOM   1965  CD  LYS B  36     -21.236  -3.395  51.668  1.00 14.20           C
ATOM   1966  CE  LYS B  36     -21.149  -4.657  50.794  1.00 12.02           C
ATOM   1967  NZ  LYS B  36     -20.340  -5.752  51.392  1.00  9.28           N
ATOM   1968  C   LYS B  36     -18.858  -3.165  54.315  1.00 11.65           C
ATOM   1969  O   LYS B  36     -18.726  -3.858  55.324  1.00 11.47           O
ATOM   1970  N   GLU B  37     -18.080  -3.300  53.247  1.00 11.77           N
ATOM   1971  CA  GLU B  37     -17.055  -4.341  53.174  1.00 12.14           C
ATOM   1972  CB  GLU B  37     -17.105  -5.043  51.804  1.00 12.37           C
ATOM   1973  CG  GLU B  37     -16.265  -6.311  51.712  1.00 13.81           C
ATOM   1974  CD  GLU B  37     -15.359  -6.308  50.491  1.00 16.32           C
ATOM   1975  OE1 GLU B  37     -15.282  -5.248  49.821  1.00 18.21           O
ATOM   1976  OE2 GLU B  37     -14.720  -7.350  50.199  1.00 15.35           O
ATOM   1977  C   GLU B  37     -15.647  -3.801  53.488  1.00 11.65           C
ATOM   1978  O   GLU B  37     -14.818  -4.497  54.082  1.00 11.64           O
ATOM   1979  N   GLN B  38     -15.371  -2.574  53.067  1.00 11.24           N
ATOM   1980  CA  GLN B  38     -14.187  -1.879  53.544  1.00 11.50           C
ATOM   1981  CB  GLN B  38     -13.978  -0.579  52.777  1.00 11.53           C
ATOM   1982  CG  GLN B  38     -12.635   0.110  53.052  1.00 14.47           C
ATOM   1983  CD  GLN B  38     -11.428  -0.621  52.439  1.00 18.36           C
ATOM   1984  OE1 GLN B  38     -11.465  -1.072  51.288  1.00 18.89           O
ATOM   1985  NE2 GLN B  38     -10.351  -0.721  53.210  1.00 20.35           N
ATOM   1986  C   GLN B  38     -14.308  -1.636  55.068  1.00 11.35           C
ATOM   1987  O   GLN B  38     -13.334  -1.808  55.818  1.00 11.36           O
ATOM   1988  N   PHE B  39     -15.508  -1.267  55.527  1.00 10.59           N
ATOM   1989  CA  PHE B  39     -15.754  -1.212  56.951  1.00 10.59           C
ATOM   1990  CB  PHE B  39     -17.166  -0.713  57.306  1.00 11.07           C
ATOM   1991  CG  PHE B  39     -17.405  -0.677  58.775  1.00 11.47           C
ATOM   1992  CD1 PHE B  39     -16.739   0.256  59.573  1.00  9.87           C
ATOM   1993  CE1 PHE B  39     -16.908   0.264  60.951  1.00  9.31           C
ATOM   1994  CZ  PHE B  39     -17.762  -0.669  61.565  1.00 11.25           C
ATOM   1995  CE2 PHE B  39     -18.416  -1.617  60.790  1.00 12.95           C
ATOM   1996  CD2 PHE B  39     -18.223  -1.631  59.384  1.00 12.08           C
ATOM   1997  C   PHE B  39     -15.409  -2.532  57.664  1.00 10.57           C
ATOM   1998  O   PHE B  39     -14.629  -2.530  58.621  1.00 10.79           O
ATOM   1999  N   ALA B  40     -15.935  -3.653  57.169  1.00 10.08           N
ATOM   2000  CA  ALA B  40     -15.643  -4.966  57.754  1.00 10.13           C
ATOM   2001  CB  ALA B  40     -16.222  -6.093  56.895  1.00  9.75           C
ATOM   2002  C   ALA B  40     -14.152  -5.195  58.001  1.00 10.13           C
ATOM   2003  O   ALA B  40     -13.783  -5.799  59.008  1.00 10.17           O
ATOM   2004  N   LYS B  41     -13.312  -4.671  57.104  1.00 10.26           N
ATOM   2005  CA  LYS B  41     -11.855  -4.857  57.148  1.00  9.99           C
ATOM   2006  CB  LYS B  41     -11.243  -4.736  55.732  1.00 10.68           C
ATOM   2007  CG  LYS B  41     -11.421  -6.003  54.867  1.00 11.04           C
ATOM   2008  CD  LYS B  41     -10.271  -6.235  53.896  1.00 10.18           C
ATOM   2009  CE  LYS B  41      -9.231  -7.251  54.459  1.00  8.92           C
ATOM   2010  NZ  LYS B  41      -8.413  -7.915  53.374  1.00  2.68           N
ATOM   2011  C   LYS B  41     -11.129  -3.904  58.091  1.00  9.53           C
ATOM   2012  O   LYS B  41     -10.182  -4.297  58.761  1.00  9.16           O
ATOM   2013  N   VAL B  42     -11.550  -2.645  58.138  1.00  9.52           N
ATOM   2014  CA  VAL B  42     -10.832  -1.685  58.990  1.00  9.28           C
ATOM   2015  CB  VAL B  42     -10.908  -0.230  58.479  1.00  9.15           C
ATOM   2016  CG1 VAL B  42     -10.289  -0.078  57.091  1.00  8.44           C
ATOM   2017  CG2 VAL B  42     -12.352   0.293  58.549  1.00  9.72           C
ATOM   2018  C   VAL B  42     -11.291  -1.693  60.451  1.00  8.94           C
ATOM   2019  O   VAL B  42     -10.688  -1.010  61.276  1.00  8.66           O
ATOM   2020  N   LYS B  43     -12.343  -2.445  60.774  1.00  8.76           N
ATOM   2021  CA  LYS B  43     -12.975  -2.256  62.084  1.00  9.38           C
ATOM   2022  CB  LYS B  43     -14.477  -2.664  62.160  1.00  9.25           C
ATOM   2023  CG  LYS B  43     -14.806  -4.143  62.171  1.00  9.93           C
ATOM   2024  CD  LYS B  43     -16.245  -4.411  62.598  1.00 10.35           C
ATOM   2025  CE  LYS B  43     -16.316  -5.004  64.007  1.00 14.64           C
ATOM   2026  NZ  LYS B  43     -17.679  -5.544  64.375  1.00 14.57           N
ATOM   2027  C   LYS B  43     -12.161  -2.696  63.301  1.00  9.15           C
ATOM   2028  O   LYS B  43     -12.219  -2.018  64.325  1.00  9.19           O
ATOM   2029  N   PRO B  44     -11.401  -3.817  63.207  1.00  9.08           N
ATOM   2030  CA  PRO B  44     -10.592  -4.149  64.391  1.00  8.84           C
ATOM   2031  CB  PRO B  44      -9.758  -5.371  63.936  1.00  7.78           C
ATOM   2032  CG  PRO B  44     -10.457  -5.932  62.805  1.00  7.94           C
ATOM   2033  CD  PRO B  44     -11.196  -4.806  62.119  1.00  9.30           C
ATOM   2034  C   PRO B  44      -9.634  -3.016  64.815  1.00  8.94           C
ATOM   2035  O   PRO B  44      -9.255  -2.938  65.986  1.00  9.20           O
ATOM   2036  N   ASP B  45      -9.234  -2.176  63.863  1.00  8.73           N
ATOM   2037  CA  ASP B  45      -8.192  -1.201  64.115  1.00  9.05           C
ATOM   2038  CB  ASP B  45      -7.328  -1.019  62.871  1.00  9.99           C
ATOM   2039  CG  ASP B  45      -6.629  -2.306  62.462  1.00 12.38           C
ATOM   2040  OD1 ASP B  45      -6.533  -3.219  63.305  1.00 15.11           O
ATOM   2041  OD2 ASP B  45      -6.205  -2.419  61.297  1.00 15.01           O
ATOM   2042  C   ASP B  45      -8.731   0.141  64.581  1.00  8.50           C
ATOM   2043  O   ASP B  45      -7.933   1.051  64.831  1.00  8.29           O
ATOM   2044  N   LEU B  46     -10.068   0.248  64.674  1.00  7.62           N
ATOM   2045  CA  LEU B  46     -10.760   1.460  65.112  1.00  6.91           C
ATOM   2046  CB  LEU B  46     -12.077   1.650  64.341  1.00  7.93           C
ATOM   2047  CG  LEU B  46     -12.118   1.492  62.793  1.00  9.31           C
ATOM   2048  CD1 LEU B  46     -13.520   1.746  62.186  1.00  6.23           C
ATOM   2049  CD2 LEU B  46     -11.033   2.311  62.066  1.00 10.19           C
ATOM   2050  C   LEU B  46     -11.020   1.388  66.624  1.00  6.30           C
ATOM   2051  O   LEU B  46     -11.390   0.325  67.130  1.00  6.64           O
ATOM   2052  N   PRO B  47     -10.842   2.509  67.357  1.00  5.41           N
ATOM   2053  CA  PRO B  47     -10.919   2.470  68.829  1.00  4.91           C
ATOM   2054  CB  PRO B  47     -11.101   3.933  69.217  1.00  3.73           C
ATOM   2055  CG  PRO B  47     -10.403   4.663  68.164  1.00  4.32           C
ATOM   2056  CD  PRO B  47     -10.568   3.873  66.877  1.00  4.96           C
ATOM   2057  C   PRO B  47     -12.035   1.613  69.423  1.00  5.05           C
ATOM   2058  O   PRO B  47     -11.801   0.840  70.369  1.00  4.85           O
ATOM   2059  N   PHE B  48     -13.237   1.726  68.889  1.00  5.22           N
ATOM   2060  CA  PHE B  48     -14.331   0.951  69.441  1.00  5.70           C
ATOM   2061  CB  PHE B  48     -15.352   1.856  70.131  1.00  5.08           C
ATOM   2062  CG  PHE B  48     -14.766   2.750  71.205  1.00  5.29           C
ATOM   2063  CD1 PHE B  48     -14.862   4.139  71.090  1.00  2.00           C
ATOM   2064  CE1 PHE B  48     -14.349   4.973  72.072  1.00  2.00           C
ATOM   2065  CZ  PHE B  48     -13.692   4.448  73.185  1.00  2.90           C
ATOM   2066  CE2 PHE B  48     -13.568   3.057  73.338  1.00  5.43           C
ATOM   2067  CD2 PHE B  48     -14.106   2.202  72.334  1.00  6.65           C
ATOM   2068  C   PHE B  48     -14.979   0.179  68.309  1.00  6.44           C
ATOM   2069  O   PHE B  48     -16.193  -0.040  68.313  1.00  8.00           O
ATOM   2070  N   GLY B  49     -14.180  -0.161  67.314  1.00  5.44           N
ATOM   2071  CA  GLY B  49     -14.677  -0.786  66.132  1.00  6.78           C
ATOM   2072  C   GLY B  49     -15.882  -0.167  65.470  1.00  7.68           C
ATOM   2073  O   GLY B  49     -16.650  -0.893  64.827  1.00  7.91           O
ATOM   2074  N   GLN B  50     -16.057   1.161  65.613  1.00  8.04           N
ATOM   2075  CA  GLN B  50     -17.127   1.858  64.968  1.00  7.12           C
ATOM   2076  CB  GLN B  50     -18.115   2.363  66.015  1.00  8.52           C
ATOM   2077  CG  GLN B  50     -19.512   2.551  65.482  1.00 10.84           C
ATOM   2078  CD  GLN B  50     -19.955   1.326  64.653  1.00 15.24           C
ATOM   2079  OE1 GLN B  50     -20.037   0.193  65.174  1.00 14.29           O
ATOM   2080  NE2 GLN B  50     -20.189   1.546  63.349  1.00 14.55           N
ATOM   2081  C   GLN B  50     -16.647   3.034  64.145  1.00  7.18           C
ATOM   2082  O   GLN B  50     -15.561   3.542  64.348  1.00  6.94           O
ATOM   2083  N   VAL B  51     -17.506   3.488  63.232  1.00  6.71           N
ATOM   2084  CA  VAL B  51     -17.321   4.727  62.505  1.00  5.87           C
ATOM   2085  CB  VAL B  51     -17.253   4.507  60.946  1.00  6.01           C
ATOM   2086  CG1 VAL B  51     -15.909   3.969  60.554  1.00  4.13           C
ATOM   2087  CG2 VAL B  51     -18.404   3.645  60.388  1.00  4.97           C
ATOM   2088  C   VAL B  51     -18.441   5.666  62.961  1.00  5.70           C
ATOM   2089  O   VAL B  51     -19.472   5.186  63.392  1.00  5.52           O
ATOM   2090  N   PRO B  52     -18.221   7.007  62.955  1.00  5.65           N
ATOM   2091  CA  PRO B  52     -17.015   7.714  62.487  1.00  5.96           C
ATOM   2092  CB  PRO B  52     -17.488   9.182  62.379  1.00  5.26           C
ATOM   2093  CG  PRO B  52     -18.570   9.255  63.427  1.00  4.46           C
ATOM   2094  CD  PRO B  52     -19.237   7.951  63.492  1.00  3.47           C
ATOM   2095  C   PRO B  52     -15.827   7.676  63.418  1.00  6.07           C
ATOM   2096  O   PRO B  52     -15.968   7.484  64.613  1.00  5.80           O
ATOM   2097  N   VAL B  53     -14.666   7.912  62.833  1.00  6.45           N
ATOM   2098  CA  VAL B  53     -13.405   8.070  63.543  1.00  6.88           C
ATOM   2099  CB  VAL B  53     -12.488   6.781  63.392  1.00  6.53           C
ATOM   2100  CG1 VAL B  53     -11.139   7.007  64.042  1.00  5.20           C
ATOM   2101  CG2 VAL B  53     -13.146   5.613  64.055  1.00  5.32           C
ATOM   2102  C   VAL B  53     -12.677   9.267  62.902  1.00  7.41           C
ATOM   2103  O   VAL B  53     -12.572   9.340  61.670  1.00  6.65           O
ATOM   2104  N   LEU B  54     -12.183  10.186  63.721  1.00  7.92           N
ATOM   2105  CA  LEU B  54     -11.428  11.304  63.207  1.00  9.18           C
ATOM   2106  CB  LEU B  54     -11.907  12.598  63.858  1.00 10.08           C
ATOM   2107  CG  LEU B  54     -11.020  13.865  63.757  1.00 12.07           C
ATOM   2108  CD1 LEU B  54     -11.348  14.706  62.485  1.00  6.20           C
ATOM   2109  CD2 LEU B  54     -11.176  14.698  65.030  1.00 12.45           C
ATOM   2110  C   LEU B  54      -9.979  11.058  63.586  1.00  9.75           C
ATOM   2111  O   LEU B  54      -9.721  10.653  64.727  1.00 10.40           O
ATOM   2112  N   GLU B  55      -9.049  11.264  62.649  1.00  9.71           N
ATOM   2113  CA  GLU B  55      -7.599  11.313  62.965  1.00  9.65           C
ATOM   2114  CB  GLU B  55      -6.782  10.470  62.009  1.00  9.75           C
ATOM   2115  CG  GLU B  55      -6.661   9.042  62.364  1.00  9.66           C
ATOM   2116  CD  GLU B  55      -5.708   8.357  61.441  1.00 10.88           C
ATOM   2117  OE1 GLU B  55      -4.666   8.967  61.149  1.00 12.57           O
ATOM   2118  OE2 GLU B  55      -5.987   7.218  60.993  1.00 12.61           O
ATOM   2119  C   GLU B  55      -7.043  12.730  62.894  1.00  9.49           C
ATOM   2120  O   GLU B  55      -7.294  13.460  61.939  1.00  8.53           O
ATOM   2121  N   VAL B  56      -6.273  13.099  63.914  1.00 10.06           N
ATOM   2122  CA  VAL B  56      -5.629  14.396  63.952  1.00 10.57           C
ATOM   2123  CB  VAL B  56      -6.318  15.443  64.880  1.00 11.21           C
ATOM   2124  CG1 VAL B  56      -7.626  14.911  65.536  1.00  9.33           C
ATOM   2125  CG2 VAL B  56      -5.343  16.073  65.845  1.00 11.04           C
ATOM   2126  C   VAL B  56      -4.145  14.250  64.168  1.00 11.76           C
ATOM   2127  O   VAL B  56      -3.673  13.581  65.100  1.00 13.03           O
ATOM   2128  N   ASP B  57      -3.390  14.826  63.240  1.00 12.13           N
ATOM   2129  CA  ASP B  57      -1.993  14.554  63.170  1.00 12.28           C
ATOM   2130  CB  ASP B  57      -1.235  15.554  64.073  1.00 13.50           C
ATOM   2131  CG  ASP B  57      -1.505  17.041  63.681  1.00 14.84           C
ATOM   2132  OD1 ASP B  57      -1.658  17.899  64.596  1.00 15.83           O
ATOM   2133  OD2 ASP B  57      -1.577  17.342  62.463  1.00 12.71           O
ATOM   2134  C   ASP B  57      -1.770  13.079  63.559  1.00 12.10           C
ATOM   2135  O   ASP B  57      -0.860  12.749  64.331  1.00 11.90           O
ATOM   2136  N   GLY B  58      -2.615  12.199  63.013  1.00 11.39           N
ATOM   2137  CA  GLY B  58      -2.538  10.757  63.294  1.00 11.89           C
ATOM   2138  C   GLY B  58      -2.837  10.240  64.712  1.00 11.80           C
ATOM   2139  O   GLY B  58      -2.266   9.219  65.154  1.00 12.60           O
ATOM   2140  N   LYS B  59      -3.707  10.944  65.427  1.00 11.00           N
ATOM   2141  CA  LYS B  59      -4.302  10.447  66.660  1.00 11.04           C
ATOM   2142  CB  LYS B  59      -4.098  11.471  67.799  1.00 11.68           C
ATOM   2143  CG  LYS B  59      -2.621  11.952  68.013  1.00 11.51           C
ATOM   2144  CD  LYS B  59      -2.257  12.154  69.497  1.00 14.52           C
ATOM   2145  CE  LYS B  59      -0.838  12.804  69.717  1.00 15.72           C
ATOM   2146  NZ  LYS B  59       0.434  11.910  69.693  1.00 14.16           N
ATOM   2147  C   LYS B  59      -5.811  10.120  66.412  1.00 10.64           C
ATOM   2148  O   LYS B  59      -6.622  11.012  66.077  1.00 10.87           O
ATOM   2149  N   GLN B  60      -6.169   8.842  66.537  1.00  9.25           N
ATOM   2150  CA  GLN B  60      -7.524   8.387  66.293  1.00  8.60           C
ATOM   2151  CB  GLN B  60      -7.590   6.867  66.259  1.00  8.50           C
ATOM   2152  CG  GLN B  60      -6.978   6.270  65.063  1.00  8.58           C
ATOM   2153  CD  GLN B  60      -7.443   4.842  64.800  1.00 10.16           C
ATOM   2154  OE1 GLN B  60      -7.994   4.558  63.731  1.00 12.33           O
ATOM   2155  NE2 GLN B  60      -7.241   3.949  65.765  1.00  5.61           N
ATOM   2156  C   GLN B  60      -8.418   8.875  67.386  1.00  8.17           C
ATOM   2157  O   GLN B  60      -8.063   8.757  68.535  1.00  8.99           O
ATOM   2158  N   LEU B  61      -9.572   9.427  67.020  1.00  7.49           N
ATOM   2159  CA  LEU B  61     -10.647   9.819  67.963  1.00  6.12           C
ATOM   2160  CB  LEU B  61     -10.804  11.362  68.037  1.00  5.19           C
ATOM   2161  CG  LEU B  61     -12.037  11.831  68.798  1.00  2.00           C
ATOM   2162  CD1 LEU B  61     -12.024  11.450  70.298  1.00  2.00           C
ATOM   2163  CD2 LEU B  61     -12.299  13.330  68.650  1.00  4.43           C
ATOM   2164  C   LEU B  61     -11.962   9.249  67.430  1.00  6.75           C
ATOM   2165  O   LEU B  61     -12.345   9.567  66.317  1.00  7.00           O
ATOM   2166  N   ALA B  62     -12.648   8.434  68.233  1.00  7.52           N
ATOM   2167  CA  ALA B  62     -13.942   7.863  67.872  1.00  6.30           C
ATOM   2168  CB  ALA B  62     -13.935   6.362  68.115  1.00  5.60           C
ATOM   2169  C   ALA B  62     -15.102   8.544  68.612  1.00  7.18           C
ATOM   2170  O   ALA B  62     -14.886   9.435  69.447  1.00  5.96           O
ATOM   2171  N   GLN B  63     -16.339   8.130  68.257  1.00  7.58           N
ATOM   2172  CA  GLN B  63     -17.600   8.663  68.792  1.00  7.01           C
ATOM   2173  CB  GLN B  63     -17.673   8.590  70.316  1.00  7.34           C
ATOM   2174  CG  GLN B  63     -17.731   7.168  70.827  1.00  5.03           C
ATOM   2175  CD  GLN B  63     -19.108   6.605  70.850  1.00  6.55           C
ATOM   2176  OE1 GLN B  63     -20.102   7.323  70.625  1.00  8.80           O
ATOM   2177  NE2 GLN B  63     -19.204   5.314  71.135  1.00  3.90           N
ATOM   2178  C   GLN B  63     -17.942  10.042  68.261  1.00  8.03           C
ATOM   2179  O   GLN B  63     -17.188  10.976  68.418  1.00  8.55           O
ATOM   2180  N   SER B  64     -19.118  10.150  67.633  1.00  8.78           N
ATOM   2181  CA  SER B  64     -19.419  11.281  66.793  1.00  8.31           C
ATOM   2182  CB  SER B  64     -20.562  10.948  65.886  1.00  7.49           C
ATOM   2183  OG  SER B  64     -21.725  10.714  66.633  1.00 11.35           O
ATOM   2184  C   SER B  64     -19.724  12.528  67.598  1.00  8.32           C
ATOM   2185  O   SER B  64     -19.474  13.620  67.150  1.00  8.33           O
ATOM   2186  N   LEU B  65     -20.289  12.366  68.784  1.00  8.09           N
ATOM   2187  CA  LEU B  65     -20.426  13.497  69.671  1.00  7.32           C
ATOM   2188  CB  LEU B  65     -21.278  13.144  70.896  1.00  6.45           C
ATOM   2189  CG  LEU B  65     -22.760  12.873  70.644  1.00  6.07           C
ATOM   2190  CD1 LEU B  65     -23.458  12.687  72.001  1.00  3.33           C
ATOM   2191  CD2 LEU B  65     -23.437  14.017  69.801  1.00  5.53           C
ATOM   2192  C   LEU B  65     -19.059  14.065  70.084  1.00  7.32           C
ATOM   2193  O   LEU B  65     -18.859  15.275  69.995  1.00  7.10           O
ATOM   2194  N   ALA B  66     -18.138  13.191  70.515  1.00  6.74           N
ATOM   2195  CA  ALA B  66     -16.847  13.612  71.040  1.00  7.72           C
ATOM   2196  CB  ALA B  66     -16.032  12.385  71.602  1.00  7.49           C
ATOM   2197  C   ALA B  66     -16.044  14.293  69.928  1.00  8.23           C
ATOM   2198  O   ALA B  66     -15.316  15.254  70.194  1.00  8.83           O
ATOM   2199  N   ILE B  67     -16.168  13.740  68.721  1.00  7.84           N
ATOM   2200  CA  ILE B  67     -15.535  14.224  67.503  1.00  9.19           C
ATOM   2201  CB  ILE B  67     -15.759  13.253  66.275  1.00  8.70           C
ATOM   2202  CG1 ILE B  67     -15.051  11.931  66.421  1.00  9.78           C
ATOM   2203  CD1 ILE B  67     -15.551  10.856  65.385  1.00  7.60           C
ATOM   2204  CG2 ILE B  67     -15.240  13.812  64.966  1.00 11.63           C
ATOM   2205  C   ILE B  67     -16.160  15.560  67.166  1.00 10.76           C
ATOM   2206  O   ILE B  67     -15.429  16.515  66.880  1.00 11.34           O
ATOM   2207  N   CYS B  68     -17.499  15.651  67.155  1.00 12.54           N
ATOM   2208  CA  CYS B  68     -18.116  16.925  66.741  1.00 12.50           C
ATOM   2209  CB  CYS B  68     -19.587  16.819  66.177  1.00 12.32           C
ATOM   2210  SG  CYS B  68     -20.126  18.446  65.374  1.00 18.57           S
ATOM   2211  C   CYS B  68     -17.839  18.013  67.826  1.00 11.60           C
ATOM   2212  O   CYS B  68     -17.599  19.176  67.493  1.00 11.68           O
ATOM   2213  N   ARG B  69     -17.760  17.611  69.107  1.00 10.33           N
ATOM   2214  CA  ARG B  69     -17.467  18.557  70.189  1.00  8.12           C
ATOM   2215  CB  ARG B  69     -17.676  17.921  71.546  1.00  8.11           C
ATOM   2216  CG  ARG B  69     -17.432  18.849  72.768  1.00  7.75           C
ATOM   2217  CD  ARG B  69     -17.633  18.098  74.095  1.00  5.10           C
ATOM   2218  NE  ARG B  69     -18.993  17.600  74.147  1.00  5.96           N
ATOM   2219  CZ  ARG B  69     -19.339  16.319  74.016  1.00  7.37           C
ATOM   2220  NH1 ARG B  69     -18.416  15.358  73.886  1.00  5.59           N
ATOM   2221  NH2 ARG B  69     -20.612  15.999  74.073  1.00  6.28           N
ATOM   2222  C   ARG B  69     -16.043  19.084  70.111  1.00  8.73           C
ATOM   2223  O   ARG B  69     -15.777  20.273  70.393  1.00  7.96           O
ATOM   2224  N   TYR B  70     -15.134  18.185  69.746  1.00  8.42           N
ATOM   2225  CA  TYR B  70     -13.715  18.485  69.780  1.00  8.27           C
ATOM   2226  CB  TYR B  70     -12.867  17.209  69.598  1.00  7.74           C
ATOM   2227  CG  TYR B  70     -11.427  17.480  69.165  1.00  7.22           C
ATOM   2228  CD1 TYR B  70     -10.420  17.663  70.119  1.00  6.02           C
ATOM   2229  CE1 TYR B  70      -9.094  17.924  69.733  1.00  6.90           C
ATOM   2230  CZ  TYR B  70      -8.754  18.002  68.380  1.00  6.25           C
ATOM   2231  OH  TYR B  70      -7.433  18.239  68.053  1.00  8.61           O
ATOM   2232  CE2 TYR B  70      -9.720  17.790  67.393  1.00  5.91           C
ATOM   2233  CD2 TYR B  70     -11.071  17.525  67.803  1.00  5.94           C
ATOM   2234  C   TYR B  70     -13.466  19.455  68.655  1.00  7.93           C
ATOM   2235  O   TYR B  70     -12.659  20.343  68.768  1.00  8.97           O
ATOM   2236  N   LEU B  71     -14.165  19.254  67.559  1.00  7.10           N
ATOM   2237  CA  LEU B  71     -13.964  20.062  66.405  1.00  7.14           C
ATOM   2238  CB  LEU B  71     -14.580  19.393  65.183  1.00  6.20           C
ATOM   2239  CG  LEU B  71     -13.742  18.249  64.595  1.00  7.45           C
ATOM   2240  CD1 LEU B  71     -14.537  17.556  63.461  1.00  2.00           C
ATOM   2241  CD2 LEU B  71     -12.344  18.717  64.129  1.00  3.90           C
ATOM   2242  C   LEU B  71     -14.533  21.455  66.657  1.00  6.89           C
ATOM   2243  O   LEU B  71     -13.849  22.451  66.424  1.00  5.91           O
ATOM   2244  N   ALA B  72     -15.776  21.509  67.158  1.00  7.91           N
ATOM   2245  CA  ALA B  72     -16.420  22.785  67.541  1.00  8.24           C
ATOM   2246  CB  ALA B  72     -17.715  22.503  68.153  1.00  8.16           C
ATOM   2247  C   ALA B  72     -15.538  23.639  68.461  1.00  9.02           C
ATOM   2248  O   ALA B  72     -15.335  24.828  68.201  1.00  8.83           O
ATOM   2249  N   ARG B  73     -14.947  23.020  69.491  1.00  9.38           N
ATOM   2250  CA  ARG B  73     -13.995  23.721  70.337  1.00  9.91           C
ATOM   2251  CB  ARG B  73     -13.517  22.823  71.472  1.00 10.30           C
ATOM   2252  CG  ARG B  73     -14.582  22.369  72.459  1.00  9.87           C
ATOM   2253  CD  ARG B  73     -13.985  21.360  73.400  1.00 11.31           C
ATOM   2254  NE  ARG B  73     -14.885  21.063  74.511  1.00 15.94           N
ATOM   2255  CZ  ARG B  73     -14.575  20.318  75.577  1.00 18.20           C
ATOM   2256  NH1 ARG B  73     -13.340  19.784  75.697  1.00 17.96           N
ATOM   2257  NH2 ARG B  73     -15.503  20.112  76.535  1.00 15.20           N
ATOM   2258  C   ARG B  73     -12.769  24.228  69.578  1.00 10.87           C
ATOM   2259  O   ARG B  73     -12.275  25.334  69.810  1.00 11.37           O
ATOM   2260  N   GLN B  74     -12.239  23.406  68.687  1.00 11.15           N
ATOM   2261  CA  GLN B  74     -11.100  23.834  67.907  1.00 10.97           C
ATOM   2262  CB  GLN B  74     -10.547  22.665  67.094  1.00 11.34           C
ATOM   2263  CG  GLN B  74      -9.949  21.586  67.991  1.00 12.68           C
ATOM   2264  CD  GLN B  74      -8.583  21.983  68.536  1.00 17.43           C
ATOM   2265  OE1 GLN B  74      -7.609  22.107  67.774  1.00 19.43           O
ATOM   2266  NE2 GLN B  74      -8.502  22.195  69.853  1.00 17.79           N
ATOM   2267  C   GLN B  74     -11.406  25.042  67.035  1.00 10.87           C
ATOM   2268  O   GLN B  74     -10.540  25.892  66.857  1.00 10.98           O
ATOM   2269  N   PHE B  75     -12.645  25.143  66.543  1.00 10.55           N
ATOM   2270  CA  PHE B  75     -13.002  26.144  65.527  1.00 10.31           C
ATOM   2271  CB  PHE B  75     -13.495  25.466  64.234  1.00  9.69           C
ATOM   2272  CG  PHE B  75     -12.430  24.593  63.588  1.00 11.26           C
ATOM   2273  CD1 PHE B  75     -12.597  23.193  63.496  1.00 10.46           C
ATOM   2274  CE1 PHE B  75     -11.606  22.404  62.944  1.00  9.69           C
ATOM   2275  CZ  PHE B  75     -10.409  22.996  62.492  1.00  9.59           C
ATOM   2276  CE2 PHE B  75     -10.234  24.382  62.564  1.00  8.70           C
ATOM   2277  CD2 PHE B  75     -11.233  25.167  63.126  1.00  9.40           C
ATOM   2278  C   PHE B  75     -13.941  27.246  66.003  1.00  9.99           C
ATOM   2279  O   PHE B  75     -14.278  28.153  65.241  1.00  9.93           O
ATOM   2280  N   GLY B  76     -14.347  27.169  67.264  1.00  9.48           N
ATOM   2281  CA  GLY B  76     -15.058  28.278  67.898  1.00  8.99           C
ATOM   2282  C   GLY B  76     -16.567  28.188  67.787  1.00  8.46           C
ATOM   2283  O   GLY B  76     -17.251  29.211  67.845  1.00  7.98           O
ATOM   2284  N   PHE B  77     -17.060  26.956  67.662  1.00  8.06           N
ATOM   2285  CA  PHE B  77     -18.491  26.633  67.561  1.00  8.25           C
ATOM   2286  CB  PHE B  77     -18.775  25.973  66.196  1.00  8.05           C
ATOM   2287  CG  PHE B  77     -18.275  26.801  65.004  1.00  7.95           C
ATOM   2288  CD1 PHE B  77     -18.850  28.040  64.709  1.00  6.35           C
ATOM   2289  CE1 PHE B  77     -18.376  28.826  63.621  1.00  9.88           C
ATOM   2290  CZ  PHE B  77     -17.290  28.368  62.831  1.00  7.30           C
ATOM   2291  CE2 PHE B  77     -16.708  27.158  63.138  1.00  6.21           C
ATOM   2292  CD2 PHE B  77     -17.207  26.366  64.228  1.00  6.39           C
ATOM   2293  C   PHE B  77     -19.010  25.759  68.694  1.00  8.74           C
ATOM   2294  O   PHE B  77     -19.834  24.874  68.450  1.00  9.73           O
ATOM   2295  N   ALA B  78     -18.526  25.981  69.923  1.00  8.22           N
ATOM   2296  CA  ALA B  78     -18.906  25.147  71.060  1.00  8.64           C
ATOM   2297  CB  ALA B  78     -17.651  24.552  71.772  1.00  9.69           C
ATOM   2298  C   ALA B  78     -19.758  25.887  72.070  1.00  8.22           C
ATOM   2299  O   ALA B  78     -20.407  25.276  72.900  1.00  8.13           O
ATOM   2300  N   GLY B  79     -19.745  27.208  71.993  1.00  8.05           N
ATOM   2301  CA  GLY B  79     -20.412  28.042  72.964  1.00  7.57           C
ATOM   2302  C   GLY B  79     -19.378  28.964  73.548  1.00  7.94           C
ATOM   2303  O   GLY B  79     -18.187  28.602  73.638  1.00  7.15           O
ATOM   2304  N   LYS B  80     -19.830  30.153  73.943  1.00  8.20           N
ATOM   2305  CA  LYS B  80     -18.936  31.193  74.408  1.00  9.21           C
ATOM   2306  CB  LYS B  80     -19.532  32.586  74.132  1.00 10.12           C
ATOM   2307  CG  LYS B  80     -19.774  32.863  72.629  1.00 10.73           C
ATOM   2308  CD  LYS B  80     -18.559  32.481  71.730  1.00  9.75           C
ATOM   2309  CE  LYS B  80     -18.737  32.986  70.287  1.00 11.91           C
ATOM   2310  NZ  LYS B  80     -19.481  34.324  70.188  1.00 12.71           N
ATOM   2311  C   LYS B  80     -18.494  31.043  75.858  1.00  9.31           C
ATOM   2312  O   LYS B  80     -17.443  31.541  76.215  1.00  9.78           O
ATOM   2313  N   SER B  81     -19.259  30.350  76.699  1.00  9.36           N
ATOM   2314  CA  SER B  81     -18.723  30.002  78.023  1.00  9.45           C
ATOM   2315  CB  SER B  81     -19.510  30.679  79.150  1.00  9.60           C
ATOM   2316  OG  SER B  81     -20.908  30.547  78.970  1.00 10.74           O
ATOM   2317  C   SER B  81     -18.616  28.493  78.223  1.00  9.69           C
ATOM   2318  O   SER B  81     -19.061  27.713  77.376  1.00  9.60           O
ATOM   2319  N   THR B  82     -17.983  28.087  79.322  1.00 10.07           N
ATOM   2320  CA  THR B  82     -17.964  26.685  79.729  1.00 10.38           C
ATOM   2321  CB  THR B  82     -17.050  26.442  80.946  1.00 10.47           C
ATOM   2322  OG1 THR B  82     -17.401  27.362  81.982  1.00 12.61           O
ATOM   2323  CG2 THR B  82     -15.584  26.647  80.580  1.00 11.05           C
ATOM   2324  C   THR B  82     -19.386  26.200  80.053  1.00  9.98           C
ATOM   2325  O   THR B  82     -19.758  25.047  79.721  1.00  9.69           O
ATOM   2326  N   PHE B  83     -20.184  27.077  80.673  1.00  9.42           N
ATOM   2327  CA  PHE B  83     -21.580  26.728  80.999  1.00  9.13           C
ATOM   2328  CB  PHE B  83     -22.268  27.722  81.962  1.00  8.66           C
ATOM   2329  CG  PHE B  83     -23.582  27.205  82.494  1.00  9.35           C
ATOM   2330  CD1 PHE B  83     -23.608  26.283  83.555  1.00  9.62           C
ATOM   2331  CE1 PHE B  83     -24.820  25.781  84.049  1.00  7.82           C
ATOM   2332  CZ  PHE B  83     -26.018  26.190  83.466  1.00  8.50           C
ATOM   2333  CE2 PHE B  83     -26.004  27.114  82.398  1.00  8.28           C
ATOM   2334  CD2 PHE B  83     -24.792  27.600  81.921  1.00  9.20           C
ATOM   2335  C   PHE B  83     -22.374  26.562  79.723  1.00  8.62           C
ATOM   2336  O   PHE B  83     -23.124  25.590  79.561  1.00  8.36           O
ATOM   2337  N   ASP B  84     -22.162  27.484  78.791  1.00  8.47           N
ATOM   2338  CA  ASP B  84     -22.831  27.408  77.501  1.00  7.83           C
ATOM   2339  CB  ASP B  84     -22.660  28.709  76.735  1.00  8.15           C
ATOM   2340  CG  ASP B  84     -23.737  29.747  77.078  1.00  9.54           C
ATOM   2341  OD1 ASP B  84     -23.792  30.794  76.379  1.00 11.37           O
ATOM   2342  OD2 ASP B  84     -24.531  29.522  78.033  1.00  9.65           O
ATOM   2343  C   ASP B  84     -22.344  26.227  76.693  1.00  7.84           C
ATOM   2344  O   ASP B  84     -23.115  25.653  75.946  1.00  9.12           O
ATOM   2345  N   GLU B  85     -21.070  25.850  76.828  1.00  6.98           N
ATOM   2346  CA  GLU B  85     -20.570  24.607  76.210  1.00  6.33           C
ATOM   2347  CB  GLU B  85     -19.030  24.483  76.361  1.00  6.34           C
ATOM   2348  CG  GLU B  85     -18.232  25.440  75.496  1.00  5.19           C
ATOM   2349  CD  GLU B  85     -16.747  25.298  75.671  1.00  6.97           C
ATOM   2350  OE1 GLU B  85     -16.245  25.335  76.812  1.00 11.22           O
ATOM   2351  OE2 GLU B  85     -16.037  25.166  74.666  1.00 12.68           O
ATOM   2352  C   GLU B  85     -21.291  23.353  76.758  1.00  5.08           C
ATOM   2353  O   GLU B  85     -21.597  22.432  76.012  1.00  5.08           O
ATOM   2354  N   ALA B  86     -21.544  23.337  78.059  1.00  4.97           N
ATOM   2355  CA  ALA B  86     -22.303  22.267  78.754  1.00  4.23           C
ATOM   2356  CB  ALA B  86     -22.228  22.449  80.195  1.00  2.64           C
ATOM   2357  C   ALA B  86     -23.758  22.192  78.348  1.00  4.99           C
ATOM   2358  O   ALA B  86     -24.310  21.116  78.327  1.00  6.47           O
ATOM   2359  N   VAL B  87     -24.383  23.330  78.031  1.00  5.56           N
ATOM   2360  CA  VAL B  87     -25.785  23.374  77.668  1.00  4.98           C
ATOM   2361  CB  VAL B  87     -26.385  24.821  77.830  1.00  5.10           C
ATOM   2362  CG1 VAL B  87     -27.759  24.929  77.188  1.00  2.00           C
ATOM   2363  CG2 VAL B  87     -26.506  25.182  79.317  1.00  3.49           C
ATOM   2364  C   VAL B  87     -25.954  22.848  76.252  1.00  6.26           C
ATOM   2365  O   VAL B  87     -26.937  22.140  75.930  1.00  6.29           O
ATOM   2366  N   VAL B  88     -24.994  23.214  75.404  1.00  6.58           N
ATOM   2367  CA  VAL B  88     -24.923  22.669  74.099  1.00  7.32           C
ATOM   2368  CB  VAL B  88     -23.714  23.260  73.359  1.00  8.99           C
ATOM   2369  CG1 VAL B  88     -23.381  22.453  72.081  1.00  5.55           C
ATOM   2370  CG2 VAL B  88     -23.933  24.742  73.085  1.00  5.66           C
ATOM   2371  C   VAL B  88     -24.758  21.154  74.257  1.00  8.42           C
ATOM   2372  O   VAL B  88     -25.556  20.381  73.684  1.00  9.58           O
ATOM   2373  N   ASP B  89     -23.749  20.723  75.030  1.00  7.95           N
ATOM   2374  CA  ASP B  89     -23.554  19.276  75.296  1.00  8.50           C
ATOM   2375  CB  ASP B  89     -22.480  19.007  76.388  1.00  7.53           C
ATOM   2376  CG  ASP B  89     -21.072  19.453  75.999  1.00  7.56           C
ATOM   2377  OD1 ASP B  89     -20.721  19.511  74.813  1.00  2.78           O
ATOM   2378  OD2 ASP B  89     -20.276  19.760  76.914  1.00 11.34           O
ATOM   2379  C   ASP B  89     -24.902  18.628  75.735  1.00  8.55           C
ATOM   2380  O   ASP B  89     -25.257  17.532  75.335  1.00  9.04           O
ATOM   2381  N   SER B  90     -25.649  19.313  76.571  1.00  8.68           N
ATOM   2382  CA  SER B  90     -26.836  18.694  77.133  1.00  9.08           C
ATOM   2383  CB  SER B  90     -27.337  19.485  78.338  1.00  8.17           C
ATOM   2384  OG  SER B  90     -28.222  20.523  77.927  1.00  8.37           O
ATOM   2385  C   SER B  90     -27.961  18.471  76.102  1.00  9.15           C
ATOM   2386  O   SER B  90     -28.660  17.463  76.180  1.00  9.57           O
ATOM   2387  N   LEU B  91     -28.159  19.420  75.175  1.00  9.15           N
ATOM   2388  CA  LEU B  91     -29.133  19.241  74.071  1.00  8.46           C
ATOM   2389  CB  LEU B  91     -29.364  20.560  73.299  1.00  8.60           C
ATOM   2390  CG  LEU B  91     -30.289  21.593  73.972  1.00  6.87           C
ATOM   2391  CD1 LEU B  91     -29.896  22.980  73.557  1.00  5.64           C
ATOM   2392  CD2 LEU B  91     -31.726  21.315  73.612  1.00  7.99           C
ATOM   2393  C   LEU B  91     -28.745  18.169  73.075  1.00  8.17           C
ATOM   2394  O   LEU B  91     -29.607  17.554  72.479  1.00  8.51           O
ATOM   2395  N   ALA B  92     -27.448  18.003  72.844  1.00  8.79           N
ATOM   2396  CA  ALA B  92     -26.927  16.964  71.935  1.00  9.20           C
ATOM   2397  CB  ALA B  92     -25.405  17.114  71.667  1.00  8.46           C
ATOM   2398  C   ALA B  92     -27.227  15.589  72.486  1.00  8.83           C
ATOM   2399  O   ALA B  92     -27.533  14.684  71.721  1.00  9.33           O
ATOM   2400  N   ASP B  93     -27.146  15.451  73.803  1.00  7.96           N
ATOM   2401  CA  ASP B  93     -27.379  14.172  74.492  1.00  8.07           C
ATOM   2402  CB  ASP B  93     -26.854  14.275  75.948  1.00  8.55           C
ATOM   2403  CG  ASP B  93     -25.391  13.868  76.126  1.00  9.67           C
ATOM   2404  OD1 ASP B  93     -24.746  13.333  75.198  1.00 16.56           O
ATOM   2405  OD2 ASP B  93     -24.877  14.034  77.250  1.00 12.23           O
ATOM   2406  C   ASP B  93     -28.886  13.815  74.488  1.00  7.76           C
ATOM   2407  O   ASP B  93     -29.273  12.665  74.390  1.00  7.09           O
ATOM   2408  N   GLN B  94     -29.734  14.818  74.644  1.00  8.91           N
ATOM   2409  CA  GLN B  94     -31.182  14.657  74.421  1.00  9.20           C
ATOM   2410  CB  GLN B  94     -31.946  15.896  74.891  1.00  9.22           C
ATOM   2411  CG  GLN B  94     -33.452  15.705  74.932  1.00  9.05           C
ATOM   2412  CD  GLN B  94     -33.856  14.734  76.042  1.00 10.81           C
ATOM   2413  OE1 GLN B  94     -33.140  14.586  77.020  1.00 13.80           O
ATOM   2414  NE2 GLN B  94     -34.972  14.051  75.872  1.00  8.34           N
ATOM   2415  C   GLN B  94     -31.487  14.390  72.944  1.00  9.14           C
ATOM   2416  O   GLN B  94     -32.342  13.582  72.636  1.00  9.10           O
ATOM   2417  N   TYR B  95     -30.790  15.063  72.030  1.00  9.40           N
ATOM   2418  CA  TYR B  95     -30.892  14.710  70.593  1.00  9.45           C
ATOM   2419  CB  TYR B  95     -29.946  15.569  69.734  1.00  8.12           C
ATOM   2420  CG  TYR B  95     -29.818  15.069  68.310  1.00  8.49           C
ATOM   2421  CD1 TYR B  95     -30.924  15.097  67.452  1.00  7.50           C
ATOM   2422  CE1 TYR B  95     -30.863  14.639  66.217  1.00  6.50           C
ATOM   2423  CZ  TYR B  95     -29.667  14.103  65.742  1.00  8.64           C
ATOM   2424  OH  TYR B  95     -29.637  13.661  64.434  1.00  7.57           O
ATOM   2425  CE2 TYR B  95     -28.524  14.037  66.552  1.00  5.81           C
ATOM   2426  CD2 TYR B  95     -28.618  14.512  67.838  1.00  9.22           C
ATOM   2427  C   TYR B  95     -30.572  13.205  70.421  1.00 10.00           C
ATOM   2428  O   TYR B  95     -31.333  12.450  69.825  1.00  9.90           O
ATOM   2429  N   SER B  96     -29.437  12.795  70.978  1.00 10.43           N
ATOM   2430  CA  SER B  96     -28.971  11.419  70.937  1.00 10.28           C
ATOM   2431  CB  SER B  96     -27.652  11.307  71.695  1.00  9.96           C
ATOM   2432  OG  SER B  96     -26.697  12.226  71.168  1.00 10.51           O
ATOM   2433  C   SER B  96     -29.991  10.432  71.509  1.00  9.88           C
ATOM   2434  O   SER B  96     -30.128   9.344  70.983  1.00 10.21           O
ATOM   2435  N   ASP B  97     -30.683  10.829  72.583  1.00  9.18           N
ATOM   2436  CA  ASP B  97     -31.697  10.035  73.279  1.00  8.55           C
ATOM   2437  CB  ASP B  97     -32.144  10.792  74.549  1.00  8.57           C
ATOM   2438  CG  ASP B  97     -31.242  10.562  75.767  1.00  9.97           C
ATOM   2439  OD1 ASP B  97     -30.179   9.889  75.696  1.00 12.27           O
ATOM   2440  OD2 ASP B  97     -31.610  11.089  76.840  1.00 11.43           O
ATOM   2441  C   ASP B  97     -32.935   9.836  72.372  1.00  8.06           C
ATOM   2442  O   ASP B  97     -33.430   8.730  72.179  1.00  7.85           O
ATOM   2443  N   TYR B  98     -33.450  10.965  71.894  1.00  7.86           N
ATOM   2444  CA  TYR B  98     -34.445  11.051  70.842  1.00  7.72           C
ATOM   2445  CB  TYR B  98     -34.484  12.492  70.290  1.00  6.49           C
ATOM   2446  CG  TYR B  98     -35.050  12.646  68.889  1.00  7.07           C
ATOM   2447  CD1 TYR B  98     -36.433  12.616  68.671  1.00  6.58           C
ATOM   2448  CE1 TYR B  98     -36.961  12.755  67.420  1.00  5.76           C
ATOM   2449  CZ  TYR B  98     -36.121  12.928  66.328  1.00  6.89           C
ATOM   2450  OH  TYR B  98     -36.708  13.044  65.095  1.00  6.96           O
ATOM   2451  CE2 TYR B  98     -34.730  12.974  66.500  1.00  5.46           C
ATOM   2452  CD2 TYR B  98     -34.211  12.833  67.785  1.00  5.82           C
ATOM   2453  C   TYR B  98     -34.184   9.973  69.768  1.00  7.98           C
ATOM   2454  O   TYR B  98     -35.054   9.107  69.526  1.00  8.45           O
ATOM   2455  N   ARG B  99     -32.993  10.027  69.162  1.00  8.02           N
ATOM   2456  CA  ARG B  99     -32.487   9.042  68.202  1.00  7.60           C
ATOM   2457  CB  ARG B  99     -31.051   9.384  67.800  1.00  8.36           C
ATOM   2458  CG  ARG B  99     -30.935  10.628  66.946  1.00  9.20           C
ATOM   2459  CD  ARG B  99     -31.961  10.597  65.795  1.00 14.30           C
ATOM   2460  NE  ARG B  99     -31.293  10.945  64.547  1.00 19.04           N
ATOM   2461  CZ  ARG B  99     -30.710  10.072  63.735  1.00 19.24           C
ATOM   2462  NH1 ARG B  99     -30.745   8.767  63.997  1.00 22.65           N
ATOM   2463  NH2 ARG B  99     -30.117  10.505  62.650  1.00 18.66           N
ATOM   2464  C   ARG B  99     -32.593   7.564  68.602  1.00  7.51           C
ATOM   2465  O   ARG B  99     -33.029   6.753  67.796  1.00  7.59           O
ATOM   2466  N   VAL B 100     -32.208   7.214  69.829  1.00  7.21           N
ATOM   2467  CA  VAL B 100     -32.428   5.869  70.344  1.00  7.36           C
ATOM   2468  CB  VAL B 100     -31.867   5.732  71.812  1.00  8.43           C
ATOM   2469  CG1 VAL B 100     -32.275   4.375  72.491  1.00  4.89           C
ATOM   2470  CG2 VAL B 100     -30.334   5.968  71.830  1.00  7.80           C
ATOM   2471  C   VAL B 100     -33.933   5.516  70.272  1.00  7.93           C
ATOM   2472  O   VAL B 100     -34.316   4.432  69.796  1.00  7.97           O
ATOM   2473  N   GLU B 101     -34.777   6.429  70.753  1.00  7.85           N
ATOM   2474  CA  GLU B 101     -36.231   6.306  70.619  1.00  8.45           C
ATOM   2475  CB  GLU B 101     -36.927   7.534  71.227  1.00  8.79           C
ATOM   2476  CG  GLU B 101     -36.847   7.633  72.751  1.00  9.80           C
ATOM   2477  CD  GLU B 101     -37.407   8.943  73.305  1.00 10.36           C
ATOM   2478  OE1 GLU B 101     -37.301   9.135  74.543  1.00 16.07           O
ATOM   2479  OE2 GLU B 101     -37.960   9.773  72.539  1.00 10.21           O
ATOM   2480  C   GLU B 101     -36.715   6.118  69.166  1.00  7.68           C
ATOM   2481  O   GLU B 101     -37.604   5.338  68.915  1.00  6.61           O
ATOM   2482  N   ILE B 102     -36.129   6.844  68.214  1.00  8.00           N
ATOM   2483  CA  ILE B 102     -36.591   6.725  66.818  1.00  8.15           C
ATOM   2484  CB  ILE B 102     -36.695   8.106  66.082  1.00  7.80           C
ATOM   2485  CG1 ILE B 102     -35.311   8.662  65.725  1.00  6.11           C
ATOM   2486  CD1 ILE B 102     -35.337   9.576  64.537  1.00  3.96           C
ATOM   2487  CG2 ILE B 102     -37.526   9.101  66.876  1.00  6.10           C
ATOM   2488  C   ILE B 102     -35.811   5.696  65.957  1.00  8.73           C
ATOM   2489  O   ILE B 102     -36.026   5.627  64.765  1.00  8.55           O
ATOM   2490  N   LYS B 103     -34.936   4.904  66.579  1.00  9.66           N
ATOM   2491  CA  LYS B 103     -34.162   3.856  65.909  1.00 10.81           C
ATOM   2492  CB  LYS B 103     -33.337   3.082  66.950  1.00 12.17           C
ATOM   2493  CG  LYS B 103     -31.808   2.987  66.640  1.00 13.20           C
ATOM   2494  CD  LYS B 103     -31.284   1.546  66.913  1.00 16.26           C
ATOM   2495  CE  LYS B 103     -29.750   1.391  66.690  1.00 17.75           C
ATOM   2496  NZ  LYS B 103     -28.952   1.912  67.878  1.00 20.03           N
ATOM   2497  C   LYS B 103     -34.997   2.871  65.036  1.00 10.74           C
ATOM   2498  O   LYS B 103     -34.644   2.606  63.882  1.00 10.99           O
ATOM   2499  N   SER B 104     -36.082   2.328  65.577  1.00 10.46           N
ATOM   2500  CA  SER B 104     -36.910   1.377  64.820  1.00 10.98           C
ATOM   2501  CB  SER B 104     -38.020   0.787  65.689  1.00 10.97           C
ATOM   2502  OG  SER B 104     -38.882   1.803  66.182  1.00 11.22           O
ATOM   2503  C   SER B 104     -37.488   1.984  63.536  1.00 11.10           C
ATOM   2504  O   SER B 104     -37.403   1.369  62.473  1.00 11.01           O
ATOM   2505  N   PHE B 105     -38.036   3.198  63.633  1.00 11.22           N
ATOM   2506  CA  PHE B 105     -38.557   3.908  62.466  1.00 11.61           C
ATOM   2507  CB  PHE B 105     -39.402   5.129  62.855  1.00 11.17           C
ATOM   2508  CG  PHE B 105     -39.628   6.087  61.711  1.00 10.72           C
ATOM   2509  CD1 PHE B 105     -40.674   5.892  60.817  1.00  9.74           C
ATOM   2510  CE1 PHE B 105     -40.857   6.765  59.728  1.00 10.65           C
ATOM   2511  CZ  PHE B 105     -39.986   7.847  59.535  1.00 10.43           C
ATOM   2512  CE2 PHE B 105     -38.937   8.039  60.428  1.00  9.48           C
ATOM   2513  CD2 PHE B 105     -38.756   7.161  61.497  1.00  9.77           C
ATOM   2514  C   PHE B 105     -37.461   4.339  61.488  1.00 12.34           C
ATOM   2515  O   PHE B 105     -37.702   4.384  60.273  1.00 12.37           O
ATOM   2516  N   PHE B 106     -36.285   4.691  62.013  1.00 13.03           N
ATOM   2517  CA  PHE B 106     -35.173   5.177  61.182  1.00 13.63           C
ATOM   2518  CB  PHE B 106     -34.091   5.886  61.998  1.00 13.56           C
ATOM   2519  CG  PHE B 106     -33.049   6.561  61.135  1.00 13.95           C
ATOM   2520  CD1 PHE B 106     -31.868   5.888  60.777  1.00 13.76           C
ATOM   2521  CE1 PHE B 106     -30.905   6.500  59.972  1.00 15.78           C
ATOM   2522  CZ  PHE B 106     -31.110   7.803  59.495  1.00 13.99           C
ATOM   2523  CE2 PHE B 106     -32.274   8.474  59.823  1.00 15.90           C
ATOM   2524  CD2 PHE B 106     -33.260   7.842  60.647  1.00 14.49           C
ATOM   2525  C   PHE B 106     -34.520   4.155  60.249  1.00 13.93           C
ATOM   2526  O   PHE B 106     -34.361   4.425  59.063  1.00 13.49           O
ATOM   2527  N   TYR B 107     -34.131   3.003  60.778  1.00 14.85           N
ATOM   2528  CA  TYR B 107     -33.586   1.937  59.935  1.00 15.94           C
ATOM   2529  CB  TYR B 107     -32.960   0.837  60.788  1.00 16.51           C
ATOM   2530  CG  TYR B 107     -31.600   1.194  61.356  1.00 18.54           C
ATOM   2531  CD1 TYR B 107     -30.452   0.486  60.973  1.00 20.56           C
ATOM   2532  CE1 TYR B 107     -29.198   0.797  61.507  1.00 20.31           C
ATOM   2533  CZ  TYR B 107     -29.102   1.819  62.439  1.00 19.89           C
ATOM   2534  OH  TYR B 107     -27.878   2.155  62.970  1.00 20.04           O
ATOM   2535  CE2 TYR B 107     -30.229   2.529  62.828  1.00 19.29           C
ATOM   2536  CD2 TYR B 107     -31.459   2.219  62.291  1.00 17.69           C
ATOM   2537  C   TYR B 107     -34.624   1.334  58.976  1.00 15.87           C
ATOM   2538  O   TYR B 107     -34.274   0.557  58.097  1.00 15.74           O
ATOM   2539  N   THR B 108     -35.894   1.683  59.150  1.00 15.67           N
ATOM   2540  CA  THR B 108     -36.930   1.169  58.273  1.00 15.94           C
ATOM   2541  CB  THR B 108     -38.282   0.928  58.997  1.00 15.72           C
ATOM   2542  OG1 THR B 108     -38.090   0.068  60.128  1.00 15.30           O
ATOM   2543  CG2 THR B 108     -39.270   0.271  58.050  1.00 15.25           C
ATOM   2544  C   THR B 108     -37.121   2.088  57.073  1.00 16.12           C
ATOM   2545  O   THR B 108     -37.119   1.615  55.920  1.00 15.88           O
ATOM   2546  N   VAL B 109     -37.252   3.392  57.345  1.00 16.06           N
ATOM   2547  CA  VAL B 109     -37.556   4.388  56.304  1.00 16.07           C
ATOM   2548  CB  VAL B 109     -37.999   5.789  56.883  1.00 16.20           C
ATOM   2549  CG1 VAL B 109     -36.826   6.594  57.486  1.00 15.93           C
ATOM   2550  CG2 VAL B 109     -38.795   6.613  55.839  1.00 15.83           C
ATOM   2551  C   VAL B 109     -36.434   4.491  55.281  1.00 15.92           C
ATOM   2552  O   VAL B 109     -36.675   4.877  54.136  1.00 15.97           O
ATOM   2553  N   ILE B 110     -35.232   4.089  55.699  1.00 15.87           N
ATOM   2554  CA  ILE B 110     -34.028   4.159  54.876  1.00 15.70           C
ATOM   2555  CB  ILE B 110     -32.806   4.709  55.674  1.00 15.41           C
ATOM   2556  CG1 ILE B 110     -32.276   3.668  56.693  1.00 14.44           C
ATOM   2557  CD1 ILE B 110     -30.882   3.980  57.298  1.00 14.56           C
ATOM   2558  CG2 ILE B 110     -33.164   6.064  56.277  1.00 13.80           C
ATOM   2559  C   ILE B 110     -33.692   2.813  54.226  1.00 16.69           C
ATOM   2560  O   ILE B 110     -32.677   2.690  53.538  1.00 17.01           O
ATOM   2561  N   GLY B 111     -34.542   1.817  54.463  1.00 17.11           N
ATOM   2562  CA  GLY B 111     -34.465   0.523  53.793  1.00 17.94           C
ATOM   2563  C   GLY B 111     -33.375  -0.402  54.296  1.00 18.42           C
ATOM   2564  O   GLY B 111     -32.851  -1.221  53.534  1.00 18.56           O
ATOM   2565  N   MET B 112     -33.045  -0.288  55.577  1.00 18.56           N
ATOM   2566  CA  MET B 112     -31.989  -1.104  56.182  1.00 19.56           C
ATOM   2567  CB  MET B 112     -30.892  -0.215  56.817  1.00 19.33           C
ATOM   2568  CG  MET B 112     -29.654  -0.108  55.924  1.00 20.13           C
ATOM   2569  SD  MET B 112     -28.280   0.873  56.590  1.00 21.46           S
ATOM   2570  CE  MET B 112     -27.994   0.068  58.178  1.00 21.53           C
ATOM   2571  C   MET B 112     -32.505  -2.128  57.187  1.00 19.03           C
ATOM   2572  O   MET B 112     -31.728  -2.914  57.723  1.00 19.10           O
ATOM   2573  N   ARG B 113     -33.811  -2.108  57.437  1.00 18.89           N
ATOM   2574  CA  ARG B 113     -34.444  -3.046  58.360  1.00 18.97           C
ATOM   2575  CB  ARG B 113     -34.632  -2.408  59.740  1.00 18.83           C
ATOM   2576  CG  ARG B 113     -35.340  -3.283  60.775  1.00 19.03           C
ATOM   2577  CD  ARG B 113     -35.339  -2.611  62.156  1.00 20.30           C
ATOM   2578  NE  ARG B 113     -35.963  -3.445  63.188  1.00 22.15           N
ATOM   2579  CZ  ARG B 113     -36.198  -3.054  64.441  1.00 23.12           C
ATOM   2580  NH1 ARG B 113     -35.873  -1.833  64.848  1.00 24.32           N
ATOM   2581  NH2 ARG B 113     -36.772  -3.888  65.297  1.00 24.91           N
ATOM   2582  C   ARG B 113     -35.788  -3.553  57.855  1.00 18.47           C
ATOM   2583  O   ARG B 113     -36.497  -2.860  57.115  1.00 18.21           O
ATOM   2584  N   GLU B 114     -36.081  -4.794  58.257  1.00 18.19           N
ATOM   2585  CA  GLU B 114     -37.413  -5.403  58.328  1.00 17.57           C
ATOM   2586  CB  GLU B 114     -37.290  -6.691  59.154  1.00 17.94           C
ATOM   2587  CG  GLU B 114     -36.768  -7.929  58.394  1.00 18.80           C
ATOM   2588  CD  GLU B 114     -37.730  -8.446  57.340  1.00 18.35           C
ATOM   2589  OE1 GLU B 114     -38.043  -7.704  56.384  1.00 18.49           O
ATOM   2590  OE2 GLU B 114     -38.161  -9.608  57.455  1.00 19.73           O
ATOM   2591  C   GLU B 114     -38.555  -4.554  58.940  1.00 16.93           C
ATOM   2592  O   GLU B 114     -38.391  -3.385  59.279  1.00 17.11           O
ATOM   2593  N   GLY B 115     -39.725  -5.169  59.081  1.00 16.60           N
ATOM   2594  CA  GLY B 115     -40.873  -4.521  59.713  1.00 15.49           C
ATOM   2595  C   GLY B 115     -41.505  -3.420  58.882  1.00 14.78           C
ATOM   2596  O   GLY B 115     -41.133  -3.185  57.724  1.00 14.52           O
ATOM   2597  N   ASP B 116     -42.459  -2.731  59.497  1.00 14.15           N
ATOM   2598  CA  ASP B 116     -43.346  -1.833  58.777  1.00 13.66           C
ATOM   2599  CB  ASP B 116     -44.459  -2.622  58.046  1.00 13.75           C
ATOM   2600  CG  ASP B 116     -44.740  -3.978  58.667  1.00 13.17           C
ATOM   2601  OD1 ASP B 116     -44.422  -4.191  59.860  1.00 12.44           O
ATOM   2602  OD2 ASP B 116     -45.276  -4.835  57.938  1.00 12.85           O
ATOM   2603  C   ASP B 116     -43.978  -0.817  59.701  1.00 13.43           C
ATOM   2604  O   ASP B 116     -44.538  -1.211  60.735  1.00 13.35           O
ATOM   2605  N   VAL B 117     -43.939   0.483  59.384  1.00 12.90           N
ATOM   2606  CA  VAL B 117     -43.319   1.214  58.256  1.00 12.25           C
ATOM   2607  CB  VAL B 117     -43.484   0.637  56.791  1.00 12.37           C
ATOM   2608  CG1 VAL B 117     -42.460  -0.463  56.450  1.00 12.29           C
ATOM   2609  CG2 VAL B 117     -44.965   0.304  56.412  1.00 12.58           C
ATOM   2610  C   VAL B 117     -44.108   2.517  58.260  1.00 12.05           C
ATOM   2611  O   VAL B 117     -43.630   3.552  57.794  1.00 11.99           O
ATOM   2612  N   GLU B 118     -45.324   2.439  58.819  1.00 12.05           N
ATOM   2613  CA  GLU B 118     -46.376   3.435  58.608  1.00 11.74           C
ATOM   2614  CB  GLU B 118     -47.356   2.929  57.535  1.00 11.98           C
ATOM   2615  CG  GLU B 118     -47.708   3.991  56.507  1.00 12.92           C
ATOM   2616  CD  GLU B 118     -46.465   4.578  55.856  1.00 14.62           C
ATOM   2617  OE1 GLU B 118     -45.955   5.611  56.358  1.00 13.27           O
ATOM   2618  OE2 GLU B 118     -45.982   3.983  54.863  1.00 15.45           O
ATOM   2619  C   GLU B 118     -47.175   4.049  59.794  1.00 11.39           C
ATOM   2620  O   GLU B 118     -47.636   5.173  59.621  1.00 11.71           O
ATOM   2621  N   GLN B 119     -47.349   3.439  60.981  1.00 10.90           N
ATOM   2622  CA  GLN B 119     -46.585   2.353  61.614  1.00 10.25           C
ATOM   2623  CB  GLN B 119     -46.641   1.032  60.839  1.00 10.53           C
ATOM   2624  CG  GLN B 119     -47.931   0.241  61.016  1.00  9.98           C
ATOM   2625  CD  GLN B 119     -48.060  -0.938  60.049  1.00 10.13           C
ATOM   2626  OE1 GLN B 119     -47.164  -1.213  59.242  1.00 10.02           O
ATOM   2627  NE2 GLN B 119     -49.192  -1.633  60.125  1.00  9.10           N
ATOM   2628  C   GLN B 119     -45.162   2.816  61.902  1.00  9.99           C
ATOM   2629  O   GLN B 119     -44.398   3.192  60.996  1.00 10.35           O
ATOM   2630  N   LEU B 120     -44.799   2.849  63.179  1.00  9.06           N
ATOM   2631  CA  LEU B 120     -43.522   3.427  63.534  1.00  7.17           C
ATOM   2632  CB  LEU B 120     -42.381   2.735  62.783  1.00  6.87           C
ATOM   2633  CG  LEU B 120     -42.270   1.215  62.742  1.00  5.97           C
ATOM   2634  CD1 LEU B 120     -41.014   0.830  61.990  1.00  7.64           C
ATOM   2635  CD2 LEU B 120     -42.259   0.604  64.116  1.00  7.10           C
ATOM   2636  C   LEU B 120     -43.538   4.941  63.252  1.00  6.82           C
ATOM   2637  O   LEU B 120     -43.215   5.724  64.136  1.00  6.84           O
ATOM   2638  N   LYS B 121     -43.909   5.379  62.046  1.00  6.12           N
ATOM   2639  CA  LYS B 121     -44.110   6.828  61.849  1.00  6.46           C
ATOM   2640  CB  LYS B 121     -44.422   7.209  60.402  1.00  5.86           C
ATOM   2641  CG  LYS B 121     -44.007   6.193  59.368  1.00  6.43           C
ATOM   2642  CD  LYS B 121     -44.011   6.774  57.944  1.00  7.13           C
ATOM   2643  CE  LYS B 121     -42.780   7.655  57.650  1.00  7.08           C
ATOM   2644  NZ  LYS B 121     -42.198   7.448  56.288  1.00  6.01           N
ATOM   2645  C   LYS B 121     -45.248   7.311  62.760  1.00  7.03           C
ATOM   2646  O   LYS B 121     -45.198   8.419  63.301  1.00  7.47           O
ATOM   2647  N   LYS B 122     -46.251   6.452  62.926  1.00  6.70           N
ATOM   2648  CA  LYS B 122     -47.409   6.733  63.737  1.00  7.35           C
ATOM   2649  CB  LYS B 122     -48.568   5.825  63.293  1.00  7.29           C
ATOM   2650  CG  LYS B 122     -49.961   6.293  63.648  1.00  7.26           C
ATOM   2651  CD  LYS B 122     -50.944   5.123  63.498  1.00  7.30           C
ATOM   2652  CE  LYS B 122     -52.271   5.375  64.226  1.00  8.47           C
ATOM   2653  NZ  LYS B 122     -53.230   6.108  63.364  1.00  8.28           N
ATOM   2654  C   LYS B 122     -47.160   6.595  65.250  1.00  7.19           C
ATOM   2655  O   LYS B 122     -47.578   7.462  66.017  1.00  7.31           O
ATOM   2656  N   GLU B 123     -46.506   5.524  65.692  1.00  7.11           N
ATOM   2657  CA  GLU B 123     -46.358   5.331  67.132  1.00  7.10           C
ATOM   2658  CB  GLU B 123     -46.986   4.010  67.580  1.00  7.49           C
ATOM   2659  CG  GLU B 123     -48.559   4.061  67.617  1.00  8.99           C
ATOM   2660  CD  GLU B 123     -49.180   3.338  68.813  1.00 10.00           C
ATOM   2661  OE1 GLU B 123     -48.414   2.856  69.681  1.00 10.42           O
ATOM   2662  OE2 GLU B 123     -50.439   3.270  68.896  1.00 10.70           O
ATOM   2663  C   GLU B 123     -44.948   5.516  67.705  1.00  7.09           C
ATOM   2664  O   GLU B 123     -44.764   5.492  68.926  1.00  6.99           O
ATOM   2665  N   VAL B 124     -43.961   5.748  66.842  1.00  6.47           N
ATOM   2666  CA  VAL B 124     -42.588   5.803  67.298  1.00  5.99           C
ATOM   2667  CB  VAL B 124     -41.757   4.645  66.668  1.00  6.07           C
ATOM   2668  CG1 VAL B 124     -40.235   4.943  66.660  1.00  4.23           C
ATOM   2669  CG2 VAL B 124     -42.073   3.326  67.358  1.00  4.95           C
ATOM   2670  C   VAL B 124     -41.956   7.170  67.021  1.00  6.68           C
ATOM   2671  O   VAL B 124     -41.208   7.707  67.853  1.00  6.50           O
ATOM   2672  N   LEU B 125     -42.255   7.728  65.853  1.00  6.72           N
ATOM   2673  CA  LEU B 125     -41.549   8.911  65.381  1.00  7.09           C
ATOM   2674  CB  LEU B 125     -41.302   8.843  63.863  1.00  6.94           C
ATOM   2675  CG  LEU B 125     -40.384   9.776  63.044  1.00  6.43           C
ATOM   2676  CD1 LEU B 125     -41.163  10.861  62.270  1.00  5.88           C
ATOM   2677  CD2 LEU B 125     -39.175  10.331  63.817  1.00  4.63           C
ATOM   2678  C   LEU B 125     -42.249  10.195  65.794  1.00  7.55           C
ATOM   2679  O   LEU B 125     -41.592  11.122  66.278  1.00  8.14           O
ATOM   2680  N   LEU B 126     -43.567  10.246  65.617  1.00  8.04           N
ATOM   2681  CA  LEU B 126     -44.354  11.427  65.997  1.00  8.22           C
ATOM   2682  CB  LEU B 126     -45.781  11.398  65.388  1.00  8.19           C
ATOM   2683  CG  LEU B 126     -45.745  11.514  63.847  1.00  9.53           C
ATOM   2684  CD1 LEU B 126     -47.038  12.056  63.256  1.00  8.71           C
ATOM   2685  CD2 LEU B 126     -44.512  12.335  63.349  1.00  7.89           C
ATOM   2686  C   LEU B 126     -44.362  11.714  67.514  1.00  7.91           C
ATOM   2687  O   LEU B 126     -44.101  12.844  67.920  1.00  7.85           O
ATOM   2688  N   PRO B 127     -44.632  10.700  68.354  1.00  7.60           N
ATOM   2689  CA  PRO B 127     -44.592  10.991  69.783  1.00  7.32           C
ATOM   2690  CB  PRO B 127     -45.105   9.690  70.418  1.00  7.16           C
ATOM   2691  CG  PRO B 127     -45.837   8.978  69.311  1.00  7.14           C
ATOM   2692  CD  PRO B 127     -45.003   9.295  68.110  1.00  7.65           C
ATOM   2693  C   PRO B 127     -43.182  11.326  70.272  1.00  7.06           C
ATOM   2694  O   PRO B 127     -43.030  12.103  71.209  1.00  7.17           O
ATOM   2695  N   ALA B 128     -42.166  10.765  69.630  1.00  6.55           N
ATOM   2696  CA  ALA B 128     -40.778  11.108  69.965  1.00  6.77           C
ATOM   2697  CB  ALA B 128     -39.811  10.054  69.449  1.00  6.26           C
ATOM   2698  C   ALA B 128     -40.368  12.498  69.480  1.00  6.40           C
ATOM   2699  O   ALA B 128     -39.629  13.195  70.174  1.00  6.83           O
ATOM   2700  N   ARG B 129     -40.823  12.859  68.283  1.00  6.32           N
ATOM   2701  CA  ARG B 129     -40.705  14.203  67.689  1.00  6.37           C
ATOM   2702  CB  ARG B 129     -41.391  14.193  66.313  1.00  6.20           C
ATOM   2703  CG  ARG B 129     -41.346  15.478  65.483  1.00  6.67           C
ATOM   2704  CD  ARG B 129     -42.451  16.481  65.830  1.00  5.56           C
ATOM   2705  NE  ARG B 129     -43.774  15.871  65.930  1.00  5.16           N
ATOM   2706  CZ  ARG B 129     -44.601  15.745  64.911  1.00  5.37           C
ATOM   2707  NH1 ARG B 129     -44.229  16.197  63.721  1.00  8.89           N
ATOM   2708  NH2 ARG B 129     -45.783  15.176  65.075  1.00  5.14           N
ATOM   2709  C   ARG B 129     -41.342  15.263  68.593  1.00  6.85           C
ATOM   2710  O   ARG B 129     -40.721  16.282  68.879  1.00  6.66           O
ATOM   2711  N   ASP B 130     -42.590  15.019  69.018  1.00  7.08           N
ATOM   2712  CA  ASP B 130     -43.307  15.875  69.979  1.00  7.70           C
ATOM   2713  CB  ASP B 130     -44.670  15.265  70.342  1.00  7.22           C
ATOM   2714  CG  ASP B 130     -45.613  15.176  69.149  1.00  7.80           C
ATOM   2715  OD1 ASP B 130     -45.336  15.816  68.107  1.00  6.64           O
ATOM   2716  OD2 ASP B 130     -46.615  14.440  69.259  1.00  6.69           O
ATOM   2717  C   ASP B 130     -42.518  16.113  71.283  1.00  8.02           C
ATOM   2718  O   ASP B 130     -42.363  17.257  71.729  1.00  8.39           O
ATOM   2719  N   LYS B 131     -42.049  15.036  71.903  1.00  7.74           N
ATOM   2720  CA  LYS B 131     -41.311  15.178  73.137  1.00  8.50           C
ATOM   2721  CB  LYS B 131     -40.976  13.826  73.741  1.00  8.44           C
ATOM   2722  CG  LYS B 131     -40.766  13.898  75.248  1.00 10.12           C
ATOM   2723  CD  LYS B 131     -40.459  12.533  75.861  1.00  9.23           C
ATOM   2724  CE  LYS B 131     -38.973  12.229  75.866  1.00  8.82           C
ATOM   2725  NZ  LYS B 131     -38.766  10.880  76.488  1.00  9.13           N
ATOM   2726  C   LYS B 131     -40.041  15.992  72.913  1.00  8.22           C
ATOM   2727  O   LYS B 131     -39.739  16.865  73.699  1.00  8.83           O
ATOM   2728  N   PHE B 132     -39.332  15.734  71.819  1.00  7.98           N
ATOM   2729  CA  PHE B 132     -38.056  16.396  71.554  1.00  7.61           C
ATOM   2730  CB  PHE B 132     -37.264  15.623  70.491  1.00  7.20           C
ATOM   2731  CG  PHE B 132     -35.871  16.183  70.224  1.00  7.98           C
ATOM   2732  CD1 PHE B 132     -35.442  16.419  68.910  1.00  7.78           C
ATOM   2733  CE1 PHE B 132     -34.179  16.938  68.663  1.00  7.78           C
ATOM   2734  CZ  PHE B 132     -33.349  17.258  69.743  1.00  6.24           C
ATOM   2735  CE2 PHE B 132     -33.774  17.032  71.040  1.00  2.00           C
ATOM   2736  CD2 PHE B 132     -35.001  16.487  71.278  1.00  4.39           C
ATOM   2737  C   PHE B 132     -38.240  17.882  71.196  1.00  7.74           C
ATOM   2738  O   PHE B 132     -37.546  18.756  71.728  1.00  8.19           O
ATOM   2739  N   PHE B 133     -39.208  18.163  70.333  1.00  7.38           N
ATOM   2740  CA  PHE B 133     -39.451  19.512  69.841  1.00  6.99           C
ATOM   2741  CB  PHE B 133     -40.274  19.462  68.545  1.00  6.90           C
ATOM   2742  CG  PHE B 133     -39.469  19.044  67.313  1.00  7.99           C
ATOM   2743  CD1 PHE B 133     -38.125  18.645  67.425  1.00  7.54           C
ATOM   2744  CE1 PHE B 133     -37.382  18.284  66.317  1.00  8.85           C
ATOM   2745  CZ  PHE B 133     -37.983  18.293  65.044  1.00  8.94           C
ATOM   2746  CE2 PHE B 133     -39.323  18.696  64.905  1.00  9.68           C
ATOM   2747  CD2 PHE B 133     -40.054  19.070  66.043  1.00  9.26           C
ATOM   2748  C   PHE B 133     -40.074  20.423  70.894  1.00  7.04           C
ATOM   2749  O   PHE B 133     -39.808  21.615  70.904  1.00  6.58           O
ATOM   2750  N   GLY B 134     -40.910  19.856  71.769  1.00  7.31           N
ATOM   2751  CA  GLY B 134     -41.420  20.559  72.949  1.00  6.94           C
ATOM   2752  C   GLY B 134     -40.241  21.044  73.784  1.00  7.17           C
ATOM   2753  O   GLY B 134     -40.198  22.177  74.245  1.00  6.84           O
ATOM   2754  N   PHE B 135     -39.238  20.196  73.932  1.00  7.80           N
ATOM   2755  CA  PHE B 135     -38.035  20.601  74.629  1.00  7.87           C
ATOM   2756  CB  PHE B 135     -37.224  19.373  75.077  1.00  7.85           C
ATOM   2757  CG  PHE B 135     -37.925  18.494  76.103  1.00  6.15           C
ATOM   2758  CD1 PHE B 135     -37.827  17.093  76.038  1.00  8.30           C
ATOM   2759  CE1 PHE B 135     -38.471  16.252  76.995  1.00  2.87           C
ATOM   2760  CZ  PHE B 135     -39.179  16.818  78.023  1.00  6.31           C
ATOM   2761  CE2 PHE B 135     -39.279  18.219  78.123  1.00  5.14           C
ATOM   2762  CD2 PHE B 135     -38.635  19.048  77.154  1.00  6.05           C
ATOM   2763  C   PHE B 135     -37.235  21.570  73.751  1.00  8.32           C
ATOM   2764  O   PHE B 135     -36.777  22.602  74.234  1.00  9.19           O
ATOM   2765  N   ILE B 136     -37.119  21.275  72.456  1.00  8.62           N
ATOM   2766  CA  ILE B 136     -36.359  22.138  71.531  1.00  8.82           C
ATOM   2767  CB  ILE B 136     -36.109  21.430  70.129  1.00  9.18           C
ATOM   2768  CG1 ILE B 136     -35.126  20.275  70.260  1.00  9.62           C
ATOM   2769  CD1 ILE B 136     -33.770  20.684  70.868  1.00 10.45           C
ATOM   2770  CG2 ILE B 136     -35.496  22.377  69.087  1.00  9.37           C
ATOM   2771  C   ILE B 136     -37.011  23.537  71.396  1.00  8.51           C
ATOM   2772  O   ILE B 136     -36.324  24.568  71.403  1.00  7.90           O
ATOM   2773  N   THR B 137     -38.340  23.551  71.313  1.00  9.09           N
ATOM   2774  CA  THR B 137     -39.134  24.776  71.102  1.00  9.24           C
ATOM   2775  CB  THR B 137     -40.606  24.440  70.957  1.00  8.93           C
ATOM   2776  OG1 THR B 137     -40.732  23.533  69.860  1.00  9.61           O
ATOM   2777  CG2 THR B 137     -41.469  25.706  70.691  1.00  8.04           C
ATOM   2778  C   THR B 137     -38.924  25.803  72.195  1.00  9.75           C
ATOM   2779  O   THR B 137     -38.822  27.004  71.909  1.00 10.37           O
ATOM   2780  N   LYS B 138     -38.846  25.315  73.431  1.00 10.29           N
ATOM   2781  CA  LYS B 138     -38.599  26.134  74.614  1.00 11.15           C
ATOM   2782  CB  LYS B 138     -38.651  25.253  75.871  1.00 11.44           C
ATOM   2783  CG  LYS B 138     -40.010  24.650  76.198  1.00 11.70           C
ATOM   2784  CD  LYS B 138     -39.882  23.333  77.031  1.00 12.07           C
ATOM   2785  CE  LYS B 138     -41.188  23.002  77.772  1.00 16.06           C
ATOM   2786  NZ  LYS B 138     -42.435  23.240  76.962  1.00 13.80           N
ATOM   2787  C   LYS B 138     -37.239  26.845  74.564  1.00 11.11           C
ATOM   2788  O   LYS B 138     -37.117  28.003  74.967  1.00 11.19           O
ATOM   2789  N   PHE B 139     -36.219  26.133  74.102  1.00 11.31           N
ATOM   2790  CA  PHE B 139     -34.866  26.680  73.995  1.00 11.40           C
ATOM   2791  CB  PHE B 139     -33.832  25.597  73.674  1.00 11.26           C
ATOM   2792  CG  PHE B 139     -33.380  24.843  74.888  1.00 13.04           C
ATOM   2793  CD1 PHE B 139     -33.988  23.651  75.244  1.00 12.71           C
ATOM   2794  CE1 PHE B 139     -33.612  22.988  76.363  1.00 12.89           C
ATOM   2795  CZ  PHE B 139     -32.613  23.500  77.166  1.00 15.07           C
ATOM   2796  CE2 PHE B 139     -32.000  24.701  76.843  1.00 15.31           C
ATOM   2797  CD2 PHE B 139     -32.390  25.364  75.714  1.00 15.29           C
ATOM   2798  C   PHE B 139     -34.802  27.752  72.961  1.00 11.29           C
ATOM   2799  O   PHE B 139     -34.026  28.692  73.117  1.00 11.65           O
ATOM   2800  N   LEU B 140     -35.585  27.592  71.891  1.00 10.83           N
ATOM   2801  CA  LEU B 140     -35.646  28.598  70.837  1.00 10.74           C
ATOM   2802  CB  LEU B 140     -36.377  28.074  69.588  1.00 10.75           C
ATOM   2803  CG  LEU B 140     -35.635  27.370  68.433  1.00  9.56           C
ATOM   2804  CD1 LEU B 140     -34.127  27.694  68.374  1.00  9.63           C
ATOM   2805  CD2 LEU B 140     -35.872  25.879  68.413  1.00  7.58           C
ATOM   2806  C   LEU B 140     -36.332  29.845  71.403  1.00 10.87           C
ATOM   2807  O   LEU B 140     -35.767  30.938  71.365  1.00 10.36           O
ATOM   2808  N   LYS B 141     -37.525  29.661  71.966  1.00 11.06           N
ATOM   2809  CA  LYS B 141     -38.258  30.761  72.593  1.00 12.04           C
ATOM   2810  CB  LYS B 141     -39.454  30.241  73.387  1.00 11.69           C
ATOM   2811  CG  LYS B 141     -40.583  29.681  72.555  1.00 12.13           C
ATOM   2812  CD  LYS B 141     -41.908  29.761  73.331  1.00 11.64           C
ATOM   2813  CE  LYS B 141     -42.994  28.879  72.721  1.00 10.33           C
ATOM   2814  NZ  LYS B 141     -43.125  29.118  71.275  1.00  9.66           N
ATOM   2815  C   LYS B 141     -37.376  31.653  73.483  1.00 12.50           C
ATOM   2816  O   LYS B 141     -37.427  32.871  73.389  1.00 12.42           O
ATOM   2817  N   LYS B 142     -36.538  31.039  74.309  1.00 13.75           N
ATOM   2818  CA  LYS B 142     -35.752  31.785  75.294  1.00 14.65           C
ATOM   2819  CB  LYS B 142     -35.743  31.058  76.651  1.00 15.15           C
ATOM   2820  CG  LYS B 142     -34.719  29.955  76.822  1.00 15.39           C
ATOM   2821  CD  LYS B 142     -34.446  29.821  78.317  1.00 17.02           C
ATOM   2822  CE  LYS B 142     -34.260  28.400  78.783  1.00 15.91           C
ATOM   2823  NZ  LYS B 142     -33.034  27.854  78.126  1.00 20.09           N
ATOM   2824  C   LYS B 142     -34.341  32.184  74.841  1.00 14.88           C
ATOM   2825  O   LYS B 142     -33.633  32.901  75.563  1.00 14.86           O
ATOM   2826  N   SER B 143     -33.953  31.738  73.641  1.00 15.23           N
ATOM   2827  CA  SER B 143     -32.800  32.308  72.919  1.00 14.93           C
ATOM   2828  CB  SER B 143     -31.786  31.234  72.504  1.00 15.22           C
ATOM   2829  OG  SER B 143     -31.229  31.538  71.226  1.00 14.12           O
ATOM   2830  C   SER B 143     -33.265  33.092  71.683  1.00 15.09           C
ATOM   2831  O   SER B 143     -33.397  32.497  70.583  1.00 16.11           O
ATOM   2832  N   PRO B 144     -33.450  34.422  71.828  1.00 13.62           N
ATOM   2833  CA  PRO B 144     -34.006  35.172  70.707  1.00 13.54           C
ATOM   2834  CB  PRO B 144     -34.408  36.539  71.331  1.00 13.51           C
ATOM   2835  CG  PRO B 144     -33.865  36.579  72.699  1.00 12.25           C
ATOM   2836  CD  PRO B 144     -33.119  35.288  72.976  1.00 13.87           C
ATOM   2837  C   PRO B 144     -33.038  35.355  69.515  1.00 13.30           C
ATOM   2838  O   PRO B 144     -33.471  35.808  68.449  1.00 13.02           O
ATOM   2839  N   SER B 145     -31.758  34.995  69.687  1.00 12.86           N
ATOM   2840  CA  SER B 145     -30.764  35.045  68.587  1.00 11.98           C
ATOM   2841  CB  SER B 145     -29.324  34.764  69.095  1.00 12.45           C
ATOM   2842  OG  SER B 145     -29.097  33.391  69.485  1.00 12.70           O
ATOM   2843  C   SER B 145     -31.112  34.118  67.421  1.00 11.28           C
ATOM   2844  O   SER B 145     -30.643  34.340  66.323  1.00 10.79           O
ATOM   2845  N   GLY B 146     -31.920  33.085  67.678  1.00 10.94           N
ATOM   2846  CA  GLY B 146     -32.305  32.098  66.672  1.00 10.81           C
ATOM   2847  C   GLY B 146     -31.449  30.844  66.805  1.00 11.94           C
ATOM   2848  O   GLY B 146     -31.749  29.774  66.213  1.00 12.21           O
ATOM   2849  N   PHE B 147     -30.365  30.959  67.569  1.00 11.44           N
ATOM   2850  CA  PHE B 147     -29.498  29.829  67.750  1.00 11.82           C
ATOM   2851  CB  PHE B 147     -28.025  30.282  67.805  1.00 12.64           C
ATOM   2852  CG  PHE B 147     -27.548  30.970  66.539  1.00 12.54           C
ATOM   2853  CD1 PHE B 147     -27.560  32.365  66.436  1.00 14.46           C
ATOM   2854  CE1 PHE B 147     -27.138  33.008  65.260  1.00 14.29           C
ATOM   2855  CZ  PHE B 147     -26.674  32.252  64.185  1.00 12.98           C
ATOM   2856  CE2 PHE B 147     -26.647  30.864  64.278  1.00 12.48           C
ATOM   2857  CD2 PHE B 147     -27.083  30.232  65.463  1.00 14.25           C
ATOM   2858  C   PHE B 147     -29.976  29.090  69.022  1.00 11.77           C
ATOM   2859  O   PHE B 147     -30.483  29.724  69.947  1.00 11.85           O
ATOM   2860  N   LEU B 148     -29.849  27.765  69.040  1.00 11.21           N
ATOM   2861  CA  LEU B 148     -30.294  26.943  70.166  1.00 11.73           C
ATOM   2862  CB  LEU B 148     -30.043  25.435  69.919  1.00 11.24           C
ATOM   2863  CG  LEU B 148     -31.123  24.644  69.131  1.00 10.84           C
ATOM   2864  CD1 LEU B 148     -30.643  23.247  68.877  1.00  9.71           C
ATOM   2865  CD2 LEU B 148     -32.484  24.599  69.871  1.00  7.24           C
ATOM   2866  C   LEU B 148     -29.728  27.341  71.531  1.00 11.61           C
ATOM   2867  O   LEU B 148     -30.417  27.196  72.525  1.00 11.70           O
ATOM   2868  N   VAL B 149     -28.481  27.812  71.579  1.00 11.76           N
ATOM   2869  CA  VAL B 149     -27.884  28.347  72.827  1.00 11.85           C
ATOM   2870  CB  VAL B 149     -27.296  27.208  73.812  1.00 11.85           C
ATOM   2871  CG1 VAL B 149     -27.386  25.830  73.232  1.00 10.21           C
ATOM   2872  CG2 VAL B 149     -25.896  27.494  74.285  1.00 12.59           C
ATOM   2873  C   VAL B 149     -26.954  29.547  72.560  1.00 11.95           C
ATOM   2874  O   VAL B 149     -26.196  29.552  71.610  1.00 11.73           O
ATOM   2875  N   GLY B 150     -27.070  30.588  73.378  1.00 12.58           N
ATOM   2876  CA  GLY B 150     -26.304  31.818  73.180  1.00 13.06           C
ATOM   2877  C   GLY B 150     -26.591  32.548  71.867  1.00 13.33           C
ATOM   2878  O   GLY B 150     -27.492  32.184  71.108  1.00 13.75           O
ATOM   2879  N   ASP B 151     -25.823  33.584  71.587  1.00 12.88           N
ATOM   2880  CA  ASP B 151     -26.178  34.449  70.471  1.00 13.20           C
ATOM   2881  CB  ASP B 151     -26.188  35.940  70.881  1.00 13.52           C
ATOM   2882  CG  ASP B 151     -25.274  36.223  72.048  1.00 13.97           C
ATOM   2883  OD1 ASP B 151     -25.782  36.657  73.103  1.00 13.49           O
ATOM   2884  OD2 ASP B 151     -24.047  35.980  71.918  1.00 14.78           O
ATOM   2885  C   ASP B 151     -25.342  34.172  69.226  1.00 12.88           C
ATOM   2886  O   ASP B 151     -25.105  35.091  68.423  1.00 12.67           O
ATOM   2887  N   SER B 152     -24.927  32.895  69.087  1.00 12.29           N
ATOM   2888  CA  SER B 152     -24.191  32.383  67.939  1.00 11.59           C
ATOM   2889  CB  SER B 152     -22.763  32.911  67.933  1.00 11.69           C
ATOM   2890  OG  SER B 152     -22.102  32.617  69.135  1.00 11.88           O
ATOM   2891  C   SER B 152     -24.170  30.854  67.790  1.00 12.05           C
ATOM   2892  O   SER B 152     -24.428  30.095  68.743  1.00 11.36           O
ATOM   2893  N   LEU B 153     -23.831  30.447  66.565  1.00 11.89           N
ATOM   2894  CA  LEU B 153     -23.793  29.079  66.081  1.00 11.76           C
ATOM   2895  CB  LEU B 153     -23.160  29.071  64.664  1.00 12.39           C
ATOM   2896  CG  LEU B 153     -23.261  27.897  63.646  1.00 13.28           C
ATOM   2897  CD1 LEU B 153     -22.372  26.706  64.000  1.00 15.05           C
ATOM   2898  CD2 LEU B 153     -24.687  27.428  63.463  1.00 15.51           C
ATOM   2899  C   LEU B 153     -23.000  28.175  66.999  1.00 11.52           C
ATOM   2900  O   LEU B 153     -21.911  28.569  67.464  1.00 11.87           O
ATOM   2901  N   THR B 154     -23.545  26.978  67.258  1.00  9.90           N
ATOM   2902  CA  THR B 154     -22.848  25.936  67.999  1.00  8.96           C
ATOM   2903  CB  THR B 154     -23.374  25.759  69.462  1.00  8.78           C
ATOM   2904  OG1 THR B 154     -24.623  25.058  69.461  1.00  7.30           O
ATOM   2905  CG2 THR B 154     -23.521  27.134  70.224  1.00  8.38           C
ATOM   2906  C   THR B 154     -23.072  24.648  67.218  1.00 10.00           C
ATOM   2907  O   THR B 154     -23.965  24.617  66.371  1.00 10.72           O
ATOM   2908  N   TRP B 155     -22.302  23.589  67.496  1.00  9.44           N
ATOM   2909  CA  TRP B 155     -22.514  22.297  66.818  1.00  9.85           C
ATOM   2910  CB  TRP B 155     -21.425  21.238  67.160  1.00  9.89           C
ATOM   2911  CG  TRP B 155     -21.263  20.907  68.648  1.00  9.33           C
ATOM   2912  CD1 TRP B 155     -20.794  21.736  69.630  1.00 10.07           C
ATOM   2913  NE1 TRP B 155     -20.769  21.090  70.839  1.00  8.45           N
ATOM   2914  CE2 TRP B 155     -21.223  19.816  70.659  1.00 10.73           C
ATOM   2915  CD2 TRP B 155     -21.533  19.663  69.287  1.00 10.02           C
ATOM   2916  CE3 TRP B 155     -22.006  18.424  68.839  1.00 11.45           C
ATOM   2917  CZ3 TRP B 155     -22.150  17.404  69.744  1.00 10.55           C
ATOM   2918  CH2 TRP B 155     -21.829  17.585  71.109  1.00 11.50           C
ATOM   2919  CZ2 TRP B 155     -21.381  18.782  71.582  1.00 10.81           C
ATOM   2920  C   TRP B 155     -23.902  21.671  66.974  1.00  9.75           C
ATOM   2921  O   TRP B 155     -24.278  20.847  66.155  1.00 10.40           O
ATOM   2922  N   VAL B 156     -24.658  21.976  68.025  1.00 10.25           N
ATOM   2923  CA  VAL B 156     -25.975  21.281  68.152  1.00  9.07           C
ATOM   2924  CB  VAL B 156     -26.759  21.476  69.478  1.00  8.14           C
ATOM   2925  CG1 VAL B 156     -26.988  20.202  70.164  1.00  7.75           C
ATOM   2926  CG2 VAL B 156     -26.229  22.534  70.323  1.00  7.97           C
ATOM   2927  C   VAL B 156     -26.942  21.816  67.142  1.00  8.58           C
ATOM   2928  O   VAL B 156     -27.962  21.202  66.901  1.00  9.43           O
ATOM   2929  N   ASP B 157     -26.669  22.998  66.622  1.00  8.20           N
ATOM   2930  CA  ASP B 157     -27.535  23.581  65.612  1.00  8.66           C
ATOM   2931  CB  ASP B 157     -27.168  25.051  65.374  1.00  8.72           C
ATOM   2932  CG  ASP B 157     -27.521  25.917  66.544  1.00  6.80           C
ATOM   2933  OD1 ASP B 157     -26.653  26.665  66.989  1.00  7.32           O
ATOM   2934  OD2 ASP B 157     -28.674  25.849  67.011  1.00  5.54           O
ATOM   2935  C   ASP B 157     -27.340  22.827  64.335  1.00  9.34           C
ATOM   2936  O   ASP B 157     -28.223  22.791  63.496  1.00  9.85           O
ATOM   2937  N   LEU B 158     -26.148  22.247  64.171  1.00 10.55           N
ATOM   2938  CA  LEU B 158     -25.844  21.462  63.008  1.00 10.44           C
ATOM   2939  CB  LEU B 158     -24.342  21.394  62.843  1.00 11.27           C
ATOM   2940  CG  LEU B 158     -23.569  22.717  62.845  1.00  9.17           C
ATOM   2941  CD1 LEU B 158     -22.092  22.435  63.052  1.00  8.68           C
ATOM   2942  CD2 LEU B 158     -23.790  23.516  61.582  1.00  5.17           C
ATOM   2943  C   LEU B 158     -26.500  20.103  63.147  1.00 11.69           C
ATOM   2944  O   LEU B 158     -27.128  19.619  62.221  1.00 13.10           O
ATOM   2945  N   LEU B 159     -26.409  19.498  64.325  1.00 12.41           N
ATOM   2946  CA  LEU B 159     -27.073  18.224  64.567  1.00 12.49           C
ATOM   2947  CB  LEU B 159     -26.902  17.766  66.009  1.00 11.08           C
ATOM   2948  CG  LEU B 159     -25.648  16.999  66.357  1.00 12.79           C
ATOM   2949  CD1 LEU B 159     -25.776  16.602  67.860  1.00 10.86           C
ATOM   2950  CD2 LEU B 159     -25.382  15.757  65.393  1.00  8.97           C
ATOM   2951  C   LEU B 159     -28.552  18.281  64.282  1.00 12.51           C
ATOM   2952  O   LEU B 159     -29.108  17.371  63.646  1.00 13.62           O
ATOM   2953  N   VAL B 160     -29.181  19.334  64.785  1.00 11.75           N
ATOM   2954  CA  VAL B 160     -30.648  19.439  64.796  1.00 10.87           C
ATOM   2955  CB  VAL B 160     -31.159  20.432  65.867  1.00 10.78           C
ATOM   2956  CG1 VAL B 160     -32.704  20.526  65.829  1.00 11.19           C
ATOM   2957  CG2 VAL B 160     -30.670  20.032  67.267  1.00 10.20           C
ATOM   2958  C   VAL B 160     -31.165  19.845  63.422  1.00  9.86           C
ATOM   2959  O   VAL B 160     -32.036  19.164  62.869  1.00 10.02           O
ATOM   2960  N   SER B 161     -30.628  20.943  62.886  1.00  8.78           N
ATOM   2961  CA  SER B 161     -30.963  21.394  61.531  1.00  8.06           C
ATOM   2962  CB  SER B 161     -30.333  22.762  61.181  1.00  7.99           C
ATOM   2963  OG  SER B 161     -28.939  22.750  61.055  1.00  7.90           O
ATOM   2964  C   SER B 161     -30.735  20.360  60.439  1.00  7.56           C
ATOM   2965  O   SER B 161     -31.620  20.133  59.626  1.00  8.65           O
ATOM   2966  N   GLU B 162     -29.553  19.754  60.405  1.00  8.04           N
ATOM   2967  CA  GLU B 162     -29.264  18.637  59.508  1.00  7.23           C
ATOM   2968  CB  GLU B 162     -27.821  18.151  59.699  1.00  7.53           C
ATOM   2969  CG  GLU B 162     -27.438  16.930  58.792  1.00  7.88           C
ATOM   2970  CD  GLU B 162     -27.765  17.196  57.333  1.00 11.01           C
ATOM   2971  OE1 GLU B 162     -27.318  18.256  56.815  1.00 10.32           O
ATOM   2972  OE2 GLU B 162     -28.489  16.373  56.712  1.00  8.25           O
ATOM   2973  C   GLU B 162     -30.237  17.453  59.660  1.00  7.14           C
ATOM   2974  O   GLU B 162     -30.719  16.909  58.681  1.00  8.59           O
ATOM   2975  N   HIS B 163     -30.530  17.044  60.873  1.00  6.60           N
ATOM   2976  CA  HIS B 163     -31.451  15.968  61.064  1.00  6.73           C
ATOM   2977  CB  HIS B 163     -31.493  15.532  62.533  1.00  7.06           C
ATOM   2978  CG  HIS B 163     -32.399  14.357  62.774  1.00  6.80           C
ATOM   2979  ND1 HIS B 163     -33.662  14.491  63.316  1.00  5.01           N
ATOM   2980  CE1 HIS B 163     -34.235  13.299  63.385  1.00  7.51           C
ATOM   2981  NE2 HIS B 163     -33.396  12.401  62.889  1.00  6.90           N
ATOM   2982  CD2 HIS B 163     -32.256  13.044  62.463  1.00  4.68           C
ATOM   2983  C   HIS B 163     -32.886  16.283  60.579  1.00  6.60           C
ATOM   2984  O   HIS B 163     -33.534  15.431  59.976  1.00  6.86           O
ATOM   2985  N   ASN B 164     -33.394  17.477  60.885  1.00  6.61           N
ATOM   2986  CA  ASN B 164     -34.760  17.876  60.466  1.00  6.57           C
ATOM   2987  CB  ASN B 164     -35.209  19.180  61.133  1.00  6.29           C
ATOM   2988  CG  ASN B 164     -35.318  19.087  62.658  1.00  7.01           C
ATOM   2989  OD1 ASN B 164     -35.162  20.102  63.362  1.00  8.72           O
ATOM   2990  ND2 ASN B 164     -35.596  17.896  63.175  1.00  8.09           N
ATOM   2991  C   ASN B 164     -34.869  18.005  58.934  1.00  6.70           C
ATOM   2992  O   ASN B 164     -35.886  17.643  58.345  1.00  6.71           O
ATOM   2993  N   ALA B 165     -33.822  18.544  58.305  1.00  6.87           N
ATOM   2994  CA  ALA B 165     -33.722  18.572  56.823  1.00  7.23           C
ATOM   2995  CB  ALA B 165     -32.422  19.276  56.385  1.00  7.04           C
ATOM   2996  C   ALA B 165     -33.807  17.174  56.193  1.00  6.61           C
ATOM   2997  O   ALA B 165     -34.572  16.961  55.250  1.00  6.38           O
ATOM   2998  N   THR B 166     -33.000  16.251  56.722  1.00  6.74           N
ATOM   2999  CA  THR B 166     -33.030  14.820  56.372  1.00  6.76           C
ATOM   3000  CB  THR B 166     -32.011  13.996  57.235  1.00  7.62           C
ATOM   3001  OG1 THR B 166     -30.698  14.467  56.985  1.00  5.98           O
ATOM   3002  CG2 THR B 166     -32.047  12.490  56.904  1.00  8.12           C
ATOM   3003  C   THR B 166     -34.413  14.204  56.505  1.00  6.42           C
ATOM   3004  O   THR B 166     -34.904  13.593  55.539  1.00  5.99           O
ATOM   3005  N   MET B 167     -35.051  14.375  57.671  1.00  6.18           N
ATOM   3006  CA  MET B 167     -36.386  13.741  57.908  1.00  6.69           C
ATOM   3007  CB  MET B 167     -36.772  13.754  59.397  1.00  7.34           C
ATOM   3008  CG  MET B 167     -35.919  12.787  60.301  1.00  8.91           C
ATOM   3009  SD  MET B 167     -36.394  11.014  60.206  1.00 13.24           S
ATOM   3010  CE  MET B 167     -38.050  11.144  59.589  1.00  6.00           C
ATOM   3011  C   MET B 167     -37.558  14.213  56.993  1.00  6.57           C
ATOM   3012  O   MET B 167     -38.379  13.388  56.542  1.00  5.32           O
ATOM   3013  N   LEU B 168     -37.614  15.523  56.718  1.00  6.71           N
ATOM   3014  CA  LEU B 168     -38.512  16.098  55.696  1.00  7.66           C
ATOM   3015  CB  LEU B 168     -38.265  17.606  55.522  1.00  8.03           C
ATOM   3016  CG  LEU B 168     -38.661  18.514  56.702  1.00 10.55           C
ATOM   3017  CD1 LEU B 168     -37.787  19.762  56.809  1.00 11.22           C
ATOM   3018  CD2 LEU B 168     -40.142  18.898  56.638  1.00 11.74           C
ATOM   3019  C   LEU B 168     -38.480  15.382  54.324  1.00  7.63           C
ATOM   3020  O   LEU B 168     -39.484  15.403  53.590  1.00  7.10           O
ATOM   3021  N   THR B 169     -37.341  14.758  53.987  1.00  7.71           N
ATOM   3022  CA  THR B 169     -37.257  13.926  52.789  1.00  7.88           C
ATOM   3023  CB  THR B 169     -35.793  13.560  52.438  1.00  8.38           C
ATOM   3024  OG1 THR B 169     -35.020  14.758  52.313  1.00  8.96           O
ATOM   3025  CG2 THR B 169     -35.699  12.785  51.108  1.00  8.22           C
ATOM   3026  C   THR B 169     -38.155  12.679  52.914  1.00  7.94           C
ATOM   3027  O   THR B 169     -38.819  12.278  51.940  1.00  8.73           O
ATOM   3028  N   PHE B 170     -38.194  12.104  54.115  1.00  7.76           N
ATOM   3029  CA  PHE B 170     -38.975  10.908  54.435  1.00  7.81           C
ATOM   3030  CB  PHE B 170     -38.192  10.087  55.464  1.00  8.41           C
ATOM   3031  CG  PHE B 170     -36.886   9.589  54.938  1.00 10.39           C
ATOM   3032  CD1 PHE B 170     -35.708   9.877  55.589  1.00 12.91           C
ATOM   3033  CE1 PHE B 170     -34.492   9.426  55.087  1.00 14.62           C
ATOM   3034  CZ  PHE B 170     -34.448   8.692  53.896  1.00 12.47           C
ATOM   3035  CE2 PHE B 170     -35.624   8.409  53.228  1.00 14.32           C
ATOM   3036  CD2 PHE B 170     -36.838   8.867  53.740  1.00 12.35           C
ATOM   3037  C   PHE B 170     -40.374  11.207  54.972  1.00  7.44           C
ATOM   3038  O   PHE B 170     -41.327  10.459  54.749  1.00  6.88           O
ATOM   3039  N   VAL B 171     -40.457  12.302  55.721  1.00  7.38           N
ATOM   3040  CA  VAL B 171     -41.651  12.730  56.442  1.00  6.60           C
ATOM   3041  CB  VAL B 171     -41.456  12.491  57.966  1.00  6.46           C
ATOM   3042  CG1 VAL B 171     -42.645  13.048  58.774  1.00  6.21           C
ATOM   3043  CG2 VAL B 171     -41.224  11.013  58.229  1.00  5.07           C
ATOM   3044  C   VAL B 171     -41.837  14.231  56.146  1.00  6.63           C
ATOM   3045  O   VAL B 171     -41.348  15.096  56.904  1.00  6.32           O
ATOM   3046  N   PRO B 172     -42.481  14.556  55.008  1.00  6.37           N
ATOM   3047  CA  PRO B 172     -42.672  15.982  54.701  1.00  6.71           C
ATOM   3048  CB  PRO B 172     -43.446  15.966  53.380  1.00  6.72           C
ATOM   3049  CG  PRO B 172     -43.198  14.608  52.793  1.00  6.33           C
ATOM   3050  CD  PRO B 172     -43.008  13.674  53.953  1.00  6.25           C
ATOM   3051  C   PRO B 172     -43.431  16.768  55.796  1.00  7.29           C
ATOM   3052  O   PRO B 172     -43.221  17.980  55.922  1.00  7.37           O
ATOM   3053  N   GLU B 173     -44.265  16.072  56.583  1.00  7.87           N
ATOM   3054  CA  GLU B 173     -45.092  16.674  57.653  1.00  8.21           C
ATOM   3055  CB  GLU B 173     -46.138  15.690  58.233  1.00  8.32           C
ATOM   3056  CG  GLU B 173     -46.790  14.699  57.270  1.00  9.86           C
ATOM   3057  CD  GLU B 173     -46.041  13.373  57.159  1.00 11.59           C
ATOM   3058  OE1 GLU B 173     -45.337  13.170  56.141  1.00  9.50           O
ATOM   3059  OE2 GLU B 173     -46.159  12.540  58.093  1.00 13.26           O
ATOM   3060  C   GLU B 173     -44.242  17.105  58.823  1.00  8.24           C
ATOM   3061  O   GLU B 173     -44.617  18.029  59.547  1.00  8.56           O
ATOM   3062  N   PHE B 174     -43.139  16.382  59.024  1.00  7.64           N
ATOM   3063  CA  PHE B 174     -42.301  16.431  60.234  1.00  7.75           C
ATOM   3064  CB  PHE B 174     -40.841  16.182  59.890  1.00  6.89           C
ATOM   3065  CG  PHE B 174     -40.058  15.609  61.021  1.00  5.82           C
ATOM   3066  CD1 PHE B 174     -40.421  14.392  61.574  1.00  3.15           C
ATOM   3067  CE1 PHE B 174     -39.693  13.858  62.597  1.00  5.46           C
ATOM   3068  CZ  PHE B 174     -38.563  14.525  63.073  1.00  5.77           C
ATOM   3069  CE2 PHE B 174     -38.188  15.735  62.517  1.00  5.07           C
ATOM   3070  CD2 PHE B 174     -38.931  16.273  61.512  1.00  4.65           C
ATOM   3071  C   PHE B 174     -42.331  17.663  61.094  1.00  8.13           C
ATOM   3072  O   PHE B 174     -42.626  17.571  62.279  1.00  9.29           O
ATOM   3073  N   LEU B 175     -41.990  18.805  60.509  1.00  8.15           N
ATOM   3074  CA  LEU B 175     -41.940  20.059  61.243  1.00  8.86           C
ATOM   3075  CB  LEU B 175     -41.001  21.063  60.560  1.00  8.59           C
ATOM   3076  CG  LEU B 175     -39.491  20.852  60.516  1.00  8.33           C
ATOM   3077  CD1 LEU B 175     -38.879  22.082  59.884  1.00  9.71           C
ATOM   3078  CD2 LEU B 175     -38.857  20.575  61.876  1.00  6.95           C
ATOM   3079  C   LEU B 175     -43.318  20.690  61.469  1.00  9.26           C
ATOM   3080  O   LEU B 175     -43.383  21.876  61.810  1.00  9.63           O
ATOM   3081  N   GLU B 176     -44.382  19.888  61.245  1.00  9.84           N
ATOM   3082  CA  GLU B 176     -45.833  20.159  61.515  1.00  9.70           C
ATOM   3083  CB  GLU B 176     -46.472  18.992  62.342  1.00  9.91           C
ATOM   3084  CG  GLU B 176     -46.843  17.681  61.599  1.00 10.64           C
ATOM   3085  CD  GLU B 176     -48.058  17.798  60.651  1.00 12.27           C
ATOM   3086  OE1 GLU B 176     -48.878  16.850  60.600  1.00 10.99           O
ATOM   3087  OE2 GLU B 176     -48.199  18.819  59.942  1.00 13.47           O
ATOM   3088  C   GLU B 176     -46.198  21.434  62.260  1.00  9.66           C
ATOM   3089  O   GLU B 176     -46.771  22.370  61.694  1.00 10.58           O
ATOM   3090  N   GLY B 177     -45.938  21.439  63.558  1.00  8.94           N
ATOM   3091  CA  GLY B 177     -46.530  22.468  64.402  1.00  8.79           C
ATOM   3092  C   GLY B 177     -45.450  23.230  65.107  1.00  8.30           C
ATOM   3093  O   GLY B 177     -45.672  23.767  66.194  1.00  7.66           O
ATOM   3094  N   TYR B 178     -44.272  23.252  64.480  1.00  7.55           N
ATOM   3095  CA  TYR B 178     -43.091  23.816  65.098  1.00  6.81           C
ATOM   3096  CB  TYR B 178     -42.116  22.677  65.473  1.00  7.67           C
ATOM   3097  CG  TYR B 178     -42.793  21.662  66.368  1.00  7.29           C
ATOM   3098  CD1 TYR B 178     -43.492  20.570  65.824  1.00  7.15           C
ATOM   3099  CE1 TYR B 178     -44.160  19.661  66.645  1.00  7.69           C
ATOM   3100  CZ  TYR B 178     -44.142  19.853  68.023  1.00  9.07           C
ATOM   3101  OH  TYR B 178     -44.792  18.973  68.851  1.00  9.25           O
ATOM   3102  CE2 TYR B 178     -43.480  20.945  68.583  1.00  9.17           C
ATOM   3103  CD2 TYR B 178     -42.824  21.850  67.749  1.00  6.56           C
ATOM   3104  C   TYR B 178     -42.469  24.900  64.225  1.00  6.56           C
ATOM   3105  O   TYR B 178     -41.542  24.611  63.462  1.00  5.98           O
ATOM   3106  N   PRO B 179     -43.007  26.151  64.304  1.00  6.52           N
ATOM   3107  CA  PRO B 179     -42.447  27.241  63.484  1.00  6.65           C
ATOM   3108  CB  PRO B 179     -43.502  28.374  63.562  1.00  6.71           C
ATOM   3109  CG  PRO B 179     -44.538  27.947  64.549  1.00  5.87           C
ATOM   3110  CD  PRO B 179     -44.141  26.609  65.138  1.00  6.68           C
ATOM   3111  C   PRO B 179     -41.059  27.697  63.976  1.00  6.83           C
ATOM   3112  O   PRO B 179     -40.134  27.893  63.151  1.00  6.52           O
ATOM   3113  N   GLU B 180     -40.899  27.830  65.296  1.00  7.09           N
ATOM   3114  CA  GLU B 180     -39.586  28.126  65.877  1.00  7.36           C
ATOM   3115  CB  GLU B 180     -39.599  27.981  67.396  1.00  7.98           C
ATOM   3116  CG  GLU B 180     -40.414  28.999  68.186  1.00  7.96           C
ATOM   3117  CD  GLU B 180     -41.904  28.903  67.921  1.00 11.36           C
ATOM   3118  OE1 GLU B 180     -42.413  27.805  67.592  1.00 12.58           O
ATOM   3119  OE2 GLU B 180     -42.578  29.944  68.035  1.00 12.94           O
ATOM   3120  C   GLU B 180     -38.565  27.162  65.277  1.00  7.52           C
ATOM   3121  O   GLU B 180     -37.496  27.598  64.818  1.00  8.01           O
ATOM   3122  N   VAL B 181     -38.924  25.870  65.241  1.00  7.26           N
ATOM   3123  CA  VAL B 181     -38.027  24.802  64.766  1.00  7.21           C
ATOM   3124  CB  VAL B 181     -38.451  23.372  65.277  1.00  7.43           C
ATOM   3125  CG1 VAL B 181     -37.513  22.274  64.711  1.00  6.02           C
ATOM   3126  CG2 VAL B 181     -38.420  23.329  66.815  1.00  4.75           C
ATOM   3127  C   VAL B 181     -37.849  24.844  63.257  1.00  7.52           C
ATOM   3128  O   VAL B 181     -36.768  24.531  62.737  1.00  6.28           O
ATOM   3129  N   LYS B 182     -38.920  25.244  62.560  1.00  8.16           N
ATOM   3130  CA  LYS B 182     -38.855  25.453  61.126  1.00  8.57           C
ATOM   3131  CB  LYS B 182     -40.214  25.917  60.577  1.00  9.77           C
ATOM   3132  CG  LYS B 182     -40.236  26.169  59.046  1.00 10.94           C
ATOM   3133  CD  LYS B 182     -41.246  25.267  58.330  1.00 14.04           C
ATOM   3134  CE  LYS B 182     -41.080  25.330  56.801  1.00 15.54           C
ATOM   3135  NZ  LYS B 182     -41.819  26.468  56.136  1.00 15.59           N
ATOM   3136  C   LYS B 182     -37.787  26.516  60.897  1.00  8.49           C
ATOM   3137  O   LYS B 182     -36.794  26.280  60.212  1.00  8.14           O
ATOM   3138  N   GLU B 183     -38.000  27.678  61.514  1.00  8.89           N
ATOM   3139  CA  GLU B 183     -37.123  28.846  61.380  1.00  8.94           C
ATOM   3140  CB  GLU B 183     -37.603  29.965  62.286  1.00  8.66           C
ATOM   3141  CG  GLU B 183     -38.807  30.691  61.811  1.00  9.01           C
ATOM   3142  CD  GLU B 183     -39.064  31.905  62.672  1.00  9.57           C
ATOM   3143  OE1 GLU B 183     -38.566  31.924  63.830  1.00  7.45           O
ATOM   3144  OE2 GLU B 183     -39.734  32.839  62.180  1.00  8.36           O
ATOM   3145  C   GLU B 183     -35.677  28.557  61.740  1.00  8.61           C
ATOM   3146  O   GLU B 183     -34.769  29.157  61.177  1.00  8.99           O
ATOM   3147  N   HIS B 184     -35.470  27.671  62.711  1.00  9.06           N
ATOM   3148  CA  HIS B 184     -34.131  27.305  63.137  1.00  8.45           C
ATOM   3149  CB  HIS B 184     -34.173  26.359  64.331  1.00  8.46           C
ATOM   3150  CG  HIS B 184     -32.834  25.790  64.703  1.00  5.13           C
ATOM   3151  ND1 HIS B 184     -32.508  24.465  64.495  1.00  2.00           N
ATOM   3152  CE1 HIS B 184     -31.273  24.248  64.913  1.00  2.00           C
ATOM   3153  NE2 HIS B 184     -30.792  25.380  65.405  1.00  4.39           N
ATOM   3154  CD2 HIS B 184     -31.747  26.365  65.276  1.00  2.25           C
ATOM   3155  C   HIS B 184     -33.425  26.661  61.971  1.00  8.75           C
ATOM   3156  O   HIS B 184     -32.373  27.152  61.539  1.00  9.38           O
ATOM   3157  N   MET B 185     -34.038  25.587  61.451  1.00  8.86           N
ATOM   3158  CA  MET B 185     -33.506  24.795  60.334  1.00  8.10           C
ATOM   3159  CB  MET B 185     -34.518  23.720  59.901  1.00  8.02           C
ATOM   3160  CG  MET B 185     -33.933  22.694  58.899  1.00  6.58           C
ATOM   3161  SD  MET B 185     -35.234  21.750  58.042  1.00  6.36           S
ATOM   3162  CE  MET B 185     -36.252  23.116  57.396  1.00  4.44           C
ATOM   3163  C   MET B 185     -33.139  25.682  59.135  1.00  8.22           C
ATOM   3164  O   MET B 185     -32.067  25.494  58.523  1.00  8.55           O
ATOM   3165  N   GLU B 186     -34.003  26.653  58.841  1.00  7.02           N
ATOM   3166  CA  GLU B 186     -33.776  27.556  57.727  1.00  7.76           C
ATOM   3167  CB  GLU B 186     -35.069  28.256  57.240  1.00  7.37           C
ATOM   3168  CG  GLU B 186     -36.033  27.285  56.599  1.00  7.68           C
ATOM   3169  CD  GLU B 186     -37.323  27.932  56.169  1.00 12.55           C
ATOM   3170  OE1 GLU B 186     -37.495  28.158  54.938  1.00 15.15           O
ATOM   3171  OE2 GLU B 186     -38.168  28.233  57.045  1.00 13.02           O
ATOM   3172  C   GLU B 186     -32.656  28.541  58.001  1.00  7.77           C
ATOM   3173  O   GLU B 186     -31.880  28.858  57.089  1.00  8.43           O
ATOM   3174  N   LYS B 187     -32.554  29.018  59.235  1.00  7.58           N
ATOM   3175  CA  LYS B 187     -31.491  29.960  59.606  1.00  8.00           C
ATOM   3176  CB  LYS B 187     -31.718  30.482  61.035  1.00  9.64           C
ATOM   3177  CG  LYS B 187     -30.702  31.503  61.520  1.00 10.78           C
ATOM   3178  CD  LYS B 187     -31.003  31.939  62.920  1.00 12.58           C
ATOM   3179  CE  LYS B 187     -30.266  33.226  63.193  1.00 15.80           C
ATOM   3180  NZ  LYS B 187     -30.692  34.323  62.211  1.00 20.06           N
ATOM   3181  C   LYS B 187     -30.119  29.303  59.502  1.00  7.96           C
ATOM   3182  O   LYS B 187     -29.188  29.867  58.931  1.00  7.97           O
ATOM   3183  N   ILE B 188     -29.985  28.103  60.060  1.00  8.04           N
ATOM   3184  CA  ILE B 188     -28.663  27.471  60.127  1.00  7.65           C
ATOM   3185  CB  ILE B 188     -28.637  26.240  61.075  1.00  7.31           C
ATOM   3186  CG1 ILE B 188     -29.234  26.552  62.483  1.00  5.45           C
ATOM   3187  CD1 ILE B 188     -28.624  27.703  63.285  1.00  2.00           C
ATOM   3188  CG2 ILE B 188     -27.239  25.604  61.116  1.00  8.06           C
ATOM   3189  C   ILE B 188     -28.183  27.115  58.704  1.00  7.72           C
ATOM   3190  O   ILE B 188     -27.003  27.288  58.365  1.00  7.15           O
ATOM   3191  N   ARG B 189     -29.116  26.685  57.866  1.00  7.94           N
ATOM   3192  CA  ARG B 189     -28.759  26.205  56.540  1.00  8.98           C
ATOM   3193  CB  ARG B 189     -29.719  25.093  56.125  1.00  9.69           C
ATOM   3194  CG  ARG B 189     -29.602  23.918  57.132  1.00 10.65           C
ATOM   3195  CD  ARG B 189     -30.710  22.941  56.961  1.00 13.35           C
ATOM   3196  NE  ARG B 189     -30.682  22.228  55.683  1.00 13.58           N
ATOM   3197  CZ  ARG B 189     -29.878  21.194  55.437  1.00 14.95           C
ATOM   3198  NH1 ARG B 189     -28.978  20.771  56.351  1.00 14.40           N
ATOM   3199  NH2 ARG B 189     -29.964  20.587  54.267  1.00 15.74           N
ATOM   3200  C   ARG B 189     -28.600  27.291  55.466  1.00  8.79           C
ATOM   3201  O   ARG B 189     -28.121  27.004  54.371  1.00  9.64           O
ATOM   3202  N   ALA B 190     -28.967  28.520  55.818  1.00  8.15           N
ATOM   3203  CA  ALA B 190     -28.739  29.698  55.012  1.00  8.23           C
ATOM   3204  CB  ALA B 190     -29.803  30.738  55.301  1.00  8.31           C
ATOM   3205  C   ALA B 190     -27.339  30.300  55.239  1.00  8.42           C
ATOM   3206  O   ALA B 190     -26.852  31.073  54.394  1.00  8.81           O
ATOM   3207  N   ILE B 191     -26.716  29.978  56.371  1.00  8.19           N
ATOM   3208  CA  ILE B 191     -25.342  30.399  56.648  1.00  8.79           C
ATOM   3209  CB  ILE B 191     -24.789  29.819  57.987  1.00  8.90           C
ATOM   3210  CG1 ILE B 191     -25.540  30.439  59.179  1.00  8.35           C
ATOM   3211  CD1 ILE B 191     -25.394  29.672  60.512  1.00  7.24           C
ATOM   3212  CG2 ILE B 191     -23.276  30.108  58.120  1.00  7.92           C
ATOM   3213  C   ILE B 191     -24.411  30.056  55.465  1.00 10.10           C
ATOM   3214  O   ILE B 191     -24.249  28.863  55.099  1.00  9.98           O
ATOM   3215  N   PRO B 192     -23.810  31.105  54.859  1.00 10.34           N
ATOM   3216  CA  PRO B 192     -23.096  31.007  53.583  1.00 10.52           C
ATOM   3217  CB  PRO B 192     -22.420  32.388  53.444  1.00 10.94           C
ATOM   3218  CG  PRO B 192     -23.404  33.320  54.141  1.00 10.82           C
ATOM   3219  CD  PRO B 192     -23.838  32.497  55.362  1.00 10.34           C
ATOM   3220  C   PRO B 192     -22.107  29.848  53.414  1.00 10.58           C
ATOM   3221  O   PRO B 192     -22.138  29.167  52.384  1.00 10.72           O
ATOM   3222  N   LYS B 193     -21.219  29.620  54.365  1.00 10.45           N
ATOM   3223  CA  LYS B 193     -20.318  28.465  54.199  1.00 10.93           C
ATOM   3224  CB  LYS B 193     -19.124  28.520  55.162  1.00 11.27           C
ATOM   3225  CG  LYS B 193     -17.998  29.401  54.665  1.00 11.94           C
ATOM   3226  CD  LYS B 193     -17.114  29.837  55.822  1.00 14.32           C
ATOM   3227  CE  LYS B 193     -15.844  30.493  55.291  1.00 16.68           C
ATOM   3228  NZ  LYS B 193     -14.995  30.978  56.424  1.00 19.74           N
ATOM   3229  C   LYS B 193     -21.040  27.113  54.275  1.00 10.51           C
ATOM   3230  O   LYS B 193     -20.632  26.161  53.618  1.00 11.04           O
ATOM   3231  N   LEU B 194     -22.111  27.049  55.062  1.00 10.36           N
ATOM   3232  CA  LEU B 194     -22.903  25.834  55.230  1.00 10.05           C
ATOM   3233  CB  LEU B 194     -23.836  25.936  56.442  1.00  9.92           C
ATOM   3234  CG  LEU B 194     -23.977  24.694  57.328  1.00 11.80           C
ATOM   3235  CD1 LEU B 194     -25.326  24.634  58.084  1.00  8.23           C
ATOM   3236  CD2 LEU B 194     -23.719  23.388  56.550  1.00 12.28           C
ATOM   3237  C   LEU B 194     -23.737  25.584  54.010  1.00  9.60           C
ATOM   3238  O   LEU B 194     -23.712  24.481  53.478  1.00 10.02           O
ATOM   3239  N   LYS B 195     -24.507  26.603  53.600  1.00  9.47           N
ATOM   3240  CA  LYS B 195     -25.246  26.614  52.327  1.00  8.43           C
ATOM   3241  CB  LYS B 195     -25.847  27.998  52.019  1.00  8.13           C
ATOM   3242  CG  LYS B 195     -26.648  28.014  50.705  1.00  8.25           C
ATOM   3243  CD  LYS B 195     -27.344  29.326  50.439  1.00  9.33           C
ATOM   3244  CE  LYS B 195     -28.127  29.317  49.113  1.00  9.51           C
ATOM   3245  NZ  LYS B 195     -27.407  29.872  47.912  1.00 10.49           N
ATOM   3246  C   LYS B 195     -24.380  26.125  51.159  1.00  7.67           C
ATOM   3247  O   LYS B 195     -24.844  25.346  50.329  1.00  6.80           O
ATOM   3248  N   LYS B 196     -23.119  26.554  51.122  1.00  7.60           N
ATOM   3249  CA  LYS B 196     -22.186  26.077  50.075  1.00  7.82           C
ATOM   3250  CB  LYS B 196     -20.913  26.907  49.960  1.00  7.50           C
ATOM   3251  CG  LYS B 196     -20.213  26.589  48.656  1.00 10.17           C
ATOM   3252  CD  LYS B 196     -19.086  27.504  48.274  1.00 11.43           C
ATOM   3253  CE  LYS B 196     -18.135  26.708  47.372  1.00 15.24           C
ATOM   3254  NZ  LYS B 196     -17.388  25.601  48.117  1.00 10.78           N
ATOM   3255  C   LYS B 196     -21.839  24.598  50.185  1.00  7.70           C
ATOM   3256  O   LYS B 196     -21.756  23.925  49.156  1.00  7.80           O
ATOM   3257  N   TRP B 197     -21.669  24.091  51.406  1.00  7.03           N
ATOM   3258  CA  TRP B 197     -21.441  22.673  51.576  1.00  7.69           C
ATOM   3259  CB  TRP B 197     -20.897  22.316  52.990  1.00  8.01           C
ATOM   3260  CG  TRP B 197     -20.879  20.854  53.295  1.00  7.36           C
ATOM   3261  CD1 TRP B 197     -21.720  20.195  54.128  1.00  8.45           C
ATOM   3262  NE1 TRP B 197     -21.413  18.871  54.168  1.00  5.60           N
ATOM   3263  CE2 TRP B 197     -20.357  18.631  53.336  1.00  7.59           C
ATOM   3264  CD2 TRP B 197     -19.994  19.857  52.759  1.00  7.78           C
ATOM   3265  CE3 TRP B 197     -18.932  19.887  51.858  1.00  6.25           C
ATOM   3266  CZ3 TRP B 197     -18.300  18.712  51.550  1.00  7.14           C
ATOM   3267  CH2 TRP B 197     -18.681  17.499  52.143  1.00  9.26           C
ATOM   3268  CZ2 TRP B 197     -19.694  17.441  53.049  1.00  9.57           C
ATOM   3269  C   TRP B 197     -22.664  21.838  51.158  1.00  7.59           C
ATOM   3270  O   TRP B 197     -22.513  20.847  50.447  1.00  7.71           O
ATOM   3271  N   ILE B 198     -23.860  22.260  51.533  1.00  7.63           N
ATOM   3272  CA  ILE B 198     -25.074  21.498  51.204  1.00  8.43           C
ATOM   3273  CB  ILE B 198     -26.266  22.051  52.008  1.00  9.38           C
ATOM   3274  CG1 ILE B 198     -25.995  21.923  53.517  1.00  8.96           C
ATOM   3275  CD1 ILE B 198     -26.778  22.875  54.369  1.00  7.09           C
ATOM   3276  CG2 ILE B 198     -27.614  21.389  51.590  1.00 10.97           C
ATOM   3277  C   ILE B 198     -25.357  21.454  49.674  1.00  9.00           C
ATOM   3278  O   ILE B 198     -25.880  20.452  49.137  1.00  9.09           O
ATOM   3279  N   GLU B 199     -24.991  22.528  48.969  1.00  8.68           N
ATOM   3280  CA  GLU B 199     -25.110  22.572  47.506  1.00  8.54           C
ATOM   3281  CB  GLU B 199     -25.116  24.016  46.983  1.00  8.35           C
ATOM   3282  CG  GLU B 199     -26.330  24.913  47.379  1.00  9.95           C
ATOM   3283  CD  GLU B 199     -26.207  26.336  46.810  1.00 11.08           C
ATOM   3284  OE1 GLU B 199     -27.193  26.823  46.220  1.00 16.86           O
ATOM   3285  OE2 GLU B 199     -25.118  26.969  46.906  1.00 14.23           O
ATOM   3286  C   GLU B 199     -23.986  21.825  46.784  1.00  7.74           C
ATOM   3287  O   GLU B 199     -24.138  21.505  45.616  1.00  7.33           O
ATOM   3288  N   THR B 200     -22.853  21.571  47.451  1.00  7.31           N
ATOM   3289  CA  THR B 200     -21.711  20.953  46.751  1.00  7.07           C
ATOM   3290  CB  THR B 200     -20.394  21.820  46.759  1.00  6.67           C
ATOM   3291  OG1 THR B 200     -19.902  21.964  48.080  1.00  7.26           O
ATOM   3292  CG2 THR B 200     -20.606  23.212  46.151  1.00  9.83           C
ATOM   3293  C   THR B 200     -21.382  19.528  47.181  1.00  6.18           C
ATOM   3294  O   THR B 200     -20.714  18.816  46.456  1.00  5.31           O
ATOM   3295  N   ARG B 201     -21.847  19.122  48.357  1.00  6.31           N
ATOM   3296  CA  ARG B 201     -21.464  17.823  48.966  1.00  6.23           C
ATOM   3297  CB  ARG B 201     -22.011  17.739  50.383  1.00  5.50           C
ATOM   3298  CG  ARG B 201     -23.550  17.627  50.424  1.00  4.26           C
ATOM   3299  CD  ARG B 201     -24.047  17.474  51.786  1.00  5.04           C
ATOM   3300  NE  ARG B 201     -25.407  17.965  51.838  1.00 10.35           N
ATOM   3301  CZ  ARG B 201     -26.107  18.224  52.935  1.00  8.06           C
ATOM   3302  NH1 ARG B 201     -27.336  18.656  52.799  1.00 10.86           N
ATOM   3303  NH2 ARG B 201     -25.607  18.039  54.144  1.00  9.09           N
ATOM   3304  C   ARG B 201     -21.981  16.613  48.129  1.00  7.00           C
ATOM   3305  O   ARG B 201     -22.877  16.787  47.294  1.00  5.90           O
ATOM   3306  N   PRO B 202     -21.447  15.382  48.383  1.00  6.91           N
ATOM   3307  CA  PRO B 202     -22.002  14.232  47.660  1.00  6.69           C
ATOM   3308  CB  PRO B 202     -21.207  13.047  48.194  1.00  5.83           C
ATOM   3309  CG  PRO B 202     -20.013  13.642  48.842  1.00  5.66           C
ATOM   3310  CD  PRO B 202     -20.427  14.968  49.351  1.00  6.10           C
ATOM   3311  C   PRO B 202     -23.459  14.058  48.054  1.00  6.88           C
ATOM   3312  O   PRO B 202     -23.780  14.145  49.225  1.00  5.92           O
ATOM   3313  N   GLU B 203     -24.324  13.824  47.071  1.00  8.26           N
ATOM   3314  CA  GLU B 203     -25.735  13.611  47.353  1.00  9.52           C
ATOM   3315  CB  GLU B 203     -26.602  14.112  46.210  1.00 10.13           C
ATOM   3316  CG  GLU B 203     -27.191  15.462  46.521  1.00 13.66           C
ATOM   3317  CD  GLU B 203     -26.934  16.455  45.414  1.00 18.60           C
ATOM   3318  OE1 GLU B 203     -25.932  16.256  44.691  1.00 22.77           O
ATOM   3319  OE2 GLU B 203     -27.718  17.419  45.263  1.00 18.39           O
ATOM   3320  C   GLU B 203     -26.091  12.187  47.752  1.00  9.08           C
ATOM   3321  O   GLU B 203     -25.893  11.245  46.988  1.00  8.86           O
ATOM   3322  N   THR B 204     -26.580  12.067  48.989  1.00  8.79           N
ATOM   3323  CA  THR B 204     -27.141  10.826  49.521  1.00  8.75           C
ATOM   3324  CB  THR B 204     -26.206  10.192  50.573  1.00  8.73           C
ATOM   3325  OG1 THR B 204     -25.974  11.134  51.623  1.00  6.36           O
ATOM   3326  CG2 THR B 204     -24.897   9.840  49.928  1.00  8.02           C
ATOM   3327  C   THR B 204     -28.537  11.086  50.119  1.00  9.06           C
ATOM   3328  O   THR B 204     -28.950  12.242  50.306  1.00  8.23           O
ATOM   3329  N   LEU B 205     -29.261  10.004  50.382  1.00  9.88           N
ATOM   3330  CA  LEU B 205     -30.615  10.066  50.938  1.00 10.32           C
ATOM   3331  CB  LEU B 205     -31.370   8.761  50.634  1.00 10.67           C
ATOM   3332  CG  LEU B 205     -32.315   8.535  49.443  1.00 11.57           C
ATOM   3333  CD1 LEU B 205     -32.808   9.851  48.802  1.00 12.43           C
ATOM   3334  CD2 LEU B 205     -31.686   7.614  48.387  1.00 14.02           C
ATOM   3335  C   LEU B 205     -30.610  10.330  52.447  1.00 10.69           C
ATOM   3336  O   LEU B 205     -31.591  10.863  52.991  1.00 11.04           O
ATOM   3337  N   PHE B 206     -29.507   9.968  53.123  1.00 11.21           N
ATOM   3338  CA  PHE B 206     -29.331  10.203  54.584  1.00 10.41           C
ATOM   3339  CB  PHE B 206     -30.039   9.079  55.396  1.00 10.63           C
ATOM   3340  CG  PHE B 206     -29.534   7.683  55.077  1.00  9.67           C
ATOM   3341  CD1 PHE B 206     -28.659   7.029  55.932  1.00  9.24           C
ATOM   3342  CE1 PHE B 206     -28.168   5.750  55.616  1.00  8.14           C
ATOM   3343  CZ  PHE B 206     -28.561   5.143  54.476  1.00  8.90           C
ATOM   3344  CE2 PHE B 206     -29.433   5.781  53.608  1.00 10.15           C
ATOM   3345  CD2 PHE B 206     -29.913   7.042  53.907  1.00 10.37           C
ATOM   3346  C   PHE B 206     -27.840  10.349  54.971  1.00 10.77           C
ATOM   3347  O   PHE B 206     -27.014  10.582  54.071  1.00 10.42           O
ATOM   3348  OXT PHE B 206     -27.393  10.269  56.158  1.00 10.12           O
ATOM   3349  N   MET C   1     -17.719  32.678  95.721  1.00 19.44           N
ATOM   3350  CA  MET C   1     -18.903  31.894  96.192  1.00 19.35           C
ATOM   3351  CB  MET C   1     -19.652  32.667  97.307  1.00 19.66           C
ATOM   3352  CG  MET C   1     -20.194  31.784  98.456  1.00 22.57           C
ATOM   3353  SD  MET C   1     -19.176  30.318  98.881  1.00 27.62           S
ATOM   3354  CE  MET C   1     -20.015  28.962  98.040  1.00 25.90           C
ATOM   3355  C   MET C   1     -19.839  31.484  95.023  1.00 18.14           C
ATOM   3356  O   MET C   1     -20.749  32.229  94.632  1.00 17.84           O
ATOM   3357  N   VAL C   2     -19.568  30.314  94.457  1.00 17.07           N
ATOM   3358  CA  VAL C   2     -20.470  29.666  93.484  1.00 16.65           C
ATOM   3359  CB  VAL C   2     -19.713  28.999  92.276  1.00 16.30           C
ATOM   3360  CG1 VAL C   2     -20.694  28.394  91.310  1.00 17.46           C
ATOM   3361  CG2 VAL C   2     -18.841  30.005  91.512  1.00 15.60           C
ATOM   3362  C   VAL C   2     -21.326  28.626  94.231  1.00 15.79           C
ATOM   3363  O   VAL C   2     -20.813  27.910  95.105  1.00 15.65           O
ATOM   3364  N   HIS C   3     -22.624  28.589  93.929  1.00 14.94           N
ATOM   3365  CA  HIS C   3     -23.527  27.630  94.560  1.00 14.63           C
ATOM   3366  CB  HIS C   3     -24.767  28.283  95.187  1.00 15.03           C
ATOM   3367  CG  HIS C   3     -25.573  27.334  96.038  1.00 18.77           C
ATOM   3368  ND1 HIS C   3     -25.061  26.724  97.169  1.00 21.11           N
ATOM   3369  CE1 HIS C   3     -25.985  25.948  97.712  1.00 20.81           C
ATOM   3370  NE2 HIS C   3     -27.081  26.031  96.979  1.00 21.18           N
ATOM   3371  CD2 HIS C   3     -26.848  26.886  95.921  1.00 20.92           C
ATOM   3372  C   HIS C   3     -23.963  26.509  93.635  1.00 13.24           C
ATOM   3373  O   HIS C   3     -24.591  26.741  92.619  1.00 13.03           O
ATOM   3374  N   TYR C   4     -23.670  25.286  94.044  1.00 11.99           N
ATOM   3375  CA  TYR C   4     -24.049  24.140  93.286  1.00 11.37           C
ATOM   3376  CB  TYR C   4     -22.846  23.220  93.173  1.00 11.46           C
ATOM   3377  CG  TYR C   4     -21.672  23.804  92.418  1.00 10.22           C
ATOM   3378  CD1 TYR C   4     -21.665  23.839  91.020  1.00  8.74           C
ATOM   3379  CE1 TYR C   4     -20.581  24.336  90.329  1.00  8.28           C
ATOM   3380  CZ  TYR C   4     -19.487  24.826  91.044  1.00  7.73           C
ATOM   3381  OH  TYR C   4     -18.404  25.316  90.377  1.00  9.97           O
ATOM   3382  CE2 TYR C   4     -19.478  24.827  92.423  1.00  8.15           C
ATOM   3383  CD2 TYR C   4     -20.571  24.314  93.107  1.00  8.84           C
ATOM   3384  C   TYR C   4     -25.149  23.368  93.947  1.00 10.91           C
ATOM   3385  O   TYR C   4     -24.982  22.922  95.066  1.00 11.30           O
ATOM   3386  N   LYS C   5     -26.259  23.159  93.240  1.00 10.48           N
ATOM   3387  CA  LYS C   5     -27.298  22.220  93.698  1.00  9.72           C
ATOM   3388  CB  LYS C   5     -28.659  22.909  93.699  1.00  9.68           C
ATOM   3389  CG  LYS C   5     -29.852  22.110  94.167  1.00  9.01           C
ATOM   3390  CD  LYS C   5     -31.161  22.985  94.079  1.00  9.52           C
ATOM   3391  CE  LYS C   5     -31.397  23.851  95.313  1.00 12.12           C
ATOM   3392  NZ  LYS C   5     -32.537  24.896  95.252  1.00  9.36           N
ATOM   3393  C   LYS C   5     -27.303  21.022  92.749  1.00  9.95           C
ATOM   3394  O   LYS C   5     -27.271  21.216  91.534  1.00 10.70           O
ATOM   3395  N   LEU C   6     -27.321  19.802  93.290  1.00  8.56           N
ATOM   3396  CA  LEU C   6     -27.584  18.631  92.481  1.00  8.12           C
ATOM   3397  CB  LEU C   6     -26.502  17.554  92.698  1.00  7.48           C
ATOM   3398  CG  LEU C   6     -26.474  16.306  91.804  1.00  8.07           C
ATOM   3399  CD1 LEU C   6     -26.398  16.681  90.334  1.00  3.09           C
ATOM   3400  CD2 LEU C   6     -25.302  15.359  92.158  1.00  6.91           C
ATOM   3401  C   LEU C   6     -28.988  18.070  92.825  1.00  7.93           C
ATOM   3402  O   LEU C   6     -29.295  17.769  93.969  1.00  7.92           O
ATOM   3403  N   THR C   7     -29.829  17.903  91.824  1.00  7.78           N
ATOM   3404  CA  THR C   7     -31.137  17.333  92.077  1.00  7.42           C
ATOM   3405  CB  THR C   7     -32.233  18.275  91.643  1.00  7.02           C
ATOM   3406  OG1 THR C   7     -32.029  19.527  92.319  1.00  8.02           O
ATOM   3407  CG2 THR C   7     -33.601  17.702  91.954  1.00  5.80           C
ATOM   3408  C   THR C   7     -31.225  16.013  91.346  1.00  7.60           C
ATOM   3409  O   THR C   7     -31.004  15.964  90.136  1.00  7.28           O
ATOM   3410  N   TYR C   8     -31.539  14.959  92.105  1.00  6.96           N
ATOM   3411  CA  TYR C   8     -31.604  13.601  91.594  1.00  7.28           C
ATOM   3412  CB  TYR C   8     -30.173  13.057  91.328  1.00  7.21           C
ATOM   3413  CG  TYR C   8     -30.162  11.719  90.584  1.00  7.43           C
ATOM   3414  CD1 TYR C   8     -30.866  11.565  89.388  1.00  4.11           C
ATOM   3415  CE1 TYR C   8     -30.897  10.371  88.714  1.00  5.88           C
ATOM   3416  CZ  TYR C   8     -30.217   9.268  89.223  1.00  9.28           C
ATOM   3417  OH  TYR C   8     -30.246   8.035  88.519  1.00  8.09           O
ATOM   3418  CE2 TYR C   8     -29.468   9.410  90.410  1.00  7.02           C
ATOM   3419  CD2 TYR C   8     -29.451  10.623  91.081  1.00  4.42           C
ATOM   3420  C   TYR C   8     -32.444  12.740  92.571  1.00  7.09           C
ATOM   3421  O   TYR C   8     -33.082  13.275  93.445  1.00  6.46           O
ATOM   3422  N   PHE C   9     -32.453  11.423  92.403  1.00  7.93           N
ATOM   3423  CA  PHE C   9     -33.181  10.492  93.289  1.00  8.59           C
ATOM   3424  CB  PHE C   9     -33.651   9.278  92.474  1.00  8.24           C
ATOM   3425  CG  PHE C   9     -34.596   9.631  91.363  1.00  8.48           C
ATOM   3426  CD1 PHE C   9     -35.872  10.145  91.648  1.00  9.09           C
ATOM   3427  CE1 PHE C   9     -36.746  10.481  90.638  1.00  9.29           C
ATOM   3428  CZ  PHE C   9     -36.363  10.297  89.291  1.00  7.97           C
ATOM   3429  CE2 PHE C   9     -35.113   9.784  88.993  1.00  9.96           C
ATOM   3430  CD2 PHE C   9     -34.223   9.451  90.031  1.00 10.23           C
ATOM   3431  C   PHE C   9     -32.266  10.046  94.435  1.00  8.49           C
ATOM   3432  O   PHE C   9     -31.094  10.388  94.421  1.00  8.89           O
ATOM   3433  N   ALA C  10     -32.782   9.302  95.416  1.00  8.59           N
ATOM   3434  CA  ALA C  10     -31.923   8.754  96.464  1.00  9.25           C
ATOM   3435  CB  ALA C  10     -32.709   8.456  97.748  1.00  9.60           C
ATOM   3436  C   ALA C  10     -31.249   7.495  95.946  1.00  9.91           C
ATOM   3437  O   ALA C  10     -31.571   6.389  96.340  1.00  9.39           O
ATOM   3438  N   ILE C  11     -30.305   7.662  95.026  1.00 10.83           N
ATOM   3439  CA  ILE C  11     -29.564   6.523  94.542  1.00 11.26           C
ATOM   3440  CB  ILE C  11     -30.300   5.708  93.419  1.00 11.80           C
ATOM   3441  CG1 ILE C  11     -30.885   6.633  92.353  1.00 12.75           C
ATOM   3442  CD1 ILE C  11     -30.484   6.265  90.986  1.00 13.81           C
ATOM   3443  CG2 ILE C  11     -31.375   4.814  93.997  1.00 10.28           C
ATOM   3444  C   ILE C  11     -28.297   7.102  94.014  1.00 11.32           C
ATOM   3445  O   ILE C  11     -28.119   8.299  94.034  1.00 11.85           O
ATOM   3446  N   ARG C  12     -27.415   6.221  93.569  1.00 11.28           N
ATOM   3447  CA  ARG C  12     -26.180   6.573  92.951  1.00 10.20           C
ATOM   3448  CB  ARG C  12     -25.198   5.417  93.206  1.00 10.52           C
ATOM   3449  CG  ARG C  12     -25.049   5.099  94.702  1.00  9.42           C
ATOM   3450  CD  ARG C  12     -23.721   4.420  95.031  1.00  9.90           C
ATOM   3451  NE  ARG C  12     -23.654   3.128  94.345  1.00 13.24           N
ATOM   3452  CZ  ARG C  12     -24.260   2.009  94.747  1.00 10.88           C
ATOM   3453  NH1 ARG C  12     -24.967   1.966  95.869  1.00  9.41           N
ATOM   3454  NH2 ARG C  12     -24.146   0.917  94.017  1.00 14.45           N
ATOM   3455  C   ARG C  12     -26.478   6.799  91.459  1.00 10.23           C
ATOM   3456  O   ARG C  12     -26.526   7.938  91.001  1.00 10.86           O
ATOM   3457  N   GLY C  13     -26.693   5.728  90.701  1.00  9.21           N
ATOM   3458  CA  GLY C  13     -27.073   5.852  89.309  1.00  9.33           C
ATOM   3459  C   GLY C  13     -26.415   7.024  88.565  1.00 10.09           C
ATOM   3460  O   GLY C  13     -25.181   7.179  88.566  1.00  9.92           O
ATOM   3461  N   ALA C  14     -27.246   7.852  87.935  1.00  9.34           N
ATOM   3462  CA  ALA C  14     -26.751   8.881  87.015  1.00  9.02           C
ATOM   3463  CB  ALA C  14     -27.823   9.181  85.934  1.00  7.66           C
ATOM   3464  C   ALA C  14     -26.304  10.185  87.716  1.00  8.89           C
ATOM   3465  O   ALA C  14     -25.762  11.059  87.058  1.00  8.96           O
ATOM   3466  N   GLY C  15     -26.534  10.306  89.028  1.00  9.07           N
ATOM   3467  CA  GLY C  15     -26.141  11.485  89.784  1.00  9.66           C
ATOM   3468  C   GLY C  15     -24.764  11.266  90.383  1.00 11.48           C
ATOM   3469  O   GLY C  15     -23.994  12.236  90.628  1.00 11.87           O
ATOM   3470  N   GLU C  16     -24.449   9.997  90.641  1.00 11.27           N
ATOM   3471  CA  GLU C  16     -23.227   9.636  91.388  1.00 11.50           C
ATOM   3472  CB  GLU C  16     -23.145   8.122  91.618  1.00 11.44           C
ATOM   3473  CG  GLU C  16     -22.002   7.732  92.463  1.00 10.40           C
ATOM   3474  CD  GLU C  16     -22.130   8.209  93.895  1.00 10.66           C
ATOM   3475  OE1 GLU C  16     -23.186   8.783  94.292  1.00 10.66           O
ATOM   3476  OE2 GLU C  16     -21.146   8.002  94.632  1.00 10.21           O
ATOM   3477  C   GLU C  16     -21.927  10.123  90.762  1.00 11.70           C
ATOM   3478  O   GLU C  16     -21.075  10.641  91.488  1.00 12.32           O
ATOM   3479  N   CYS C  17     -21.737   9.948  89.445  1.00 11.72           N
ATOM   3480  CA  CYS C  17     -20.555  10.602  88.821  1.00 11.90           C
ATOM   3481  CB  CYS C  17     -20.482  10.412  87.301  1.00 11.80           C
ATOM   3482  SG  CYS C  17     -18.894  11.042  86.587  1.00 12.50           S
ATOM   3483  C   CYS C  17     -20.340  12.111  89.201  1.00 11.19           C
ATOM   3484  O   CYS C  17     -19.226  12.520  89.420  1.00 12.12           O
ATOM   3485  N   ALA C  18     -21.391  12.925  89.258  1.00 11.08           N
ATOM   3486  CA  ALA C  18     -21.266  14.325  89.691  1.00  9.43           C
ATOM   3487  CB  ALA C  18     -22.534  15.069  89.406  1.00  8.67           C
ATOM   3488  C   ALA C  18     -20.880  14.467  91.157  1.00 10.33           C
ATOM   3489  O   ALA C  18     -20.096  15.383  91.503  1.00 12.38           O
ATOM   3490  N   ARG C  19     -21.380  13.579  92.023  1.00  8.77           N
ATOM   3491  CA  ARG C  19     -21.045  13.633  93.454  1.00  8.94           C
ATOM   3492  CB  ARG C  19     -21.948  12.732  94.325  1.00  7.83           C
ATOM   3493  CG  ARG C  19     -23.460  12.900  94.074  1.00  6.01           C
ATOM   3494  CD  ARG C  19     -24.236  12.089  95.049  1.00  6.33           C
ATOM   3495  NE  ARG C  19     -25.680  12.184  94.889  1.00  7.65           N
ATOM   3496  CZ  ARG C  19     -26.441  11.202  94.398  1.00  6.73           C
ATOM   3497  NH1 ARG C  19     -25.861  10.071  93.996  1.00  4.32           N
ATOM   3498  NH2 ARG C  19     -27.769  11.345  94.321  1.00  2.00           N
ATOM   3499  C   ARG C  19     -19.584  13.277  93.723  1.00 10.10           C
ATOM   3500  O   ARG C  19     -18.943  13.889  94.594  1.00 10.41           O
ATOM   3501  N   GLN C  20     -19.077  12.263  93.012  1.00  9.75           N
ATOM   3502  CA  GLN C  20     -17.688  11.880  93.147  1.00  9.30           C
ATOM   3503  CB  GLN C  20     -17.409  10.540  92.461  1.00  9.11           C
ATOM   3504  CG  GLN C  20     -18.236   9.449  93.041  1.00  9.13           C
ATOM   3505  CD  GLN C  20     -17.918   8.014  92.561  1.00  8.90           C
ATOM   3506  OE1 GLN C  20     -17.006   7.743  91.766  1.00  3.63           O
ATOM   3507  NE2 GLN C  20     -18.665   7.087  93.116  1.00  9.67           N
ATOM   3508  C   GLN C  20     -16.756  12.966  92.640  1.00  9.37           C
ATOM   3509  O   GLN C  20     -15.712  13.167  93.210  1.00  8.88           O
ATOM   3510  N   ILE C  21     -17.119  13.667  91.558  1.00 10.18           N
ATOM   3511  CA  ILE C  21     -16.316  14.855  91.164  1.00  9.61           C
ATOM   3512  CB  ILE C  21     -16.775  15.556  89.883  1.00 10.01           C
ATOM   3513  CG1 ILE C  21     -16.544  14.681  88.636  1.00 10.79           C
ATOM   3514  CD1 ILE C  21     -15.028  14.594  88.114  1.00 11.46           C
ATOM   3515  CG2 ILE C  21     -16.040  16.932  89.761  1.00 10.34           C
ATOM   3516  C   ILE C  21     -16.216  15.891  92.278  1.00  8.47           C
ATOM   3517  O   ILE C  21     -15.120  16.332  92.578  1.00  9.97           O
ATOM   3518  N   PHE C  22     -17.340  16.271  92.876  1.00  7.74           N
ATOM   3519  CA  PHE C  22     -17.389  17.230  94.010  1.00  7.15           C
ATOM   3520  CB  PHE C  22     -18.825  17.405  94.487  1.00  6.22           C
ATOM   3521  CG  PHE C  22     -19.699  18.240  93.582  1.00  9.26           C
ATOM   3522  CD1 PHE C  22     -19.318  19.531  93.204  1.00  6.66           C
ATOM   3523  CE1 PHE C  22     -20.137  20.306  92.422  1.00  7.56           C
ATOM   3524  CZ  PHE C  22     -21.378  19.834  92.012  1.00  5.22           C
ATOM   3525  CE2 PHE C  22     -21.773  18.555  92.371  1.00  8.88           C
ATOM   3526  CD2 PHE C  22     -20.946  17.757  93.153  1.00  7.88           C
ATOM   3527  C   PHE C  22     -16.579  16.740  95.229  1.00  7.25           C
ATOM   3528  O   PHE C  22     -15.935  17.523  95.897  1.00  8.01           O
ATOM   3529  N   ALA C  23     -16.629  15.444  95.533  1.00  6.98           N
ATOM   3530  CA  ALA C  23     -15.822  14.916  96.609  1.00  6.86           C
ATOM   3531  CB  ALA C  23     -16.134  13.466  96.878  1.00  5.97           C
ATOM   3532  C   ALA C  23     -14.352  15.124  96.285  1.00  7.07           C
ATOM   3533  O   ALA C  23     -13.643  15.712  97.096  1.00  6.91           O
ATOM   3534  N   LEU C  24     -13.905  14.658  95.109  1.00  6.79           N
ATOM   3535  CA  LEU C  24     -12.504  14.803  94.674  1.00  7.70           C
ATOM   3536  CB  LEU C  24     -12.296  14.232  93.270  1.00  7.68           C
ATOM   3537  CG  LEU C  24     -12.491  12.725  93.141  1.00 12.28           C
ATOM   3538  CD1 LEU C  24     -12.953  12.354  91.760  1.00 14.42           C
ATOM   3539  CD2 LEU C  24     -11.238  11.919  93.588  1.00 14.93           C
ATOM   3540  C   LEU C  24     -11.993  16.242  94.697  1.00  8.28           C
ATOM   3541  O   LEU C  24     -10.791  16.471  94.895  1.00  7.26           O
ATOM   3542  N   ALA C  25     -12.908  17.203  94.473  1.00  9.57           N
ATOM   3543  CA  ALA C  25     -12.566  18.633  94.385  1.00  9.82           C
ATOM   3544  CB  ALA C  25     -13.428  19.314  93.330  1.00  9.43           C
ATOM   3545  C   ALA C  25     -12.709  19.350  95.731  1.00 10.60           C
ATOM   3546  O   ALA C  25     -12.381  20.557  95.857  1.00  9.76           O
ATOM   3547  N   ASP C  26     -13.212  18.623  96.735  1.00 10.89           N
ATOM   3548  CA  ASP C  26     -13.586  19.275  97.995  1.00 11.99           C
ATOM   3549  CB  ASP C  26     -12.365  19.901  98.662  1.00 12.27           C
ATOM   3550  CG  ASP C  26     -11.639  18.940  99.492  1.00 13.07           C
ATOM   3551  OD1 ASP C  26     -12.284  18.262 100.325  1.00 15.43           O
ATOM   3552  OD2 ASP C  26     -10.424  18.847  99.295  1.00 15.27           O
ATOM   3553  C   ASP C  26     -14.603  20.393  97.824  1.00 12.13           C
ATOM   3554  O   ASP C  26     -14.532  21.422  98.523  1.00 11.60           O
ATOM   3555  N   GLN C  27     -15.533  20.214  96.891  1.00 12.23           N
ATOM   3556  CA  GLN C  27     -16.485  21.275  96.647  1.00 12.20           C
ATOM   3557  CB  GLN C  27     -16.683  21.513  95.144  1.00 12.05           C
ATOM   3558  CG  GLN C  27     -17.812  22.476  94.809  1.00 11.86           C
ATOM   3559  CD  GLN C  27     -17.532  23.877  95.322  1.00 11.86           C
ATOM   3560  OE1 GLN C  27     -16.446  24.406  95.128  1.00 10.10           O
ATOM   3561  NE2 GLN C  27     -18.503  24.467  95.999  1.00 11.33           N
ATOM   3562  C   GLN C  27     -17.787  20.929  97.345  1.00 12.25           C
ATOM   3563  O   GLN C  27     -18.336  19.843  97.163  1.00 12.25           O
ATOM   3564  N   GLU C  28     -18.244  21.859  98.167  1.00 11.97           N
ATOM   3565  CA  GLU C  28     -19.562  21.795  98.777  1.00 12.78           C
ATOM   3566  CB  GLU C  28     -19.709  22.912  99.846  1.00 12.69           C
ATOM   3567  CG  GLU C  28     -18.448  23.795 100.002  1.00 14.21           C
ATOM   3568  CD  GLU C  28     -18.650  25.073 100.841  1.00 15.56           C
ATOM   3569  OE1 GLU C  28     -19.518  25.117 101.756  1.00 16.59           O
ATOM   3570  OE2 GLU C  28     -17.907  26.052 100.578  1.00 19.87           O
ATOM   3571  C   GLU C  28     -20.633  21.945  97.690  1.00 11.72           C
ATOM   3572  O   GLU C  28     -20.429  22.642  96.692  1.00 11.41           O
ATOM   3573  N   PHE C  29     -21.769  21.291  97.907  1.00 10.98           N
ATOM   3574  CA  PHE C  29     -22.925  21.383  97.040  1.00 10.12           C
ATOM   3575  CB  PHE C  29     -22.726  20.513  95.782  1.00 11.20           C
ATOM   3576  CG  PHE C  29     -22.708  19.011  96.035  1.00 11.10           C
ATOM   3577  CD1 PHE C  29     -23.756  18.217  95.595  1.00 10.69           C
ATOM   3578  CE1 PHE C  29     -23.723  16.789  95.762  1.00 12.54           C
ATOM   3579  CZ  PHE C  29     -22.643  16.173  96.396  1.00 10.77           C
ATOM   3580  CE2 PHE C  29     -21.589  16.968  96.859  1.00 13.53           C
ATOM   3581  CD2 PHE C  29     -21.609  18.384  96.646  1.00 11.62           C
ATOM   3582  C   PHE C  29     -24.158  20.908  97.803  1.00  9.70           C
ATOM   3583  O   PHE C  29     -24.036  20.136  98.759  1.00  8.06           O
ATOM   3584  N   GLU C  30     -25.342  21.358  97.383  1.00  8.71           N
ATOM   3585  CA  GLU C  30     -26.580  20.770  97.901  1.00  8.37           C
ATOM   3586  CB  GLU C  30     -27.724  21.719  97.696  1.00  8.17           C
ATOM   3587  CG  GLU C  30     -28.821  21.651  98.706  1.00 10.48           C
ATOM   3588  CD  GLU C  30     -29.830  22.804  98.513  1.00 13.40           C
ATOM   3589  OE1 GLU C  30     -29.500  23.773  97.777  1.00 15.67           O
ATOM   3590  OE2 GLU C  30     -30.945  22.739  99.077  1.00 12.38           O
ATOM   3591  C   GLU C  30     -26.861  19.411  97.187  1.00  8.44           C
ATOM   3592  O   GLU C  30     -27.178  19.346  95.954  1.00  7.50           O
ATOM   3593  N   ASP C  31     -26.746  18.328  97.953  1.00  7.16           N
ATOM   3594  CA  ASP C  31     -27.042  17.007  97.395  1.00  7.73           C
ATOM   3595  CB  ASP C  31     -26.151  15.911  98.031  1.00  6.99           C
ATOM   3596  CG  ASP C  31     -26.332  14.543  97.384  1.00  9.12           C
ATOM   3597  OD1 ASP C  31     -26.271  13.541  98.130  1.00 12.64           O
ATOM   3598  OD2 ASP C  31     -26.488  14.436  96.144  1.00  7.66           O
ATOM   3599  C   ASP C  31     -28.502  16.780  97.695  1.00  7.11           C
ATOM   3600  O   ASP C  31     -28.838  16.410  98.808  1.00  7.39           O
ATOM   3601  N   VAL C  32     -29.356  17.039  96.704  1.00  6.85           N
ATOM   3602  CA  VAL C  32     -30.814  17.013  96.883  1.00  6.28           C
ATOM   3603  CB  VAL C  32     -31.525  18.229  96.159  1.00  6.19           C
ATOM   3604  CG1 VAL C  32     -33.011  18.006  96.040  1.00  3.83           C
ATOM   3605  CG2 VAL C  32     -31.269  19.511  96.907  1.00  4.27           C
ATOM   3606  C   VAL C  32     -31.370  15.687  96.384  1.00  6.72           C
ATOM   3607  O   VAL C  32     -31.318  15.394  95.166  1.00  6.42           O
ATOM   3608  N   ARG C  33     -31.870  14.868  97.313  1.00  6.05           N
ATOM   3609  CA  ARG C  33     -32.346  13.551  96.924  1.00  6.12           C
ATOM   3610  CB  ARG C  33     -31.660  12.450  97.744  1.00  6.47           C
ATOM   3611  CG  ARG C  33     -30.186  12.168  97.328  1.00  5.52           C
ATOM   3612  CD  ARG C  33     -29.407  11.566  98.492  1.00  7.48           C
ATOM   3613  NE  ARG C  33     -27.963  11.487  98.213  1.00  7.28           N
ATOM   3614  CZ  ARG C  33     -27.312  10.366  97.947  1.00  6.20           C
ATOM   3615  NH1 ARG C  33     -27.971   9.220  97.946  1.00  9.52           N
ATOM   3616  NH2 ARG C  33     -26.015  10.381  97.715  1.00  2.00           N
ATOM   3617  C   ARG C  33     -33.853  13.477  96.985  1.00  6.18           C
ATOM   3618  O   ARG C  33     -34.418  13.631  98.033  1.00  6.40           O
ATOM   3619  N   LEU C  34     -34.510  13.269  95.853  1.00  6.75           N
ATOM   3620  CA  LEU C  34     -35.978  13.304  95.826  1.00  8.26           C
ATOM   3621  CB  LEU C  34     -36.531  14.146  94.657  1.00  8.08           C
ATOM   3622  CG  LEU C  34     -35.952  15.506  94.245  1.00  8.53           C
ATOM   3623  CD1 LEU C  34     -36.551  15.908  92.932  1.00  8.71           C
ATOM   3624  CD2 LEU C  34     -36.200  16.589  95.280  1.00  7.98           C
ATOM   3625  C   LEU C  34     -36.598  11.913  95.775  1.00  8.85           C
ATOM   3626  O   LEU C  34     -35.977  10.955  95.368  1.00  8.94           O
ATOM   3627  N   ASP C  35     -37.839  11.841  96.223  1.00 10.45           N
ATOM   3628  CA  ASP C  35     -38.654  10.648  96.157  1.00 11.49           C
ATOM   3629  CB  ASP C  35     -39.457  10.481  97.457  1.00 11.26           C
ATOM   3630  CG  ASP C  35     -40.491  11.589  97.662  1.00 12.84           C
ATOM   3631  OD1 ASP C  35     -40.866  11.871  98.823  1.00 13.17           O
ATOM   3632  OD2 ASP C  35     -40.944  12.178  96.661  1.00 14.43           O
ATOM   3633  C   ASP C  35     -39.569  10.835  94.950  1.00 11.81           C
ATOM   3634  O   ASP C  35     -39.475  11.854  94.266  1.00 11.93           O
ATOM   3635  N   LYS C  36     -40.451   9.872  94.702  1.00 12.43           N
ATOM   3636  CA  LYS C  36     -41.228   9.842  93.461  1.00 13.39           C
ATOM   3637  CB  LYS C  36     -41.991   8.510  93.310  1.00 14.41           C
ATOM   3638  CG  LYS C  36     -41.127   7.249  93.615  1.00 16.35           C
ATOM   3639  CD  LYS C  36     -41.329   6.756  95.082  1.00 19.70           C
ATOM   3640  CE  LYS C  36     -40.120   5.947  95.606  1.00 19.42           C
ATOM   3641  NZ  LYS C  36     -39.030   6.802  96.182  1.00 19.87           N
ATOM   3642  C   LYS C  36     -42.169  11.043  93.343  1.00 12.97           C
ATOM   3643  O   LYS C  36     -42.243  11.694  92.282  1.00 12.55           O
ATOM   3644  N   GLU C  37     -42.864  11.339  94.440  1.00 12.76           N
ATOM   3645  CA  GLU C  37     -43.831  12.434  94.466  1.00 12.48           C
ATOM   3646  CB  GLU C  37     -44.852  12.269  95.618  1.00 12.81           C
ATOM   3647  CG  GLU C  37     -44.301  12.329  97.064  1.00 14.52           C
ATOM   3648  CD  GLU C  37     -44.089  10.955  97.722  1.00 15.23           C
ATOM   3649  OE1 GLU C  37     -44.684  10.736  98.798  1.00 15.15           O
ATOM   3650  OE2 GLU C  37     -43.328  10.107  97.191  1.00 13.73           O
ATOM   3651  C   GLU C  37     -43.182  13.836  94.411  1.00 11.82           C
ATOM   3652  O   GLU C  37     -43.755  14.775  93.846  1.00 10.96           O
ATOM   3653  N   GLN C  38     -41.972  13.961  94.954  1.00 11.35           N
ATOM   3654  CA  GLN C  38     -41.221  15.222  94.860  1.00 10.83           C
ATOM   3655  CB  GLN C  38     -40.013  15.243  95.797  1.00 10.49           C
ATOM   3656  CG  GLN C  38     -40.300  15.544  97.254  1.00 10.27           C
ATOM   3657  CD  GLN C  38     -39.112  15.232  98.147  1.00 10.61           C
ATOM   3658  OE1 GLN C  38     -38.364  14.285  97.897  1.00 13.71           O
ATOM   3659  NE2 GLN C  38     -38.922  16.029  99.180  1.00  9.82           N
ATOM   3660  C   GLN C  38     -40.750  15.476  93.439  1.00 10.41           C
ATOM   3661  O   GLN C  38     -40.702  16.618  92.996  1.00 10.82           O
ATOM   3662  N   PHE C  39     -40.414  14.406  92.728  1.00  9.72           N
ATOM   3663  CA  PHE C  39     -39.887  14.524  91.382  1.00  9.20           C
ATOM   3664  CB  PHE C  39     -39.223  13.213  90.903  1.00  9.10           C
ATOM   3665  CG  PHE C  39     -39.018  13.157  89.413  1.00  8.77           C
ATOM   3666  CD1 PHE C  39     -37.967  13.860  88.812  1.00  8.27           C
ATOM   3667  CE1 PHE C  39     -37.793  13.859  87.414  1.00  6.88           C
ATOM   3668  CZ  PHE C  39     -38.666  13.133  86.613  1.00  6.97           C
ATOM   3669  CE2 PHE C  39     -39.736  12.430  87.205  1.00  9.57           C
ATOM   3670  CD2 PHE C  39     -39.907  12.450  88.601  1.00  9.08           C
ATOM   3671  C   PHE C  39     -40.985  14.958  90.432  1.00  8.78           C
ATOM   3672  O   PHE C  39     -40.730  15.688  89.469  1.00  8.47           O
ATOM   3673  N   ALA C  40     -42.196  14.496  90.717  1.00  8.74           N
ATOM   3674  CA  ALA C  40     -43.389  14.790  89.907  1.00  9.22           C
ATOM   3675  CB  ALA C  40     -44.549  13.884  90.315  1.00  8.93           C
ATOM   3676  C   ALA C  40     -43.837  16.250  89.943  1.00  9.59           C
ATOM   3677  O   ALA C  40     -44.368  16.753  88.948  1.00  9.66           O
ATOM   3678  N   LYS C  41     -43.670  16.925  91.085  1.00  9.85           N
ATOM   3679  CA  LYS C  41     -44.017  18.353  91.158  1.00  9.59           C
ATOM   3680  CB  LYS C  41     -44.199  18.841  92.612  1.00  9.79           C
ATOM   3681  CG  LYS C  41     -45.391  18.246  93.403  1.00  9.70           C
ATOM   3682  CD  LYS C  41     -46.781  18.842  92.991  1.00 12.70           C
ATOM   3683  CE  LYS C  41     -46.970  20.328  93.367  1.00 12.61           C
ATOM   3684  NZ  LYS C  41     -48.305  20.903  92.987  1.00 11.76           N
ATOM   3685  C   LYS C  41     -42.964  19.198  90.414  1.00  9.49           C
ATOM   3686  O   LYS C  41     -43.294  20.203  89.801  1.00  9.38           O
ATOM   3687  N   VAL C  42     -41.704  18.774  90.441  1.00  9.49           N
ATOM   3688  CA  VAL C  42     -40.623  19.555  89.800  1.00  9.72           C
ATOM   3689  CB  VAL C  42     -39.277  19.470  90.628  1.00  9.92           C
ATOM   3690  CG1 VAL C  42     -38.444  18.270  90.242  1.00  8.08           C
ATOM   3691  CG2 VAL C  42     -38.462  20.734  90.436  1.00 11.43           C
ATOM   3692  C   VAL C  42     -40.359  19.302  88.285  1.00  9.12           C
ATOM   3693  O   VAL C  42     -39.764  20.137  87.613  1.00  8.30           O
ATOM   3694  N   LYS C  43     -40.801  18.145  87.786  1.00  8.86           N
ATOM   3695  CA  LYS C  43     -40.576  17.670  86.410  1.00  7.98           C
ATOM   3696  CB  LYS C  43     -41.453  16.452  86.151  1.00  8.09           C
ATOM   3697  CG  LYS C  43     -41.349  15.829  84.789  1.00  8.34           C
ATOM   3698  CD  LYS C  43     -42.305  14.634  84.709  1.00 11.34           C
ATOM   3699  CE  LYS C  43     -42.275  13.904  83.359  1.00 12.38           C
ATOM   3700  NZ  LYS C  43     -40.928  13.365  83.099  1.00 10.51           N
ATOM   3701  C   LYS C  43     -40.744  18.704  85.288  1.00  8.05           C
ATOM   3702  O   LYS C  43     -39.831  18.838  84.464  1.00  7.78           O
ATOM   3703  N   PRO C  44     -41.901  19.437  85.246  1.00  8.04           N
ATOM   3704  CA  PRO C  44     -42.055  20.446  84.188  1.00  8.02           C
ATOM   3705  CB  PRO C  44     -43.396  21.118  84.523  1.00  8.28           C
ATOM   3706  CG  PRO C  44     -44.133  20.126  85.355  1.00  7.98           C
ATOM   3707  CD  PRO C  44     -43.093  19.370  86.119  1.00  6.99           C
ATOM   3708  C   PRO C  44     -40.923  21.484  84.203  1.00  8.60           C
ATOM   3709  O   PRO C  44     -40.496  21.952  83.129  1.00  8.96           O
ATOM   3710  N   ASP C  45     -40.427  21.817  85.402  1.00  8.11           N
ATOM   3711  CA  ASP C  45     -39.388  22.823  85.569  1.00  7.68           C
ATOM   3712  CB  ASP C  45     -39.036  23.016  87.057  1.00  7.68           C
ATOM   3713  CG  ASP C  45     -40.210  23.523  87.919  1.00  8.27           C
ATOM   3714  OD1 ASP C  45     -39.963  23.780  89.127  1.00  8.31           O
ATOM   3715  OD2 ASP C  45     -41.366  23.651  87.436  1.00  8.43           O
ATOM   3716  C   ASP C  45     -38.127  22.401  84.824  1.00  7.42           C
ATOM   3717  O   ASP C  45     -37.437  23.215  84.217  1.00  7.99           O
ATOM   3718  N   LEU C  46     -37.821  21.117  84.897  1.00  7.01           N
ATOM   3719  CA  LEU C  46     -36.568  20.580  84.386  1.00  6.26           C
ATOM   3720  CB  LEU C  46     -36.397  19.149  84.853  1.00  5.63           C
ATOM   3721  CG  LEU C  46     -36.776  18.997  86.326  1.00  4.38           C
ATOM   3722  CD1 LEU C  46     -36.964  17.521  86.754  1.00  3.14           C
ATOM   3723  CD2 LEU C  46     -35.770  19.708  87.221  1.00  2.97           C
ATOM   3724  C   LEU C  46     -36.447  20.712  82.856  1.00  6.64           C
ATOM   3725  O   LEU C  46     -37.440  20.571  82.102  1.00  5.69           O
ATOM   3726  N   PRO C  47     -35.228  21.024  82.392  1.00  7.26           N
ATOM   3727  CA  PRO C  47     -35.028  21.319  80.971  1.00  7.11           C
ATOM   3728  CB  PRO C  47     -33.518  21.522  80.870  1.00  8.39           C
ATOM   3729  CG  PRO C  47     -33.077  21.915  82.305  1.00  7.66           C
ATOM   3730  CD  PRO C  47     -33.980  21.126  83.182  1.00  7.19           C
ATOM   3731  C   PRO C  47     -35.527  20.211  80.026  1.00  7.45           C
ATOM   3732  O   PRO C  47     -36.047  20.526  78.934  1.00  6.52           O
ATOM   3733  N   PHE C  48     -35.372  18.936  80.415  1.00  7.27           N
ATOM   3734  CA  PHE C  48     -35.910  17.819  79.586  1.00  7.09           C
ATOM   3735  CB  PHE C  48     -34.781  17.019  78.893  1.00  6.73           C
ATOM   3736  CG  PHE C  48     -33.789  17.882  78.167  1.00  5.11           C
ATOM   3737  CD1 PHE C  48     -32.448  17.805  78.463  1.00  3.94           C
ATOM   3738  CE1 PHE C  48     -31.502  18.606  77.814  1.00  4.94           C
ATOM   3739  CZ  PHE C  48     -31.927  19.528  76.861  1.00  5.65           C
ATOM   3740  CE2 PHE C  48     -33.283  19.625  76.553  1.00  6.38           C
ATOM   3741  CD2 PHE C  48     -34.217  18.812  77.217  1.00  5.79           C
ATOM   3742  C   PHE C  48     -36.777  16.894  80.418  1.00  7.94           C
ATOM   3743  O   PHE C  48     -36.833  15.673  80.162  1.00  7.99           O
ATOM   3744  N   GLY C  49     -37.450  17.488  81.416  1.00  8.40           N
ATOM   3745  CA  GLY C  49     -38.334  16.778  82.357  1.00  8.43           C
ATOM   3746  C   GLY C  49     -37.659  15.611  83.071  1.00  9.16           C
ATOM   3747  O   GLY C  49     -38.308  14.638  83.441  1.00  9.60           O
ATOM   3748  N   GLN C  50     -36.351  15.696  83.266  1.00  9.25           N
ATOM   3749  CA  GLN C  50     -35.630  14.587  83.863  1.00 10.03           C
ATOM   3750  CB  GLN C  50     -35.071  13.667  82.755  1.00 11.01           C
ATOM   3751  CG  GLN C  50     -35.639  12.247  82.785  1.00 16.30           C
ATOM   3752  CD  GLN C  50     -34.548  11.189  82.919  1.00 23.58           C
ATOM   3753  OE1 GLN C  50     -34.485  10.485  83.926  1.00 27.30           O
ATOM   3754  NE2 GLN C  50     -33.680  11.074  81.904  1.00 24.15           N
ATOM   3755  C   GLN C  50     -34.490  15.017  84.792  1.00  8.84           C
ATOM   3756  O   GLN C  50     -33.865  16.081  84.611  1.00  8.50           O
ATOM   3757  N   VAL C  51     -34.222  14.171  85.773  1.00  7.74           N
ATOM   3758  CA  VAL C  51     -33.054  14.316  86.623  1.00  7.26           C
ATOM   3759  CB  VAL C  51     -33.407  14.288  88.132  1.00  7.51           C
ATOM   3760  CG1 VAL C  51     -34.363  15.434  88.456  1.00  4.85           C
ATOM   3761  CG2 VAL C  51     -33.998  12.958  88.542  1.00  7.68           C
ATOM   3762  C   VAL C  51     -32.043  13.246  86.268  1.00  7.70           C
ATOM   3763  O   VAL C  51     -32.447  12.152  85.864  1.00  6.72           O
ATOM   3764  N   PRO C  52     -30.733  13.517  86.503  1.00  8.05           N
ATOM   3765  CA  PRO C  52     -30.229  14.620  87.345  1.00  8.17           C
ATOM   3766  CB  PRO C  52     -28.801  14.168  87.696  1.00  8.32           C
ATOM   3767  CG  PRO C  52     -28.379  13.343  86.519  1.00  7.75           C
ATOM   3768  CD  PRO C  52     -29.638  12.659  86.018  1.00  7.80           C
ATOM   3769  C   PRO C  52     -30.196  15.981  86.711  1.00  8.27           C
ATOM   3770  O   PRO C  52     -29.999  16.089  85.500  1.00  8.88           O
ATOM   3771  N   VAL C  53     -30.409  17.002  87.539  1.00  8.12           N
ATOM   3772  CA  VAL C  53     -30.184  18.401  87.160  1.00  8.21           C
ATOM   3773  CB  VAL C  53     -31.489  19.233  87.033  1.00  8.01           C
ATOM   3774  CG1 VAL C  53     -31.178  20.735  86.712  1.00  9.01           C
ATOM   3775  CG2 VAL C  53     -32.378  18.682  85.928  1.00  8.50           C
ATOM   3776  C   VAL C  53     -29.224  19.051  88.139  1.00  8.45           C
ATOM   3777  O   VAL C  53     -29.365  18.930  89.370  1.00  8.22           O
ATOM   3778  N   LEU C  54     -28.236  19.728  87.557  1.00  9.04           N
ATOM   3779  CA  LEU C  54     -27.295  20.593  88.256  1.00  8.76           C
ATOM   3780  CB  LEU C  54     -25.896  20.379  87.677  1.00  8.58           C
ATOM   3781  CG  LEU C  54     -24.578  20.698  88.428  1.00  8.54           C
ATOM   3782  CD1 LEU C  54     -23.884  21.891  87.786  1.00  8.20           C
ATOM   3783  CD2 LEU C  54     -24.644  20.785  89.968  1.00  2.00           C
ATOM   3784  C   LEU C  54     -27.682  22.081  88.089  1.00  9.08           C
ATOM   3785  O   LEU C  54     -27.795  22.589  86.960  1.00  9.09           O
ATOM   3786  N   GLU C  55     -27.840  22.779  89.206  1.00  8.85           N
ATOM   3787  CA  GLU C  55     -27.924  24.230  89.170  1.00  9.09           C
ATOM   3788  CB  GLU C  55     -29.096  24.742  90.012  1.00  8.17           C
ATOM   3789  CG  GLU C  55     -30.486  24.197  89.644  1.00  8.18           C
ATOM   3790  CD  GLU C  55     -31.632  25.056  90.213  1.00 10.25           C
ATOM   3791  OE1 GLU C  55     -31.394  26.214  90.664  1.00  9.58           O
ATOM   3792  OE2 GLU C  55     -32.783  24.582  90.196  1.00 12.40           O
ATOM   3793  C   GLU C  55     -26.594  24.864  89.652  1.00  8.87           C
ATOM   3794  O   GLU C  55     -26.106  24.542  90.730  1.00  9.40           O
ATOM   3795  N   VAL C  56     -26.029  25.746  88.835  1.00  8.62           N
ATOM   3796  CA  VAL C  56     -24.897  26.584  89.201  1.00  9.02           C
ATOM   3797  CB  VAL C  56     -23.809  26.570  88.056  1.00  9.72           C
ATOM   3798  CG1 VAL C  56     -22.629  27.433  88.397  1.00  9.55           C
ATOM   3799  CG2 VAL C  56     -23.350  25.128  87.700  1.00  6.73           C
ATOM   3800  C   VAL C  56     -25.460  28.004  89.368  1.00  9.46           C
ATOM   3801  O   VAL C  56     -25.909  28.595  88.405  1.00 10.03           O
ATOM   3802  N   ASP C  57     -25.476  28.548  90.580  1.00  9.60           N
ATOM   3803  CA  ASP C  57     -26.062  29.885  90.814  1.00  9.77           C
ATOM   3804  CB  ASP C  57     -25.067  30.997  90.427  1.00  9.32           C
ATOM   3805  CG  ASP C  57     -23.794  30.994  91.288  1.00  9.34           C
ATOM   3806  OD1 ASP C  57     -23.849  30.672  92.509  1.00  5.49           O
ATOM   3807  OD2 ASP C  57     -22.734  31.325  90.722  1.00  8.32           O
ATOM   3808  C   ASP C  57     -27.412  30.050  90.079  1.00 10.40           C
ATOM   3809  O   ASP C  57     -27.696  31.097  89.436  1.00 10.09           O
ATOM   3810  N   GLY C  58     -28.222  28.985  90.148  1.00 10.75           N
ATOM   3811  CA  GLY C  58     -29.566  28.974  89.561  1.00 11.10           C
ATOM   3812  C   GLY C  58     -29.666  28.527  88.111  1.00 11.27           C
ATOM   3813  O   GLY C  58     -30.748  28.272  87.628  1.00 11.73           O
ATOM   3814  N   LYS C  59     -28.538  28.420  87.424  1.00 11.20           N
ATOM   3815  CA  LYS C  59     -28.528  28.049  86.013  1.00 11.06           C
ATOM   3816  CB  LYS C  59     -27.226  28.497  85.325  1.00 10.81           C
ATOM   3817  CG  LYS C  59     -26.946  29.987  85.345  1.00 11.18           C
ATOM   3818  CD  LYS C  59     -25.868  30.386  84.343  1.00 12.08           C
ATOM   3819  CE  LYS C  59     -24.767  31.255  84.966  1.00 14.98           C
ATOM   3820  NZ  LYS C  59     -24.056  30.514  86.075  1.00 15.09           N
ATOM   3821  C   LYS C  59     -28.699  26.545  85.896  1.00 10.73           C
ATOM   3822  O   LYS C  59     -27.895  25.771  86.445  1.00 10.23           O
ATOM   3823  N   GLN C  60     -29.747  26.130  85.184  1.00 10.07           N
ATOM   3824  CA  GLN C  60     -30.063  24.706  85.062  1.00  8.91           C
ATOM   3825  CB  GLN C  60     -31.520  24.529  84.671  1.00  8.81           C
ATOM   3826  CG  GLN C  60     -32.416  24.462  85.856  1.00  8.26           C
ATOM   3827  CD  GLN C  60     -33.871  24.438  85.480  1.00 10.95           C
ATOM   3828  OE1 GLN C  60     -34.709  23.990  86.269  1.00 13.18           O
ATOM   3829  NE2 GLN C  60     -34.200  24.949  84.277  1.00  8.69           N
ATOM   3830  C   GLN C  60     -29.210  24.017  84.034  1.00  8.49           C
ATOM   3831  O   GLN C  60     -28.949  24.552  82.977  1.00  9.03           O
ATOM   3832  N   LEU C  61     -28.795  22.805  84.339  1.00  8.57           N
ATOM   3833  CA  LEU C  61     -28.076  21.987  83.381  1.00  8.38           C
ATOM   3834  CB  LEU C  61     -26.546  22.157  83.576  1.00  7.93           C
ATOM   3835  CG  LEU C  61     -25.648  21.270  82.699  1.00  9.51           C
ATOM   3836  CD1 LEU C  61     -25.758  21.718  81.230  1.00  9.62           C
ATOM   3837  CD2 LEU C  61     -24.179  21.229  83.171  1.00  7.96           C
ATOM   3838  C   LEU C  61     -28.499  20.522  83.553  1.00  7.53           C
ATOM   3839  O   LEU C  61     -28.307  19.941  84.628  1.00  8.11           O
ATOM   3840  N   ALA C  62     -29.061  19.939  82.509  1.00  6.64           N
ATOM   3841  CA  ALA C  62     -29.521  18.559  82.556  1.00  6.66           C
ATOM   3842  CB  ALA C  62     -30.842  18.431  81.890  1.00  5.82           C
ATOM   3843  C   ALA C  62     -28.523  17.585  81.911  1.00  7.55           C
ATOM   3844  O   ALA C  62     -27.512  17.996  81.326  1.00  7.84           O
ATOM   3845  N   GLN C  63     -28.847  16.297  82.004  1.00  7.75           N
ATOM   3846  CA  GLN C  63     -28.111  15.215  81.306  1.00  8.25           C
ATOM   3847  CB  GLN C  63     -27.791  15.585  79.837  1.00  8.34           C
ATOM   3848  CG  GLN C  63     -28.902  15.457  78.802  1.00  8.48           C
ATOM   3849  CD  GLN C  63     -29.536  14.077  78.654  1.00  7.77           C
ATOM   3850  OE1 GLN C  63     -29.034  13.063  79.109  1.00  6.60           O
ATOM   3851  NE2 GLN C  63     -30.675  14.059  78.007  1.00  9.58           N
ATOM   3852  C   GLN C  63     -26.832  14.917  82.069  1.00  7.58           C
ATOM   3853  O   GLN C  63     -25.974  15.777  82.158  1.00  8.28           O
ATOM   3854  N   SER C  64     -26.740  13.733  82.654  1.00  7.15           N
ATOM   3855  CA  SER C  64     -25.594  13.311  83.473  1.00  7.17           C
ATOM   3856  CB  SER C  64     -25.687  11.808  83.817  1.00  7.73           C
ATOM   3857  OG  SER C  64     -25.803  10.994  82.658  1.00  9.19           O
ATOM   3858  C   SER C  64     -24.230  13.543  82.872  1.00  7.93           C
ATOM   3859  O   SER C  64     -23.323  13.955  83.572  1.00  8.99           O
ATOM   3860  N   LEU C  65     -24.067  13.273  81.573  1.00  8.44           N
ATOM   3861  CA  LEU C  65     -22.762  13.413  80.944  1.00  7.78           C
ATOM   3862  CB  LEU C  65     -22.753  12.749  79.569  1.00  8.81           C
ATOM   3863  CG  LEU C  65     -22.346  11.284  79.372  1.00  6.55           C
ATOM   3864  CD1 LEU C  65     -22.767  10.471  80.483  1.00  4.35           C
ATOM   3865  CD2 LEU C  65     -22.836  10.702  77.984  1.00  7.18           C
ATOM   3866  C   LEU C  65     -22.322  14.867  80.818  1.00  7.87           C
ATOM   3867  O   LEU C  65     -21.150  15.160  80.980  1.00  7.38           O
ATOM   3868  N   ALA C  66     -23.263  15.762  80.513  1.00  7.76           N
ATOM   3869  CA  ALA C  66     -22.971  17.162  80.334  1.00  7.71           C
ATOM   3870  CB  ALA C  66     -24.175  17.893  79.782  1.00  7.29           C
ATOM   3871  C   ALA C  66     -22.606  17.718  81.699  1.00  7.90           C
ATOM   3872  O   ALA C  66     -21.692  18.510  81.819  1.00  9.15           O
ATOM   3873  N   ILE C  67     -23.358  17.312  82.707  1.00  8.15           N
ATOM   3874  CA  ILE C  67     -23.114  17.645  84.097  1.00  8.83           C
ATOM   3875  CB  ILE C  67     -24.215  17.066  85.004  1.00  8.53           C
ATOM   3876  CG1 ILE C  67     -25.556  17.692  84.650  1.00  6.43           C
ATOM   3877  CD1 ILE C  67     -26.650  17.381  85.644  1.00  4.86           C
ATOM   3878  CG2 ILE C  67     -23.847  17.282  86.495  1.00  9.04           C
ATOM   3879  C   ILE C  67     -21.739  17.155  84.557  1.00  9.62           C
ATOM   3880  O   ILE C  67     -20.927  17.974  84.916  1.00  9.34           O
ATOM   3881  N   CYS C  68     -21.496  15.829  84.524  1.00 11.31           N
ATOM   3882  CA  CYS C  68     -20.211  15.247  84.944  1.00 10.91           C
ATOM   3883  CB  CYS C  68     -20.186  13.663  84.950  1.00 11.56           C
ATOM   3884  SG  CYS C  68     -19.168  13.137  86.377  1.00 17.47           S
ATOM   3885  C   CYS C  68     -19.028  15.904  84.207  1.00  9.68           C
ATOM   3886  O   CYS C  68     -18.053  16.280  84.840  1.00 10.09           O
ATOM   3887  N   ARG C  69     -19.140  16.095  82.888  1.00  8.80           N
ATOM   3888  CA  ARG C  69     -18.169  16.859  82.065  1.00  7.63           C
ATOM   3889  CB  ARG C  69     -18.513  16.768  80.542  1.00  7.38           C
ATOM   3890  CG  ARG C  69     -17.457  17.329  79.551  1.00  7.29           C
ATOM   3891  CD  ARG C  69     -17.847  17.232  78.043  1.00  6.28           C
ATOM   3892  NE  ARG C  69     -18.164  15.861  77.661  1.00  7.15           N
ATOM   3893  CZ  ARG C  69     -19.419  15.400  77.507  1.00  8.20           C
ATOM   3894  NH1 ARG C  69     -20.461  16.200  77.643  1.00  3.73           N
ATOM   3895  NH2 ARG C  69     -19.642  14.137  77.204  1.00  8.64           N
ATOM   3896  C   ARG C  69     -17.979  18.311  82.490  1.00  8.01           C
ATOM   3897  O   ARG C  69     -16.867  18.757  82.674  1.00  7.26           O
ATOM   3898  N   TYR C  70     -19.066  19.070  82.626  1.00  9.27           N
ATOM   3899  CA  TYR C  70     -18.961  20.445  83.138  1.00  9.10           C
ATOM   3900  CB  TYR C  70     -20.354  21.094  83.292  1.00  9.47           C
ATOM   3901  CG  TYR C  70     -20.313  22.453  83.939  1.00  8.29           C
ATOM   3902  CD1 TYR C  70     -19.828  23.550  83.244  1.00  7.65           C
ATOM   3903  CE1 TYR C  70     -19.762  24.806  83.845  1.00  6.18           C
ATOM   3904  CZ  TYR C  70     -20.166  24.956  85.164  1.00  4.67           C
ATOM   3905  OH  TYR C  70     -20.106  26.196  85.740  1.00  6.89           O
ATOM   3906  CE2 TYR C  70     -20.659  23.879  85.886  1.00  4.25           C
ATOM   3907  CD2 TYR C  70     -20.730  22.637  85.282  1.00  8.49           C
ATOM   3908  C   TYR C  70     -18.125  20.511  84.440  1.00  8.60           C
ATOM   3909  O   TYR C  70     -17.142  21.299  84.536  1.00  8.66           O
ATOM   3910  N   LEU C  71     -18.425  19.643  85.405  1.00  7.85           N
ATOM   3911  CA  LEU C  71     -17.679  19.718  86.697  1.00  7.74           C
ATOM   3912  CB  LEU C  71     -18.386  18.941  87.767  1.00  7.24           C
ATOM   3913  CG  LEU C  71     -19.817  19.440  87.979  1.00  6.96           C
ATOM   3914  CD1 LEU C  71     -20.512  18.453  88.929  1.00  6.19           C
ATOM   3915  CD2 LEU C  71     -19.793  20.865  88.500  1.00  2.85           C
ATOM   3916  C   LEU C  71     -16.210  19.302  86.585  1.00  8.34           C
ATOM   3917  O   LEU C  71     -15.311  19.923  87.188  1.00  8.03           O
ATOM   3918  N   ALA C  72     -15.985  18.283  85.751  1.00  8.07           N
ATOM   3919  CA  ALA C  72     -14.658  17.797  85.463  1.00  8.29           C
ATOM   3920  CB  ALA C  72     -14.708  16.488  84.673  1.00  7.51           C
ATOM   3921  C   ALA C  72     -13.823  18.832  84.759  1.00  8.57           C
ATOM   3922  O   ALA C  72     -12.630  18.913  85.010  1.00  8.95           O
ATOM   3923  N   ARG C  73     -14.440  19.624  83.887  1.00  9.69           N
ATOM   3924  CA  ARG C  73     -13.738  20.766  83.255  1.00 10.40           C
ATOM   3925  CB  ARG C  73     -14.558  21.395  82.113  1.00  9.89           C
ATOM   3926  CG  ARG C  73     -14.645  20.492  80.862  1.00 10.14           C
ATOM   3927  CD  ARG C  73     -15.289  21.129  79.641  1.00 10.98           C
ATOM   3928  NE  ARG C  73     -14.323  21.881  78.838  1.00 16.48           N
ATOM   3929  CZ  ARG C  73     -14.568  23.030  78.190  1.00 17.45           C
ATOM   3930  NH1 ARG C  73     -15.760  23.603  78.232  1.00 17.19           N
ATOM   3931  NH2 ARG C  73     -13.600  23.631  77.506  1.00 16.84           N
ATOM   3932  C   ARG C  73     -13.309  21.786  84.303  1.00 10.02           C
ATOM   3933  O   ARG C  73     -12.198  22.278  84.248  1.00 11.24           O
ATOM   3934  N   GLN C  74     -14.169  22.014  85.292  1.00 10.08           N
ATOM   3935  CA  GLN C  74     -14.054  23.100  86.269  1.00  9.53           C
ATOM   3936  CB  GLN C  74     -15.432  23.397  86.897  1.00  9.44           C
ATOM   3937  CG  GLN C  74     -15.630  24.808  87.490  1.00 12.53           C
ATOM   3938  CD  GLN C  74     -16.043  25.889  86.477  1.00 15.18           C
ATOM   3939  OE1 GLN C  74     -15.845  25.754  85.264  1.00 14.85           O
ATOM   3940  NE2 GLN C  74     -16.619  26.992  86.993  1.00 16.62           N
ATOM   3941  C   GLN C  74     -13.020  22.804  87.369  1.00  8.94           C
ATOM   3942  O   GLN C  74     -12.362  23.721  87.885  1.00  8.00           O
ATOM   3943  N   PHE C  75     -12.895  21.532  87.740  1.00  8.78           N
ATOM   3944  CA  PHE C  75     -11.976  21.114  88.818  1.00  8.11           C
ATOM   3945  CB  PHE C  75     -12.746  20.367  89.906  1.00  8.09           C
ATOM   3946  CG  PHE C  75     -13.985  21.086  90.355  1.00  7.71           C
ATOM   3947  CD1 PHE C  75     -15.258  20.578  90.068  1.00  6.41           C
ATOM   3948  CE1 PHE C  75     -16.413  21.274  90.481  1.00  3.85           C
ATOM   3949  CZ  PHE C  75     -16.291  22.480  91.159  1.00  4.49           C
ATOM   3950  CE2 PHE C  75     -15.048  22.998  91.429  1.00  5.83           C
ATOM   3951  CD2 PHE C  75     -13.890  22.294  91.035  1.00  5.96           C
ATOM   3952  C   PHE C  75     -10.789  20.292  88.314  1.00  8.21           C
ATOM   3953  O   PHE C  75     -10.014  19.743  89.099  1.00  8.19           O
ATOM   3954  N   GLY C  76     -10.662  20.218  86.995  1.00  8.36           N
ATOM   3955  CA  GLY C  76      -9.469  19.730  86.330  1.00  8.64           C
ATOM   3956  C   GLY C  76      -9.361  18.222  86.281  1.00  8.96           C
ATOM   3957  O   GLY C  76      -8.281  17.696  86.445  1.00  8.22           O
ATOM   3958  N   PHE C  77     -10.504  17.552  86.051  1.00  9.08           N
ATOM   3959  CA  PHE C  77     -10.586  16.110  85.858  1.00  8.43           C
ATOM   3960  CB  PHE C  77     -11.449  15.449  86.951  1.00  8.63           C
ATOM   3961  CG  PHE C  77     -10.917  15.645  88.364  1.00  8.76           C
ATOM   3962  CD1 PHE C  77     -11.603  16.457  89.284  1.00  7.90           C
ATOM   3963  CE1 PHE C  77     -11.122  16.632  90.574  1.00  6.51           C
ATOM   3964  CZ  PHE C  77      -9.930  16.006  90.956  1.00  8.68           C
ATOM   3965  CE2 PHE C  77      -9.232  15.210  90.050  1.00  7.43           C
ATOM   3966  CD2 PHE C  77      -9.733  15.025  88.767  1.00  6.87           C
ATOM   3967  C   PHE C  77     -11.166  15.794  84.487  1.00  7.90           C
ATOM   3968  O   PHE C  77     -11.745  14.739  84.306  1.00  8.37           O
ATOM   3969  N   ALA C  78     -11.013  16.716  83.543  1.00  7.17           N
ATOM   3970  CA  ALA C  78     -11.518  16.579  82.163  1.00  6.99           C
ATOM   3971  CB  ALA C  78     -11.897  17.934  81.615  1.00  6.28           C
ATOM   3972  C   ALA C  78     -10.535  15.879  81.200  1.00  6.92           C
ATOM   3973  O   ALA C  78     -10.931  15.437  80.121  1.00  6.45           O
ATOM   3974  N   GLY C  79      -9.282  15.754  81.636  1.00  6.69           N
ATOM   3975  CA  GLY C  79      -8.130  15.432  80.788  1.00  6.94           C
ATOM   3976  C   GLY C  79      -7.276  16.705  80.648  1.00  7.10           C
ATOM   3977  O   GLY C  79      -7.792  17.788  80.856  1.00  5.75           O
ATOM   3978  N   LYS C  80      -5.985  16.545  80.315  1.00  8.02           N
ATOM   3979  CA  LYS C  80      -4.981  17.595  80.371  1.00  9.50           C
ATOM   3980  CB  LYS C  80      -3.627  17.019  80.856  1.00 10.55           C
ATOM   3981  CG  LYS C  80      -3.556  16.777  82.357  1.00 14.00           C
ATOM   3982  CD  LYS C  80      -3.688  15.303  82.675  1.00 18.82           C
ATOM   3983  CE  LYS C  80      -2.349  14.528  82.393  1.00 21.40           C
ATOM   3984  NZ  LYS C  80      -2.406  13.051  82.735  1.00 17.31           N
ATOM   3985  C   LYS C  80      -4.728  18.343  79.054  1.00  9.85           C
ATOM   3986  O   LYS C  80      -3.925  19.304  79.045  1.00  9.62           O
ATOM   3987  N   SER C  81      -5.338  17.866  77.951  1.00  9.38           N
ATOM   3988  CA  SER C  81      -5.303  18.554  76.649  1.00  9.41           C
ATOM   3989  CB  SER C  81      -4.230  17.971  75.700  1.00  9.26           C
ATOM   3990  OG  SER C  81      -4.492  16.632  75.322  1.00  7.57           O
ATOM   3991  C   SER C  81      -6.703  18.455  76.086  1.00  9.36           C
ATOM   3992  O   SER C  81      -7.501  17.676  76.603  1.00 10.42           O
ATOM   3993  N   THR C  82      -7.050  19.258  75.091  1.00  9.26           N
ATOM   3994  CA  THR C  82      -8.419  19.172  74.574  1.00 10.13           C
ATOM   3995  CB  THR C  82      -8.898  20.397  73.791  1.00  9.88           C
ATOM   3996  OG1 THR C  82      -8.228  20.460  72.525  1.00 13.09           O
ATOM   3997  CG2 THR C  82      -8.613  21.645  74.559  1.00 10.18           C
ATOM   3998  C   THR C  82      -8.615  17.875  73.784  1.00  9.92           C
ATOM   3999  O   THR C  82      -9.690  17.268  73.857  1.00 10.70           O
ATOM   4000  N   PHE C  83      -7.577  17.435  73.074  1.00  9.34           N
ATOM   4001  CA  PHE C  83      -7.630  16.131  72.456  1.00  8.77           C
ATOM   4002  CB  PHE C  83      -6.337  15.737  71.705  1.00  7.39           C
ATOM   4003  CG  PHE C  83      -6.474  14.410  70.988  1.00  6.30           C
ATOM   4004  CD1 PHE C  83      -7.160  14.326  69.772  1.00  6.52           C
ATOM   4005  CE1 PHE C  83      -7.328  13.125  69.117  1.00  2.51           C
ATOM   4006  CZ  PHE C  83      -6.847  11.977  69.680  1.00  5.74           C
ATOM   4007  CE2 PHE C  83      -6.159  12.022  70.903  1.00  6.72           C
ATOM   4008  CD2 PHE C  83      -5.985  13.250  71.543  1.00  7.62           C
ATOM   4009  C   PHE C  83      -7.945  15.097  73.519  1.00  9.15           C
ATOM   4010  O   PHE C  83      -8.864  14.269  73.364  1.00  9.42           O
ATOM   4011  N   ASP C  84      -7.154  15.118  74.593  1.00  9.26           N
ATOM   4012  CA  ASP C  84      -7.315  14.156  75.660  1.00  8.72           C
ATOM   4013  CB  ASP C  84      -6.210  14.315  76.714  1.00  8.86           C
ATOM   4014  CG  ASP C  84      -4.994  13.400  76.433  1.00 10.62           C
ATOM   4015  OD1 ASP C  84      -4.391  12.838  77.372  1.00 14.19           O
ATOM   4016  OD2 ASP C  84      -4.649  13.200  75.263  1.00 13.41           O
ATOM   4017  C   ASP C  84      -8.710  14.234  76.250  1.00  8.58           C
ATOM   4018  O   ASP C  84      -9.288  13.216  76.664  1.00  9.23           O
ATOM   4019  N   GLU C  85      -9.254  15.443  76.314  1.00  8.40           N
ATOM   4020  CA  GLU C  85     -10.605  15.622  76.839  1.00  8.87           C
ATOM   4021  CB  GLU C  85     -10.907  17.111  76.966  1.00  9.13           C
ATOM   4022  CG  GLU C  85     -10.271  17.871  78.139  1.00 10.43           C
ATOM   4023  CD  GLU C  85     -10.844  19.279  78.239  1.00 11.68           C
ATOM   4024  OE1 GLU C  85     -12.084  19.432  78.416  1.00 20.04           O
ATOM   4025  OE2 GLU C  85     -10.090  20.238  78.083  1.00 13.84           O
ATOM   4026  C   GLU C  85     -11.610  14.936  75.879  1.00  8.14           C
ATOM   4027  O   GLU C  85     -12.581  14.316  76.326  1.00  8.04           O
ATOM   4028  N   ALA C  86     -11.369  15.087  74.561  1.00  6.83           N
ATOM   4029  CA  ALA C  86     -12.071  14.320  73.515  1.00  5.87           C
ATOM   4030  CB  ALA C  86     -11.607  14.734  72.179  1.00  3.71           C
ATOM   4031  C   ALA C  86     -12.002  12.769  73.651  1.00  5.90           C
ATOM   4032  O   ALA C  86     -13.005  12.101  73.402  1.00  7.18           O
ATOM   4033  N   VAL C  87     -10.847  12.192  73.996  1.00  4.82           N
ATOM   4034  CA  VAL C  87     -10.767  10.748  74.222  1.00  4.61           C
ATOM   4035  CB  VAL C  87      -9.278  10.214  74.293  1.00  5.44           C
ATOM   4036  CG1 VAL C  87      -9.248   8.719  74.538  1.00  4.25           C
ATOM   4037  CG2 VAL C  87      -8.502  10.509  72.986  1.00  4.24           C
ATOM   4038  C   VAL C  87     -11.576  10.329  75.466  1.00  4.95           C
ATOM   4039  O   VAL C  87     -12.309   9.346  75.446  1.00  4.97           O
ATOM   4040  N   VAL C  88     -11.500  11.118  76.534  1.00  5.56           N
ATOM   4041  CA  VAL C  88     -12.254  10.827  77.736  1.00  5.05           C
ATOM   4042  CB  VAL C  88     -12.031  11.902  78.853  1.00  5.09           C
ATOM   4043  CG1 VAL C  88     -13.078  11.774  79.946  1.00  2.00           C
ATOM   4044  CG2 VAL C  88     -10.595  11.796  79.422  1.00  3.50           C
ATOM   4045  C   VAL C  88     -13.694  10.751  77.332  1.00  6.40           C
ATOM   4046  O   VAL C  88     -14.363   9.761  77.661  1.00  7.13           O
ATOM   4047  N   ASP C  89     -14.154  11.808  76.646  1.00  6.24           N
ATOM   4048  CA  ASP C  89     -15.505  11.943  76.046  1.00  6.80           C
ATOM   4049  CB  ASP C  89     -15.545  13.139  75.077  1.00  5.88           C
ATOM   4050  CG  ASP C  89     -15.701  14.500  75.777  1.00  5.84           C
ATOM   4051  OD1 ASP C  89     -15.912  14.540  77.020  1.00  6.07           O
ATOM   4052  OD2 ASP C  89     -15.639  15.548  75.062  1.00  4.34           O
ATOM   4053  C   ASP C  89     -15.926  10.711  75.264  1.00  7.33           C
ATOM   4054  O   ASP C  89     -16.977  10.143  75.521  1.00  8.22           O
ATOM   4055  N   SER C  90     -15.085  10.254  74.338  1.00  7.89           N
ATOM   4056  CA  SER C  90     -15.442   9.080  73.525  1.00  7.53           C
ATOM   4057  CB  SER C  90     -14.417   8.803  72.457  1.00  6.56           C
ATOM   4058  OG  SER C  90     -13.253   8.214  73.004  1.00  8.49           O
ATOM   4059  C   SER C  90     -15.673   7.845  74.386  1.00  7.73           C
ATOM   4060  O   SER C  90     -16.568   7.042  74.103  1.00  7.69           O
ATOM   4061  N   LEU C  91     -14.872   7.705  75.434  1.00  7.34           N
ATOM   4062  CA  LEU C  91     -15.015   6.579  76.362  1.00  7.54           C
ATOM   4063  CB  LEU C  91     -13.842   6.576  77.348  1.00  7.06           C
ATOM   4064  CG  LEU C  91     -12.588   5.900  76.782  1.00  6.50           C
ATOM   4065  CD1 LEU C  91     -11.379   6.275  77.606  1.00  5.97           C
ATOM   4066  CD2 LEU C  91     -12.767   4.397  76.713  1.00  4.35           C
ATOM   4067  C   LEU C  91     -16.334   6.558  77.130  1.00  7.98           C
ATOM   4068  O   LEU C  91     -17.025   5.509  77.212  1.00  8.65           O
ATOM   4069  N   ALA C  92     -16.681   7.723  77.687  1.00  7.98           N
ATOM   4070  CA  ALA C  92     -17.952   7.940  78.317  1.00  7.84           C
ATOM   4071  CB  ALA C  92     -18.033   9.340  78.875  1.00  7.64           C
ATOM   4072  C   ALA C  92     -19.135   7.630  77.383  1.00  8.52           C
ATOM   4073  O   ALA C  92     -20.146   7.114  77.858  1.00  9.47           O
ATOM   4074  N   ASP C  93     -19.026   7.930  76.086  1.00  7.50           N
ATOM   4075  CA  ASP C  93     -20.099   7.634  75.160  1.00  7.94           C
ATOM   4076  CB  ASP C  93     -19.891   8.379  73.859  1.00  8.59           C
ATOM   4077  CG  ASP C  93     -20.272   9.867  73.912  1.00  8.70           C
ATOM   4078  OD1 ASP C  93     -20.882  10.352  74.886  1.00 14.43           O
ATOM   4079  OD2 ASP C  93     -19.963  10.567  72.924  1.00 11.60           O
ATOM   4080  C   ASP C  93     -20.186   6.132  74.856  1.00  9.39           C
ATOM   4081  O   ASP C  93     -21.272   5.605  74.639  1.00 10.59           O
ATOM   4082  N   GLN C  94     -19.050   5.438  74.836  1.00  9.43           N
ATOM   4083  CA  GLN C  94     -19.023   3.982  74.717  1.00  9.94           C
ATOM   4084  CB  GLN C  94     -17.594   3.455  74.594  1.00  9.57           C
ATOM   4085  CG  GLN C  94     -17.583   2.009  74.177  1.00 11.01           C
ATOM   4086  CD  GLN C  94     -18.098   1.836  72.760  1.00 11.30           C
ATOM   4087  OE1 GLN C  94     -18.011   2.751  71.967  1.00 12.75           O
ATOM   4088  NE2 GLN C  94     -18.651   0.666  72.449  1.00 11.29           N
ATOM   4089  C   GLN C  94     -19.673   3.328  75.919  1.00  9.71           C
ATOM   4090  O   GLN C  94     -20.484   2.425  75.795  1.00  9.75           O
ATOM   4091  N   TYR C  95     -19.280   3.789  77.093  1.00 10.52           N
ATOM   4092  CA  TYR C  95     -19.926   3.381  78.320  1.00 10.58           C
ATOM   4093  CB  TYR C  95     -19.410   4.242  79.447  1.00 10.05           C
ATOM   4094  CG  TYR C  95     -20.202   4.123  80.675  1.00  9.20           C
ATOM   4095  CD1 TYR C  95     -20.120   2.976  81.469  1.00  8.80           C
ATOM   4096  CE1 TYR C  95     -20.875   2.882  82.617  1.00  9.14           C
ATOM   4097  CZ  TYR C  95     -21.715   3.928  82.972  1.00  7.86           C
ATOM   4098  OH  TYR C  95     -22.464   3.853  84.087  1.00 11.20           O
ATOM   4099  CE2 TYR C  95     -21.814   5.071  82.219  1.00 10.55           C
ATOM   4100  CD2 TYR C  95     -21.046   5.175  81.078  1.00 11.18           C
ATOM   4101  C   TYR C  95     -21.413   3.580  78.192  1.00 11.00           C
ATOM   4102  O   TYR C  95     -22.221   2.685  78.448  1.00 11.63           O
ATOM   4103  N   SER C  96     -21.774   4.769  77.766  1.00 10.76           N
ATOM   4104  CA  SER C  96     -23.148   5.092  77.664  1.00 10.88           C
ATOM   4105  CB  SER C  96     -23.278   6.579  77.439  1.00 11.03           C
ATOM   4106  OG  SER C  96     -24.529   6.838  76.895  1.00 14.30           O
ATOM   4107  C   SER C  96     -23.902   4.191  76.645  1.00 10.66           C
ATOM   4108  O   SER C  96     -25.021   3.781  76.944  1.00 11.30           O
ATOM   4109  N   ASP C  97     -23.296   3.837  75.502  1.00 10.11           N
ATOM   4110  CA  ASP C  97     -23.902   2.883  74.527  1.00 10.40           C
ATOM   4111  CB  ASP C  97     -23.005   2.641  73.305  1.00 10.41           C
ATOM   4112  CG  ASP C  97     -22.706   3.900  72.486  1.00 15.04           C
ATOM   4113  OD1 ASP C  97     -21.641   3.875  71.794  1.00 16.86           O
ATOM   4114  OD2 ASP C  97     -23.505   4.889  72.497  1.00 17.49           O
ATOM   4115  C   ASP C  97     -24.116   1.483  75.147  1.00 10.04           C
ATOM   4116  O   ASP C  97     -25.115   0.811  74.877  1.00 10.31           O
ATOM   4117  N   TYR C  98     -23.131   1.038  75.923  1.00  8.49           N
ATOM   4118  CA  TYR C  98     -23.199  -0.193  76.678  1.00  8.25           C
ATOM   4119  CB  TYR C  98     -21.808  -0.490  77.292  1.00  8.32           C
ATOM   4120  CG  TYR C  98     -21.846  -1.260  78.596  1.00  7.51           C
ATOM   4121  CD1 TYR C  98     -21.949  -2.633  78.592  1.00  6.40           C
ATOM   4122  CE1 TYR C  98     -21.981  -3.370  79.799  1.00  5.94           C
ATOM   4123  CZ  TYR C  98     -21.918  -2.717  80.996  1.00  6.07           C
ATOM   4124  OH  TYR C  98     -21.979  -3.480  82.131  1.00  5.81           O
ATOM   4125  CE2 TYR C  98     -21.800  -1.335  81.044  1.00  5.51           C
ATOM   4126  CD2 TYR C  98     -21.771  -0.604  79.832  1.00  5.68           C
ATOM   4127  C   TYR C  98     -24.327  -0.157  77.738  1.00  8.13           C
ATOM   4128  O   TYR C  98     -25.135  -1.091  77.843  1.00  8.27           O
ATOM   4129  N   ARG C  99     -24.425   0.922  78.497  1.00  7.86           N
ATOM   4130  CA  ARG C  99     -25.598   1.067  79.364  1.00  8.67           C
ATOM   4131  CB  ARG C  99     -25.572   2.350  80.174  1.00  8.85           C
ATOM   4132  CG  ARG C  99     -24.522   2.307  81.230  1.00 10.00           C
ATOM   4133  CD  ARG C  99     -24.651   1.050  82.039  1.00  7.58           C
ATOM   4134  NE  ARG C  99     -25.906   1.044  82.799  1.00  9.11           N
ATOM   4135  CZ  ARG C  99     -26.091   1.585  84.006  1.00  6.46           C
ATOM   4136  NH1 ARG C  99     -25.095   2.193  84.643  1.00  6.35           N
ATOM   4137  NH2 ARG C  99     -27.290   1.519  84.565  1.00  3.39           N
ATOM   4138  C   ARG C  99     -26.931   0.936  78.636  1.00  8.11           C
ATOM   4139  O   ARG C  99     -27.864   0.368  79.187  1.00  8.05           O
ATOM   4140  N   VAL C 100     -26.999   1.426  77.396  1.00  7.83           N
ATOM   4141  CA  VAL C 100     -28.187   1.232  76.575  1.00  7.19           C
ATOM   4142  CB  VAL C 100     -28.223   2.157  75.329  1.00  7.69           C
ATOM   4143  CG1 VAL C 100     -29.503   1.911  74.457  1.00  4.03           C
ATOM   4144  CG2 VAL C 100     -28.118   3.640  75.756  1.00  6.31           C
ATOM   4145  C   VAL C 100     -28.363  -0.255  76.231  1.00  7.97           C
ATOM   4146  O   VAL C 100     -29.480  -0.738  76.298  1.00  8.71           O
ATOM   4147  N   GLU C 101     -27.272  -0.984  75.941  1.00  7.84           N
ATOM   4148  CA  GLU C 101     -27.336  -2.441  75.664  1.00  7.59           C
ATOM   4149  CB  GLU C 101     -26.025  -2.966  75.050  1.00  6.95           C
ATOM   4150  CG  GLU C 101     -25.303  -2.042  74.084  1.00  7.45           C
ATOM   4151  CD  GLU C 101     -24.112  -2.691  73.362  1.00  8.48           C
ATOM   4152  OE1 GLU C 101     -23.338  -3.466  73.997  1.00  7.43           O
ATOM   4153  OE2 GLU C 101     -23.965  -2.419  72.131  1.00 10.18           O
ATOM   4154  C   GLU C 101     -27.715  -3.382  76.842  1.00  7.70           C
ATOM   4155  O   GLU C 101     -28.010  -4.553  76.609  1.00  8.96           O
ATOM   4156  N   ILE C 102     -27.668  -2.919  78.084  1.00  7.47           N
ATOM   4157  CA  ILE C 102     -27.888  -3.807  79.247  1.00  7.65           C
ATOM   4158  CB  ILE C 102     -26.630  -3.881  80.189  1.00  7.77           C
ATOM   4159  CG1 ILE C 102     -26.404  -2.532  80.902  1.00  6.55           C
ATOM   4160  CD1 ILE C 102     -25.508  -2.588  82.118  1.00  7.92           C
ATOM   4161  CG2 ILE C 102     -25.357  -4.373  79.394  1.00  6.24           C
ATOM   4162  C   ILE C 102     -29.130  -3.361  80.031  1.00  8.51           C
ATOM   4163  O   ILE C 102     -29.521  -3.977  81.014  1.00  7.98           O
ATOM   4164  N   LYS C 103     -29.708  -2.261  79.568  1.00  9.44           N
ATOM   4165  CA  LYS C 103     -30.918  -1.659  80.107  1.00 11.87           C
ATOM   4166  CB  LYS C 103     -31.512  -0.708  79.045  1.00 12.77           C
ATOM   4167  CG  LYS C 103     -32.094   0.608  79.553  1.00 13.30           C
ATOM   4168  CD  LYS C 103     -33.095   1.173  78.468  1.00 14.53           C
ATOM   4169  CE  LYS C 103     -33.989   2.352  78.977  1.00 17.48           C
ATOM   4170  NZ  LYS C 103     -33.242   3.552  79.516  1.00 16.78           N
ATOM   4171  C   LYS C 103     -31.960  -2.702  80.577  1.00 11.54           C
ATOM   4172  O   LYS C 103     -32.410  -2.636  81.715  1.00 11.11           O
ATOM   4173  N   SER C 104     -32.326  -3.656  79.708  1.00 11.43           N
ATOM   4174  CA  SER C 104     -33.202  -4.782  80.074  1.00 11.66           C
ATOM   4175  CB  SER C 104     -33.249  -5.817  78.957  1.00 11.13           C
ATOM   4176  OG  SER C 104     -34.122  -5.386  77.962  1.00 13.58           O
ATOM   4177  C   SER C 104     -32.787  -5.525  81.345  1.00 11.99           C
ATOM   4178  O   SER C 104     -33.614  -5.741  82.230  1.00 11.57           O
ATOM   4179  N   PHE C 105     -31.534  -5.984  81.394  1.00 12.58           N
ATOM   4180  CA  PHE C 105     -31.045  -6.720  82.555  1.00 13.64           C
ATOM   4181  CB  PHE C 105     -29.600  -7.200  82.342  1.00 13.61           C
ATOM   4182  CG  PHE C 105     -28.922  -7.703  83.607  1.00 14.20           C
ATOM   4183  CD1 PHE C 105     -28.953  -9.070  83.941  1.00 15.25           C
ATOM   4184  CE1 PHE C 105     -28.330  -9.549  85.122  1.00 14.55           C
ATOM   4185  CZ  PHE C 105     -27.664  -8.656  85.968  1.00 12.51           C
ATOM   4186  CE2 PHE C 105     -27.629  -7.302  85.643  1.00 14.65           C
ATOM   4187  CD2 PHE C 105     -28.261  -6.823  84.466  1.00 13.22           C
ATOM   4188  C   PHE C 105     -31.126  -5.741  83.717  1.00 14.42           C
ATOM   4189  O   PHE C 105     -31.799  -5.998  84.739  1.00 14.29           O
ATOM   4190  N   PHE C 106     -30.479  -4.593  83.533  1.00 15.24           N
ATOM   4191  CA  PHE C 106     -30.389  -3.611  84.603  1.00 16.32           C
ATOM   4192  CB  PHE C 106     -29.658  -2.343  84.148  1.00 16.36           C
ATOM   4193  CG  PHE C 106     -29.008  -1.630  85.272  1.00 16.58           C
ATOM   4194  CD1 PHE C 106     -27.753  -1.985  85.670  1.00 14.37           C
ATOM   4195  CE1 PHE C 106     -27.175  -1.373  86.754  1.00 16.39           C
ATOM   4196  CZ  PHE C 106     -27.861  -0.389  87.472  1.00 15.90           C
ATOM   4197  CE2 PHE C 106     -29.137  -0.021  87.082  1.00 16.28           C
ATOM   4198  CD2 PHE C 106     -29.709  -0.652  85.999  1.00 16.97           C
ATOM   4199  C   PHE C 106     -31.730  -3.311  85.287  1.00 17.42           C
ATOM   4200  O   PHE C 106     -31.762  -2.950  86.458  1.00 18.19           O
ATOM   4201  N   TYR C 107     -32.834  -3.532  84.579  1.00 18.61           N
ATOM   4202  CA  TYR C 107     -34.153  -3.206  85.078  1.00 19.70           C
ATOM   4203  CB  TYR C 107     -34.886  -2.317  84.063  1.00 21.28           C
ATOM   4204  CG  TYR C 107     -34.521  -0.822  84.125  1.00 23.74           C
ATOM   4205  CD1 TYR C 107     -33.739  -0.222  83.124  1.00 23.45           C
ATOM   4206  CE1 TYR C 107     -33.410   1.136  83.178  1.00 25.99           C
ATOM   4207  CZ  TYR C 107     -33.889   1.928  84.244  1.00 26.87           C
ATOM   4208  OH  TYR C 107     -33.585   3.287  84.317  1.00 27.53           O
ATOM   4209  CE2 TYR C 107     -34.677   1.358  85.247  1.00 26.26           C
ATOM   4210  CD2 TYR C 107     -34.991  -0.006  85.180  1.00 25.64           C
ATOM   4211  C   TYR C 107     -34.984  -4.456  85.435  1.00 20.22           C
ATOM   4212  O   TYR C 107     -36.227  -4.391  85.501  1.00 20.06           O
ATOM   4213  N   THR C 108     -34.304  -5.595  85.638  1.00 20.07           N
ATOM   4214  CA  THR C 108     -34.893  -6.744  86.354  1.00 19.93           C
ATOM   4215  CB  THR C 108     -35.276  -7.907  85.430  1.00 20.74           C
ATOM   4216  OG1 THR C 108     -34.120  -8.741  85.218  1.00 22.88           O
ATOM   4217  CG2 THR C 108     -35.916  -7.430  84.088  1.00 21.24           C
ATOM   4218  C   THR C 108     -34.002  -7.316  87.488  1.00 19.35           C
ATOM   4219  O   THR C 108     -34.311  -8.349  88.077  1.00 19.29           O
ATOM   4220  N   VAL C 109     -32.880  -6.668  87.755  1.00 19.17           N
ATOM   4221  CA  VAL C 109     -32.068  -6.947  88.923  1.00 19.30           C
ATOM   4222  CB  VAL C 109     -30.645  -7.486  88.570  1.00 19.92           C
ATOM   4223  CG1 VAL C 109     -30.731  -8.848  87.822  1.00 19.36           C
ATOM   4224  CG2 VAL C 109     -29.809  -6.422  87.780  1.00 19.90           C
ATOM   4225  C   VAL C 109     -31.980  -5.549  89.491  1.00 19.39           C
ATOM   4226  O   VAL C 109     -31.253  -4.706  88.971  1.00 18.68           O
ATOM   4227  N   ILE C 110     -32.767  -5.291  90.535  1.00 19.96           N
ATOM   4228  CA  ILE C 110     -33.145  -3.935  90.853  1.00 19.85           C
ATOM   4229  CB  ILE C 110     -32.224  -2.924  90.122  1.00 20.26           C
ATOM   4230  CG1 ILE C 110     -30.896  -2.786  90.868  1.00 20.89           C
ATOM   4231  CD1 ILE C 110     -29.811  -2.098  90.061  1.00 22.10           C
ATOM   4232  CG2 ILE C 110     -32.887  -1.575  89.956  1.00 20.50           C
ATOM   4233  C   ILE C 110     -34.535  -3.869  90.283  1.00 19.93           C
ATOM   4234  O   ILE C 110     -34.844  -4.584  89.313  1.00 19.63           O
ATOM   4235  N   GLY C 111     -35.386  -3.035  90.885  1.00 20.19           N
ATOM   4236  CA  GLY C 111     -36.753  -2.850  90.388  1.00 20.12           C
ATOM   4237  C   GLY C 111     -37.453  -4.185  90.343  1.00 19.75           C
ATOM   4238  O   GLY C 111     -36.871  -5.153  89.869  1.00 19.48           O
ATOM   4239  N   MET C 112     -38.682  -4.236  90.864  1.00 20.32           N
ATOM   4240  CA  MET C 112     -39.504  -5.474  90.894  1.00 21.05           C
ATOM   4241  CB  MET C 112     -40.614  -5.360  91.961  1.00 21.05           C
ATOM   4242  CG  MET C 112     -41.437  -6.648  92.186  1.00 21.46           C
ATOM   4243  SD  MET C 112     -43.176  -6.368  92.651  1.00 22.67           S
ATOM   4244  CE  MET C 112     -43.938  -6.044  91.049  1.00 23.95           C
ATOM   4245  C   MET C 112     -40.148  -5.788  89.534  1.00 20.88           C
ATOM   4246  O   MET C 112     -41.260  -5.283  89.243  1.00 21.18           O
ATOM   4247  N   ARG C 113     -39.476  -6.611  88.714  1.00 20.17           N
ATOM   4248  CA  ARG C 113     -39.967  -6.899  87.349  1.00 19.87           C
ATOM   4249  CB  ARG C 113     -39.059  -6.291  86.273  1.00 20.71           C
ATOM   4250  CG  ARG C 113     -38.450  -4.951  86.630  1.00 22.74           C
ATOM   4251  CD  ARG C 113     -39.160  -3.750  86.021  1.00 25.79           C
ATOM   4252  NE  ARG C 113     -38.285  -2.597  86.219  1.00 29.11           N
ATOM   4253  CZ  ARG C 113     -38.333  -1.783  87.273  1.00 29.85           C
ATOM   4254  NH1 ARG C 113     -39.260  -1.948  88.219  1.00 29.46           N
ATOM   4255  NH2 ARG C 113     -37.464  -0.786  87.365  1.00 29.66           N
ATOM   4256  C   ARG C 113     -40.109  -8.382  87.046  1.00 18.97           C
ATOM   4257  O   ARG C 113     -39.294  -9.201  87.483  1.00 18.47           O
ATOM   4258  N   GLU C 114     -41.148  -8.722  86.282  1.00 18.18           N
ATOM   4259  CA  GLU C 114     -41.227 -10.044  85.680  1.00 17.14           C
ATOM   4260  CB  GLU C 114     -42.670 -10.445  85.348  1.00 17.05           C
ATOM   4261  CG  GLU C 114     -43.288  -9.759  84.133  1.00 16.54           C
ATOM   4262  CD  GLU C 114     -44.357 -10.611  83.466  1.00 15.30           C
ATOM   4263  OE1 GLU C 114     -44.330 -10.710  82.220  1.00 13.36           O
ATOM   4264  OE2 GLU C 114     -45.214 -11.190  84.184  1.00 15.08           O
ATOM   4265  C   GLU C 114     -40.289 -10.133  84.460  1.00 16.57           C
ATOM   4266  O   GLU C 114     -39.960  -9.116  83.827  1.00 16.39           O
ATOM   4267  N   GLY C 115     -39.847 -11.355  84.166  1.00 15.72           N
ATOM   4268  CA  GLY C 115     -38.848 -11.604  83.136  1.00 14.84           C
ATOM   4269  C   GLY C 115     -38.134 -12.943  83.248  1.00 14.23           C
ATOM   4270  O   GLY C 115     -38.344 -13.708  84.202  1.00 13.98           O
ATOM   4271  N   ASP C 116     -37.300 -13.223  82.244  1.00 13.23           N
ATOM   4272  CA  ASP C 116     -36.452 -14.412  82.183  1.00 11.62           C
ATOM   4273  CB  ASP C 116     -36.473 -14.984  80.755  1.00 10.71           C
ATOM   4274  CG  ASP C 116     -35.935 -16.411  80.662  1.00  8.06           C
ATOM   4275  OD1 ASP C 116     -35.053 -16.823  81.441  1.00  5.34           O
ATOM   4276  OD2 ASP C 116     -36.391 -17.126  79.766  1.00  3.72           O
ATOM   4277  C   ASP C 116     -35.055 -13.933  82.591  1.00 11.64           C
ATOM   4278  O   ASP C 116     -34.347 -13.308  81.798  1.00 11.80           O
ATOM   4279  N   VAL C 117     -34.680 -14.212  83.841  1.00 11.24           N
ATOM   4280  CA  VAL C 117     -33.485 -13.627  84.470  1.00 10.44           C
ATOM   4281  CB  VAL C 117     -33.556 -13.721  86.036  1.00 10.38           C
ATOM   4282  CG1 VAL C 117     -33.482 -15.162  86.525  1.00  9.09           C
ATOM   4283  CG2 VAL C 117     -32.473 -12.843  86.682  1.00 10.89           C
ATOM   4284  C   VAL C 117     -32.151 -14.169  83.940  1.00  9.91           C
ATOM   4285  O   VAL C 117     -31.219 -13.399  83.718  1.00  9.14           O
ATOM   4286  N   GLU C 118     -32.087 -15.492  83.769  1.00  9.43           N
ATOM   4287  CA  GLU C 118     -30.922 -16.205  83.233  1.00  9.26           C
ATOM   4288  CB  GLU C 118     -31.149 -17.732  83.262  1.00  9.04           C
ATOM   4289  CG  GLU C 118     -31.186 -18.371  84.648  1.00  9.20           C
ATOM   4290  CD  GLU C 118     -29.800 -18.647  85.238  1.00  9.41           C
ATOM   4291  OE1 GLU C 118     -29.594 -19.810  85.668  1.00  7.95           O
ATOM   4292  OE2 GLU C 118     -28.935 -17.720  85.283  1.00  8.39           O
ATOM   4293  C   GLU C 118     -30.638 -15.814  81.795  1.00  8.93           C
ATOM   4294  O   GLU C 118     -29.491 -15.562  81.443  1.00  8.30           O
ATOM   4295  N   GLN C 119     -31.693 -15.822  80.971  1.00  8.94           N
ATOM   4296  CA  GLN C 119     -31.634 -15.371  79.583  1.00  8.88           C
ATOM   4297  CB  GLN C 119     -33.007 -15.456  78.919  1.00  9.06           C
ATOM   4298  CG  GLN C 119     -32.987 -15.391  77.381  1.00 10.49           C
ATOM   4299  CD  GLN C 119     -33.151 -13.980  76.800  1.00 12.80           C
ATOM   4300  OE1 GLN C 119     -34.012 -13.200  77.228  1.00 13.13           O
ATOM   4301  NE2 GLN C 119     -32.325 -13.656  75.801  1.00 14.34           N
ATOM   4302  C   GLN C 119     -31.101 -13.942  79.499  1.00  8.71           C
ATOM   4303  O   GLN C 119     -30.176 -13.690  78.737  1.00  8.75           O
ATOM   4304  N   LEU C 120     -31.668 -13.019  80.286  1.00  7.87           N
ATOM   4305  CA  LEU C 120     -31.175 -11.653  80.319  1.00  7.60           C
ATOM   4306  CB  LEU C 120     -32.047 -10.727  81.196  1.00  7.79           C
ATOM   4307  CG  LEU C 120     -33.432 -10.427  80.593  1.00  8.33           C
ATOM   4308  CD1 LEU C 120     -34.536 -10.122  81.654  1.00  5.31           C
ATOM   4309  CD2 LEU C 120     -33.354  -9.370  79.481  1.00  6.48           C
ATOM   4310  C   LEU C 120     -29.716 -11.589  80.754  1.00  7.14           C
ATOM   4311  O   LEU C 120     -29.016 -10.686  80.358  1.00  6.75           O
ATOM   4312  N   LYS C 121     -29.250 -12.555  81.539  1.00  6.99           N
ATOM   4313  CA  LYS C 121     -27.888 -12.463  82.042  1.00  7.41           C
ATOM   4314  CB  LYS C 121     -27.717 -13.193  83.375  1.00  7.65           C
ATOM   4315  CG  LYS C 121     -26.264 -13.276  83.861  1.00  7.87           C
ATOM   4316  CD  LYS C 121     -26.197 -14.115  85.113  1.00  7.90           C
ATOM   4317  CE  LYS C 121     -24.951 -13.838  85.903  1.00  7.70           C
ATOM   4318  NZ  LYS C 121     -25.028 -14.539  87.236  1.00  8.41           N
ATOM   4319  C   LYS C 121     -26.892 -12.973  81.027  1.00  7.44           C
ATOM   4320  O   LYS C 121     -25.959 -12.256  80.679  1.00  7.92           O
ATOM   4321  N   LYS C 122     -27.086 -14.206  80.572  1.00  7.24           N
ATOM   4322  CA  LYS C 122     -26.128 -14.862  79.680  1.00  7.67           C
ATOM   4323  CB  LYS C 122     -26.348 -16.393  79.609  1.00  7.58           C
ATOM   4324  CG  LYS C 122     -26.981 -17.069  80.827  1.00  8.82           C
ATOM   4325  CD  LYS C 122     -26.102 -17.031  82.097  1.00 10.52           C
ATOM   4326  CE  LYS C 122     -26.114 -18.413  82.805  1.00  8.67           C
ATOM   4327  NZ  LYS C 122     -25.964 -18.344  84.291  1.00  7.70           N
ATOM   4328  C   LYS C 122     -26.231 -14.310  78.265  1.00  7.34           C
ATOM   4329  O   LYS C 122     -25.256 -14.320  77.508  1.00  6.99           O
ATOM   4330  N   GLU C 123     -27.434 -13.869  77.911  1.00  7.28           N
ATOM   4331  CA  GLU C 123     -27.760 -13.553  76.518  1.00  7.03           C
ATOM   4332  CB  GLU C 123     -28.932 -14.430  75.990  1.00  6.76           C
ATOM   4333  CG  GLU C 123     -28.660 -15.932  75.940  1.00  5.84           C
ATOM   4334  CD  GLU C 123     -29.574 -16.696  74.956  1.00  7.51           C
ATOM   4335  OE1 GLU C 123     -30.534 -16.088  74.421  1.00  9.88           O
ATOM   4336  OE2 GLU C 123     -29.340 -17.908  74.713  1.00  4.25           O
ATOM   4337  C   GLU C 123     -28.021 -12.071  76.252  1.00  6.83           C
ATOM   4338  O   GLU C 123     -28.305 -11.730  75.103  1.00  6.68           O
ATOM   4339  N   VAL C 124     -27.919 -11.210  77.292  1.00  6.77           N
ATOM   4340  CA  VAL C 124     -28.076  -9.748  77.164  1.00  6.53           C
ATOM   4341  CB  VAL C 124     -29.512  -9.238  77.600  1.00  7.27           C
ATOM   4342  CG1 VAL C 124     -29.554  -7.643  77.830  1.00  7.93           C
ATOM   4343  CG2 VAL C 124     -30.602  -9.674  76.629  1.00  6.40           C
ATOM   4344  C   VAL C 124     -26.970  -8.947  77.911  1.00  6.98           C
ATOM   4345  O   VAL C 124     -26.155  -8.263  77.279  1.00  6.74           O
ATOM   4346  N   LEU C 125     -26.959  -8.996  79.247  1.00  7.16           N
ATOM   4347  CA  LEU C 125     -25.930  -8.298  80.034  1.00  7.37           C
ATOM   4348  CB  LEU C 125     -26.101  -8.550  81.542  1.00  7.48           C
ATOM   4349  CG  LEU C 125     -24.885  -8.122  82.406  1.00  7.37           C
ATOM   4350  CD1 LEU C 125     -24.882  -6.604  82.673  1.00  4.67           C
ATOM   4351  CD2 LEU C 125     -24.763  -8.920  83.714  1.00  6.16           C
ATOM   4352  C   LEU C 125     -24.488  -8.666  79.622  1.00  7.83           C
ATOM   4353  O   LEU C 125     -23.698  -7.781  79.320  1.00  7.30           O
ATOM   4354  N   LEU C 126     -24.186  -9.969  79.618  1.00  7.90           N
ATOM   4355  CA  LEU C 126     -22.817 -10.497  79.522  1.00  9.11           C
ATOM   4356  CB  LEU C 126     -22.790 -11.977  79.957  1.00  9.28           C
ATOM   4357  CG  LEU C 126     -22.160 -12.367  81.304  1.00  9.55           C
ATOM   4358  CD1 LEU C 126     -22.390 -11.362  82.419  1.00  9.23           C
ATOM   4359  CD2 LEU C 126     -22.611 -13.746  81.723  1.00  9.96           C
ATOM   4360  C   LEU C 126     -22.150 -10.337  78.150  1.00  9.40           C
ATOM   4361  O   LEU C 126     -20.990  -9.922  78.091  1.00  9.90           O
ATOM   4362  N   PRO C 127     -22.868 -10.663  77.042  1.00  9.67           N
ATOM   4363  CA  PRO C 127     -22.290 -10.333  75.740  1.00  9.47           C
ATOM   4364  CB  PRO C 127     -23.365 -10.808  74.743  1.00 10.02           C
ATOM   4365  CG  PRO C 127     -24.143 -11.861  75.483  1.00  9.48           C
ATOM   4366  CD  PRO C 127     -24.184 -11.323  76.890  1.00  9.74           C
ATOM   4367  C   PRO C 127     -22.031  -8.824  75.585  1.00  9.53           C
ATOM   4368  O   PRO C 127     -21.160  -8.432  74.814  1.00 10.14           O
ATOM   4369  N   ALA C 128     -22.773  -7.979  76.297  1.00  8.76           N
ATOM   4370  CA  ALA C 128     -22.463  -6.558  76.261  1.00  8.38           C
ATOM   4371  CB  ALA C 128     -23.674  -5.732  76.562  1.00  7.09           C
ATOM   4372  C   ALA C 128     -21.265  -6.236  77.200  1.00  8.15           C
ATOM   4373  O   ALA C 128     -20.441  -5.389  76.904  1.00  7.86           O
ATOM   4374  N   ARG C 129     -21.148  -6.958  78.306  1.00  8.36           N
ATOM   4375  CA  ARG C 129     -19.988  -6.821  79.171  1.00  8.08           C
ATOM   4376  CB  ARG C 129     -20.192  -7.657  80.432  1.00  7.72           C
ATOM   4377  CG  ARG C 129     -18.993  -7.736  81.354  1.00  8.02           C
ATOM   4378  CD  ARG C 129     -18.123  -8.924  80.997  1.00  8.66           C
ATOM   4379  NE  ARG C 129     -18.224  -9.953  82.008  1.00 12.53           N
ATOM   4380  CZ  ARG C 129     -18.413 -11.248  81.787  1.00 10.70           C
ATOM   4381  NH1 ARG C 129     -18.529 -11.730  80.564  1.00  5.48           N
ATOM   4382  NH2 ARG C 129     -18.463 -12.060  82.830  1.00 11.77           N
ATOM   4383  C   ARG C 129     -18.703  -7.203  78.406  1.00  8.27           C
ATOM   4384  O   ARG C 129     -17.700  -6.506  78.491  1.00  7.67           O
ATOM   4385  N   ASP C 130     -18.751  -8.307  77.659  1.00  8.22           N
ATOM   4386  CA  ASP C 130     -17.576  -8.784  76.908  1.00  8.55           C
ATOM   4387  CB  ASP C 130     -17.828 -10.139  76.221  1.00  7.87           C
ATOM   4388  CG  ASP C 130     -18.276 -11.213  77.195  1.00  7.03           C
ATOM   4389  OD1 ASP C 130     -18.654 -12.314  76.755  1.00  5.18           O
ATOM   4390  OD2 ASP C 130     -18.261 -10.956  78.401  1.00  5.14           O
ATOM   4391  C   ASP C 130     -17.117  -7.770  75.891  1.00  8.17           C
ATOM   4392  O   ASP C 130     -15.940  -7.409  75.883  1.00  8.08           O
ATOM   4393  N   LYS C 131     -18.035  -7.332  75.032  1.00  8.19           N
ATOM   4394  CA  LYS C 131     -17.725  -6.234  74.102  1.00  9.90           C
ATOM   4395  CB  LYS C 131     -18.864  -5.928  73.105  1.00  9.44           C
ATOM   4396  CG  LYS C 131     -18.665  -4.524  72.455  1.00 11.38           C
ATOM   4397  CD  LYS C 131     -19.384  -4.281  71.093  1.00 11.97           C
ATOM   4398  CE  LYS C 131     -20.703  -3.539  71.314  1.00 14.06           C
ATOM   4399  NZ  LYS C 131     -21.759  -4.532  71.723  1.00 15.60           N
ATOM   4400  C   LYS C 131     -17.239  -4.926  74.789  1.00  9.04           C
ATOM   4401  O   LYS C 131     -16.269  -4.332  74.351  1.00 10.19           O
ATOM   4402  N   PHE C 132     -17.904  -4.475  75.837  1.00  8.52           N
ATOM   4403  CA  PHE C 132     -17.482  -3.235  76.507  1.00  9.07           C
ATOM   4404  CB  PHE C 132     -18.607  -2.706  77.412  1.00  8.88           C
ATOM   4405  CG  PHE C 132     -18.255  -1.462  78.201  1.00 11.03           C
ATOM   4406  CD1 PHE C 132     -18.333  -1.461  79.600  1.00  9.33           C
ATOM   4407  CE1 PHE C 132     -18.009  -0.324  80.327  1.00  9.10           C
ATOM   4408  CZ  PHE C 132     -17.624   0.812  79.677  1.00  8.88           C
ATOM   4409  CE2 PHE C 132     -17.546   0.837  78.290  1.00  7.89           C
ATOM   4410  CD2 PHE C 132     -17.880  -0.282  77.553  1.00 10.78           C
ATOM   4411  C   PHE C 132     -16.121  -3.383  77.230  1.00  8.22           C
ATOM   4412  O   PHE C 132     -15.227  -2.569  77.059  1.00  7.42           O
ATOM   4413  N   PHE C 133     -15.981  -4.438  78.018  1.00  8.03           N
ATOM   4414  CA  PHE C 133     -14.763  -4.684  78.799  1.00  8.25           C
ATOM   4415  CB  PHE C 133     -14.944  -5.925  79.681  1.00  8.72           C
ATOM   4416  CG  PHE C 133     -15.656  -5.649  80.994  1.00  9.26           C
ATOM   4417  CD1 PHE C 133     -16.393  -4.468  81.182  1.00  9.44           C
ATOM   4418  CE1 PHE C 133     -17.058  -4.215  82.399  1.00  8.83           C
ATOM   4419  CZ  PHE C 133     -16.974  -5.182  83.429  1.00  7.65           C
ATOM   4420  CE2 PHE C 133     -16.237  -6.373  83.231  1.00  6.47           C
ATOM   4421  CD2 PHE C 133     -15.593  -6.591  82.038  1.00  8.47           C
ATOM   4422  C   PHE C 133     -13.485  -4.804  77.955  1.00  8.23           C
ATOM   4423  O   PHE C 133     -12.416  -4.419  78.414  1.00  7.51           O
ATOM   4424  N   GLY C 134     -13.618  -5.358  76.738  1.00  9.00           N
ATOM   4425  CA  GLY C 134     -12.528  -5.494  75.751  1.00  8.50           C
ATOM   4426  C   GLY C 134     -12.113  -4.153  75.149  1.00  8.47           C
ATOM   4427  O   GLY C 134     -10.929  -3.915  74.880  1.00  7.74           O
ATOM   4428  N   PHE C 135     -13.065  -3.246  74.965  1.00  8.53           N
ATOM   4429  CA  PHE C 135     -12.671  -1.849  74.697  1.00  8.61           C
ATOM   4430  CB  PHE C 135     -13.828  -1.001  74.190  1.00  8.27           C
ATOM   4431  CG  PHE C 135     -14.371  -1.467  72.880  1.00  8.55           C
ATOM   4432  CD1 PHE C 135     -15.751  -1.541  72.674  1.00  9.97           C
ATOM   4433  CE1 PHE C 135     -16.262  -1.967  71.467  1.00  8.99           C
ATOM   4434  CZ  PHE C 135     -15.388  -2.350  70.446  1.00 10.22           C
ATOM   4435  CE2 PHE C 135     -14.007  -2.295  70.647  1.00  9.58           C
ATOM   4436  CD2 PHE C 135     -13.512  -1.852  71.865  1.00  6.62           C
ATOM   4437  C   PHE C 135     -11.985  -1.197  75.892  1.00  8.35           C
ATOM   4438  O   PHE C 135     -10.934  -0.580  75.746  1.00  8.94           O
ATOM   4439  N   ILE C 136     -12.566  -1.346  77.077  1.00  8.63           N
ATOM   4440  CA  ILE C 136     -11.974  -0.761  78.292  1.00  8.46           C
ATOM   4441  CB  ILE C 136     -12.909  -0.889  79.475  1.00  7.65           C
ATOM   4442  CG1 ILE C 136     -14.092   0.120  79.393  1.00  9.71           C
ATOM   4443  CD1 ILE C 136     -13.772   1.600  79.105  1.00  5.73           C
ATOM   4444  CG2 ILE C 136     -12.129  -0.850  80.777  1.00  9.71           C
ATOM   4445  C   ILE C 136     -10.569  -1.362  78.590  1.00  8.37           C
ATOM   4446  O   ILE C 136      -9.628  -0.612  78.803  1.00  8.89           O
ATOM   4447  N   THR C 137     -10.445  -2.693  78.576  1.00  7.86           N
ATOM   4448  CA  THR C 137      -9.138  -3.428  78.650  1.00  8.49           C
ATOM   4449  CB  THR C 137      -9.364  -4.944  78.345  1.00  7.98           C
ATOM   4450  OG1 THR C 137     -10.398  -5.431  79.191  1.00  8.10           O
ATOM   4451  CG2 THR C 137      -8.096  -5.809  78.562  1.00  7.86           C
ATOM   4452  C   THR C 137      -8.034  -2.908  77.710  1.00  8.80           C
ATOM   4453  O   THR C 137      -6.880  -2.785  78.109  1.00  8.99           O
ATOM   4454  N   LYS C 138      -8.413  -2.625  76.464  1.00  9.59           N
ATOM   4455  CA  LYS C 138      -7.518  -2.147  75.417  1.00 10.76           C
ATOM   4456  CB  LYS C 138      -8.261  -2.129  74.063  1.00 10.60           C
ATOM   4457  CG  LYS C 138      -7.683  -1.276  72.943  1.00 10.55           C
ATOM   4458  CD  LYS C 138      -8.655  -1.264  71.725  1.00 11.66           C
ATOM   4459  CE  LYS C 138      -8.427  -0.088  70.730  1.00 11.34           C
ATOM   4460  NZ  LYS C 138      -9.003  -0.321  69.353  1.00  9.39           N
ATOM   4461  C   LYS C 138      -6.878  -0.802  75.767  1.00 10.81           C
ATOM   4462  O   LYS C 138      -5.662  -0.685  75.758  1.00 11.17           O
ATOM   4463  N   PHE C 139      -7.702   0.202  76.062  1.00 10.98           N
ATOM   4464  CA  PHE C 139      -7.222   1.466  76.628  1.00 10.65           C
ATOM   4465  CB  PHE C 139      -8.404   2.404  76.941  1.00 10.23           C
ATOM   4466  CG  PHE C 139      -8.853   3.203  75.757  1.00 12.03           C
ATOM   4467  CD1 PHE C 139      -9.581   2.602  74.732  1.00 13.70           C
ATOM   4468  CE1 PHE C 139      -9.984   3.350  73.605  1.00 15.11           C
ATOM   4469  CZ  PHE C 139      -9.622   4.722  73.510  1.00 12.26           C
ATOM   4470  CE2 PHE C 139      -8.872   5.297  74.514  1.00 11.43           C
ATOM   4471  CD2 PHE C 139      -8.500   4.549  75.632  1.00 11.25           C
ATOM   4472  C   PHE C 139      -6.356   1.227  77.883  1.00  9.94           C
ATOM   4473  O   PHE C 139      -5.335   1.900  78.067  1.00  8.84           O
ATOM   4474  N   LEU C 140      -6.766   0.270  78.726  1.00  9.40           N
ATOM   4475  CA  LEU C 140      -6.028   0.016  79.997  1.00  9.83           C
ATOM   4476  CB  LEU C 140      -6.811  -0.816  81.015  1.00  8.07           C
ATOM   4477  CG  LEU C 140      -7.966  -0.191  81.829  1.00 10.29           C
ATOM   4478  CD1 LEU C 140      -8.571  -1.209  82.764  1.00  6.34           C
ATOM   4479  CD2 LEU C 140      -7.639   1.109  82.613  1.00  9.28           C
ATOM   4480  C   LEU C 140      -4.630  -0.547  79.744  1.00  9.38           C
ATOM   4481  O   LEU C 140      -3.698  -0.192  80.443  1.00  9.12           O
ATOM   4482  N   LYS C 141      -4.497  -1.347  78.687  1.00  9.83           N
ATOM   4483  CA  LYS C 141      -3.248  -2.010  78.350  1.00 10.73           C
ATOM   4484  CB  LYS C 141      -3.537  -3.287  77.537  1.00 10.70           C
ATOM   4485  CG  LYS C 141      -4.012  -4.441  78.406  1.00  8.12           C
ATOM   4486  CD  LYS C 141      -4.577  -5.593  77.610  1.00  6.27           C
ATOM   4487  CE  LYS C 141      -4.722  -6.862  78.519  1.00  5.26           C
ATOM   4488  NZ  LYS C 141      -4.799  -8.105  77.714  1.00  3.83           N
ATOM   4489  C   LYS C 141      -2.230  -1.125  77.634  1.00 11.89           C
ATOM   4490  O   LYS C 141      -1.039  -1.498  77.487  1.00 12.13           O
ATOM   4491  N   LYS C 142      -2.698   0.031  77.162  1.00 12.90           N
ATOM   4492  CA  LYS C 142      -1.843   0.972  76.465  1.00 13.85           C
ATOM   4493  CB  LYS C 142      -2.458   1.408  75.119  1.00 13.32           C
ATOM   4494  CG  LYS C 142      -3.435   2.594  75.146  1.00 14.12           C
ATOM   4495  CD  LYS C 142      -3.881   2.953  73.725  1.00 13.40           C
ATOM   4496  CE  LYS C 142      -5.067   3.935  73.710  1.00 11.94           C
ATOM   4497  NZ  LYS C 142      -6.037   3.544  72.637  1.00 10.27           N
ATOM   4498  C   LYS C 142      -1.474   2.141  77.370  1.00 14.66           C
ATOM   4499  O   LYS C 142      -0.675   3.007  77.003  1.00 15.91           O
ATOM   4500  N   SER C 143      -2.035   2.142  78.567  1.00 15.08           N
ATOM   4501  CA  SER C 143      -1.854   3.244  79.493  1.00 15.73           C
ATOM   4502  CB  SER C 143      -3.211   3.684  80.046  1.00 15.84           C
ATOM   4503  OG  SER C 143      -3.198   3.716  81.452  1.00 16.08           O
ATOM   4504  C   SER C 143      -0.873   2.897  80.612  1.00 15.71           C
ATOM   4505  O   SER C 143      -1.109   1.962  81.387  1.00 16.62           O
ATOM   4506  N   PRO C 144       0.242   3.642  80.701  1.00 15.64           N
ATOM   4507  CA  PRO C 144       1.291   3.381  81.711  1.00 15.37           C
ATOM   4508  CB  PRO C 144       2.448   4.279  81.249  1.00 16.52           C
ATOM   4509  CG  PRO C 144       2.091   4.668  79.799  1.00 15.67           C
ATOM   4510  CD  PRO C 144       0.608   4.760  79.819  1.00 15.88           C
ATOM   4511  C   PRO C 144       0.900   3.712  83.158  1.00 14.88           C
ATOM   4512  O   PRO C 144       1.444   3.112  84.094  1.00 15.05           O
ATOM   4513  N   SER C 145      -0.050   4.632  83.320  1.00 14.29           N
ATOM   4514  CA  SER C 145      -0.546   5.121  84.618  1.00 13.15           C
ATOM   4515  CB  SER C 145      -1.185   6.501  84.408  1.00 13.41           C
ATOM   4516  OG  SER C 145      -2.277   6.450  83.484  1.00 13.57           O
ATOM   4517  C   SER C 145      -1.590   4.230  85.307  1.00 12.89           C
ATOM   4518  O   SER C 145      -1.760   4.315  86.535  1.00 12.43           O
ATOM   4519  N   GLY C 146      -2.313   3.419  84.523  1.00 11.81           N
ATOM   4520  CA  GLY C 146      -3.492   2.688  85.029  1.00 10.75           C
ATOM   4521  C   GLY C 146      -4.815   3.484  84.981  1.00  9.67           C
ATOM   4522  O   GLY C 146      -5.878   2.984  85.346  1.00  8.43           O
ATOM   4523  N   PHE C 147      -4.723   4.737  84.554  1.00  9.11           N
ATOM   4524  CA  PHE C 147      -5.868   5.562  84.261  1.00  8.59           C
ATOM   4525  CB  PHE C 147      -5.534   7.036  84.467  1.00  7.76           C
ATOM   4526  CG  PHE C 147      -5.193   7.408  85.917  1.00  7.01           C
ATOM   4527  CD1 PHE C 147      -3.864   7.584  86.316  1.00  3.75           C
ATOM   4528  CE1 PHE C 147      -3.565   7.944  87.609  1.00  4.45           C
ATOM   4529  CZ  PHE C 147      -4.596   8.137  88.565  1.00  5.90           C
ATOM   4530  CE2 PHE C 147      -5.899   7.951  88.197  1.00  4.14           C
ATOM   4531  CD2 PHE C 147      -6.199   7.602  86.862  1.00  4.59           C
ATOM   4532  C   PHE C 147      -6.265   5.282  82.816  1.00  9.73           C
ATOM   4533  O   PHE C 147      -5.427   4.885  81.999  1.00  9.55           O
ATOM   4534  N   LEU C 148      -7.551   5.468  82.510  1.00 10.61           N
ATOM   4535  CA  LEU C 148      -8.081   5.179  81.185  1.00 10.76           C
ATOM   4536  CB  LEU C 148      -9.605   5.262  81.198  1.00 10.66           C
ATOM   4537  CG  LEU C 148     -10.324   3.967  81.608  1.00 10.62           C
ATOM   4538  CD1 LEU C 148     -11.775   4.296  81.866  1.00  8.59           C
ATOM   4539  CD2 LEU C 148     -10.160   2.843  80.554  1.00 10.15           C
ATOM   4540  C   LEU C 148      -7.498   6.025  80.061  1.00 10.99           C
ATOM   4541  O   LEU C 148      -7.341   5.571  78.930  1.00 11.18           O
ATOM   4542  N   VAL C 149      -7.211   7.269  80.387  1.00 11.77           N
ATOM   4543  CA  VAL C 149      -6.698   8.269  79.444  1.00 11.76           C
ATOM   4544  CB  VAL C 149      -7.791   9.293  79.051  1.00 11.19           C
ATOM   4545  CG1 VAL C 149      -7.326  10.128  77.877  1.00  9.94           C
ATOM   4546  CG2 VAL C 149      -9.112   8.611  78.715  1.00 10.88           C
ATOM   4547  C   VAL C 149      -5.560   9.047  80.132  1.00 11.92           C
ATOM   4548  O   VAL C 149      -5.705   9.537  81.251  1.00 12.40           O
ATOM   4549  N   GLY C 150      -4.434   9.168  79.460  1.00 12.61           N
ATOM   4550  CA  GLY C 150      -3.293   9.915  80.006  1.00 13.23           C
ATOM   4551  C   GLY C 150      -2.760   9.416  81.329  1.00 13.20           C
ATOM   4552  O   GLY C 150      -2.877   8.233  81.648  1.00 13.78           O
ATOM   4553  N   ASP C 151      -2.168  10.325  82.098  1.00 13.41           N
ATOM   4554  CA  ASP C 151      -1.445   9.976  83.327  1.00 13.04           C
ATOM   4555  CB  ASP C 151      -0.006  10.490  83.254  1.00 13.01           C
ATOM   4556  CG  ASP C 151       0.834   9.725  82.228  1.00 14.56           C
ATOM   4557  OD1 ASP C 151       1.190  10.329  81.206  1.00 15.75           O
ATOM   4558  OD2 ASP C 151       1.136   8.517  82.425  1.00 16.90           O
ATOM   4559  C   ASP C 151      -2.143  10.435  84.615  1.00 12.76           C
ATOM   4560  O   ASP C 151      -1.519  10.521  85.664  1.00 13.05           O
ATOM   4561  N   SER C 152      -3.444  10.716  84.547  1.00 12.11           N
ATOM   4562  CA  SER C 152      -4.182  11.085  85.765  1.00 11.41           C
ATOM   4563  CB  SER C 152      -3.901  12.524  86.163  1.00 10.64           C
ATOM   4564  OG  SER C 152      -4.133  13.330  85.058  1.00 11.87           O
ATOM   4565  C   SER C 152      -5.662  10.886  85.654  1.00 10.34           C
ATOM   4566  O   SER C 152      -6.168  10.622  84.572  1.00 11.34           O
ATOM   4567  N   LEU C 153      -6.333  11.055  86.790  1.00  9.53           N
ATOM   4568  CA  LEU C 153      -7.760  10.866  86.961  1.00  8.79           C
ATOM   4569  CB  LEU C 153      -8.173  11.148  88.417  1.00  8.04           C
ATOM   4570  CG  LEU C 153      -9.571  10.597  88.808  1.00  9.86           C
ATOM   4571  CD1 LEU C 153      -9.579   9.085  88.854  1.00  5.62           C
ATOM   4572  CD2 LEU C 153     -10.093  11.137  90.147  1.00  9.56           C
ATOM   4573  C   LEU C 153      -8.647  11.688  86.066  1.00  8.36           C
ATOM   4574  O   LEU C 153      -8.586  12.923  86.086  1.00  9.10           O
ATOM   4575  N   THR C 154      -9.546  11.010  85.346  1.00  8.29           N
ATOM   4576  CA  THR C 154     -10.632  11.691  84.624  1.00  6.83           C
ATOM   4577  CB  THR C 154     -10.460  11.651  83.092  1.00  6.50           C
ATOM   4578  OG1 THR C 154     -10.444  10.284  82.628  1.00  8.19           O
ATOM   4579  CG2 THR C 154      -9.179  12.349  82.683  1.00  3.07           C
ATOM   4580  C   THR C 154     -11.977  11.145  85.025  1.00  7.47           C
ATOM   4581  O   THR C 154     -12.071  10.086  85.685  1.00  8.08           O
ATOM   4582  N   TRP C 155     -13.015  11.881  84.646  1.00  7.19           N
ATOM   4583  CA  TRP C 155     -14.349  11.597  85.044  1.00  7.45           C
ATOM   4584  CB  TRP C 155     -15.306  12.797  84.762  1.00  8.37           C
ATOM   4585  CG  TRP C 155     -15.547  13.161  83.288  1.00  7.40           C
ATOM   4586  CD1 TRP C 155     -14.746  13.914  82.487  1.00  8.21           C
ATOM   4587  NE1 TRP C 155     -15.308  14.053  81.244  1.00  8.60           N
ATOM   4588  CE2 TRP C 155     -16.492  13.352  81.213  1.00 10.54           C
ATOM   4589  CD2 TRP C 155     -16.677  12.779  82.484  1.00  7.21           C
ATOM   4590  CE3 TRP C 155     -17.833  12.012  82.728  1.00  8.33           C
ATOM   4591  CZ3 TRP C 155     -18.764  11.851  81.688  1.00 11.22           C
ATOM   4592  CH2 TRP C 155     -18.535  12.434  80.413  1.00  9.34           C
ATOM   4593  CZ2 TRP C 155     -17.418  13.180  80.163  1.00  9.78           C
ATOM   4594  C   TRP C 155     -14.851  10.302  84.458  1.00  7.61           C
ATOM   4595  O   TRP C 155     -15.734   9.705  85.029  1.00  7.96           O
ATOM   4596  N   VAL C 156     -14.285   9.841  83.340  1.00  8.52           N
ATOM   4597  CA  VAL C 156     -14.594   8.470  82.844  1.00  8.71           C
ATOM   4598  CB  VAL C 156     -14.220   8.244  81.349  1.00  8.80           C
ATOM   4599  CG1 VAL C 156     -12.682   8.144  81.129  1.00  9.54           C
ATOM   4600  CG2 VAL C 156     -14.931   7.022  80.835  1.00  8.63           C
ATOM   4601  C   VAL C 156     -14.055   7.343  83.745  1.00  8.84           C
ATOM   4602  O   VAL C 156     -14.683   6.279  83.866  1.00  9.77           O
ATOM   4603  N   ASP C 157     -12.929   7.577  84.422  1.00  8.97           N
ATOM   4604  CA  ASP C 157     -12.412   6.622  85.423  1.00  8.44           C
ATOM   4605  CB  ASP C 157     -11.127   7.123  86.075  1.00  7.71           C
ATOM   4606  CG  ASP C 157      -9.926   7.117  85.145  1.00  7.07           C
ATOM   4607  OD1 ASP C 157      -9.627   6.043  84.569  1.00  5.86           O
ATOM   4608  OD2 ASP C 157      -9.233   8.184  85.042  1.00  3.50           O
ATOM   4609  C   ASP C 157     -13.428   6.399  86.538  1.00  9.34           C
ATOM   4610  O   ASP C 157     -13.506   5.288  87.116  1.00 10.47           O
ATOM   4611  N   LEU C 158     -14.189   7.450  86.850  1.00  9.79           N
ATOM   4612  CA  LEU C 158     -15.192   7.443  87.933  1.00  9.62           C
ATOM   4613  CB  LEU C 158     -15.569   8.899  88.335  1.00  8.77           C
ATOM   4614  CG  LEU C 158     -14.456   9.813  88.904  1.00  6.89           C
ATOM   4615  CD1 LEU C 158     -14.917  11.235  89.185  1.00  3.76           C
ATOM   4616  CD2 LEU C 158     -13.877   9.244  90.154  1.00  2.34           C
ATOM   4617  C   LEU C 158     -16.447   6.652  87.544  1.00 10.18           C
ATOM   4618  O   LEU C 158     -16.974   5.885  88.329  1.00 11.15           O
ATOM   4619  N   LEU C 159     -16.927   6.898  86.338  1.00 10.66           N
ATOM   4620  CA  LEU C 159     -18.050   6.225  85.735  1.00 10.75           C
ATOM   4621  CB  LEU C 159     -18.252   6.761  84.296  1.00 10.48           C
ATOM   4622  CG  LEU C 159     -19.145   7.983  84.015  1.00 13.75           C
ATOM   4623  CD1 LEU C 159     -19.042   8.382  82.545  1.00 12.06           C
ATOM   4624  CD2 LEU C 159     -20.660   7.819  84.428  1.00  9.73           C
ATOM   4625  C   LEU C 159     -17.809   4.735  85.653  1.00 10.43           C
ATOM   4626  O   LEU C 159     -18.669   3.929  86.032  1.00 11.27           O
ATOM   4627  N   VAL C 160     -16.655   4.356  85.100  1.00 10.11           N
ATOM   4628  CA  VAL C 160     -16.405   2.944  84.800  1.00  8.66           C
ATOM   4629  CB  VAL C 160     -15.231   2.775  83.765  1.00  9.15           C
ATOM   4630  CG1 VAL C 160     -14.698   1.346  83.694  1.00  6.84           C
ATOM   4631  CG2 VAL C 160     -15.677   3.289  82.343  1.00  7.93           C
ATOM   4632  C   VAL C 160     -16.198   2.164  86.094  1.00  8.23           C
ATOM   4633  O   VAL C 160     -16.787   1.101  86.262  1.00  7.95           O
ATOM   4634  N   SER C 161     -15.388   2.695  87.018  1.00  7.91           N
ATOM   4635  CA  SER C 161     -15.149   2.026  88.313  1.00  7.82           C
ATOM   4636  CB  SER C 161     -14.011   2.682  89.088  1.00  7.29           C
ATOM   4637  OG  SER C 161     -14.400   3.964  89.496  1.00 10.07           O
ATOM   4638  C   SER C 161     -16.413   1.898  89.202  1.00  7.70           C
ATOM   4639  O   SER C 161     -16.671   0.828  89.827  1.00  8.02           O
ATOM   4640  N   GLU C 162     -17.206   2.964  89.242  1.00  6.07           N
ATOM   4641  CA  GLU C 162     -18.363   3.001  90.107  1.00  5.76           C
ATOM   4642  CB  GLU C 162     -18.905   4.428  90.222  1.00  6.13           C
ATOM   4643  CG  GLU C 162     -20.302   4.500  90.846  1.00  5.53           C
ATOM   4644  CD  GLU C 162     -20.383   3.971  92.258  1.00 10.02           C
ATOM   4645  OE1 GLU C 162     -21.234   3.069  92.479  1.00 11.45           O
ATOM   4646  OE2 GLU C 162     -19.637   4.455  93.158  1.00  9.99           O
ATOM   4647  C   GLU C 162     -19.441   2.038  89.625  1.00  5.75           C
ATOM   4648  O   GLU C 162     -20.102   1.373  90.420  1.00  5.52           O
ATOM   4649  N   HIS C 163     -19.588   1.951  88.303  1.00  5.60           N
ATOM   4650  CA  HIS C 163     -20.523   1.048  87.707  1.00  4.44           C
ATOM   4651  CB  HIS C 163     -20.590   1.300  86.222  1.00  4.65           C
ATOM   4652  CG  HIS C 163     -21.408   0.280  85.514  1.00  3.83           C
ATOM   4653  ND1 HIS C 163     -20.843  -0.778  84.839  1.00  4.97           N
ATOM   4654  CE1 HIS C 163     -21.807  -1.534  84.352  1.00  2.47           C
ATOM   4655  NE2 HIS C 163     -22.963  -1.002  84.690  1.00  2.00           N
ATOM   4656  CD2 HIS C 163     -22.743   0.110  85.446  1.00  2.00           C
ATOM   4657  C   HIS C 163     -20.141  -0.408  87.942  1.00  5.38           C
ATOM   4658  O   HIS C 163     -21.033  -1.254  88.160  1.00  5.88           O
ATOM   4659  N   ASN C 164     -18.839  -0.712  87.899  1.00  4.27           N
ATOM   4660  CA  ASN C 164     -18.361  -2.112  88.111  1.00  4.96           C
ATOM   4661  CB  ASN C 164     -16.920  -2.343  87.573  1.00  4.28           C
ATOM   4662  CG  ASN C 164     -16.863  -2.284  86.079  1.00  2.47           C
ATOM   4663  OD1 ASN C 164     -17.787  -2.754  85.403  1.00  6.89           O
ATOM   4664  ND2 ASN C 164     -15.823  -1.710  85.546  1.00  2.00           N
ATOM   4665  C   ASN C 164     -18.442  -2.531  89.548  1.00  4.51           C
ATOM   4666  O   ASN C 164     -18.784  -3.654  89.834  1.00  6.28           O
ATOM   4667  N   ALA C 165     -18.155  -1.611  90.452  1.00  4.83           N
ATOM   4668  CA  ALA C 165     -18.462  -1.800  91.858  1.00  4.96           C
ATOM   4669  CB  ALA C 165     -18.039  -0.577  92.668  1.00  3.52           C
ATOM   4670  C   ALA C 165     -19.962  -2.094  92.068  1.00  4.94           C
ATOM   4671  O   ALA C 165     -20.298  -2.941  92.854  1.00  4.31           O
ATOM   4672  N   THR C 166     -20.853  -1.360  91.392  1.00  5.43           N
ATOM   4673  CA  THR C 166     -22.284  -1.603  91.563  1.00  4.97           C
ATOM   4674  CB  THR C 166     -23.114  -0.547  90.822  1.00  5.55           C
ATOM   4675  OG1 THR C 166     -22.740   0.759  91.289  1.00  2.00           O
ATOM   4676  CG2 THR C 166     -24.649  -0.804  91.055  1.00  3.78           C
ATOM   4677  C   THR C 166     -22.665  -3.004  91.060  1.00  5.58           C
ATOM   4678  O   THR C 166     -23.459  -3.720  91.683  1.00  5.00           O
ATOM   4679  N   MET C 167     -22.052  -3.389  89.943  1.00  6.43           N
ATOM   4680  CA  MET C 167     -22.396  -4.614  89.219  1.00  6.38           C
ATOM   4681  CB  MET C 167     -21.841  -4.588  87.779  1.00  6.53           C
ATOM   4682  CG  MET C 167     -22.624  -3.613  86.865  1.00  6.09           C
ATOM   4683  SD  MET C 167     -24.426  -3.958  86.635  1.00  9.32           S
ATOM   4684  CE  MET C 167     -24.392  -5.725  86.290  1.00  4.39           C
ATOM   4685  C   MET C 167     -21.928  -5.807  89.989  1.00  6.79           C
ATOM   4686  O   MET C 167     -22.587  -6.865  89.997  1.00  6.95           O
ATOM   4687  N   LEU C 168     -20.813  -5.634  90.691  1.00  6.87           N
ATOM   4688  CA  LEU C 168     -20.320  -6.712  91.549  1.00  6.17           C
ATOM   4689  CB  LEU C 168     -18.975  -6.366  92.161  1.00  6.06           C
ATOM   4690  CG  LEU C 168     -17.810  -6.540  91.185  1.00  8.43           C
ATOM   4691  CD1 LEU C 168     -16.535  -5.878  91.701  1.00  8.53           C
ATOM   4692  CD2 LEU C 168     -17.573  -8.011  90.882  1.00  7.38           C
ATOM   4693  C   LEU C 168     -21.303  -7.156  92.626  1.00  5.58           C
ATOM   4694  O   LEU C 168     -21.287  -8.317  93.011  1.00  4.82           O
ATOM   4695  N   THR C 169     -22.153  -6.240  93.096  1.00  5.77           N
ATOM   4696  CA  THR C 169     -23.141  -6.552  94.148  1.00  5.48           C
ATOM   4697  CB  THR C 169     -23.538  -5.303  94.974  1.00  5.64           C
ATOM   4698  OG1 THR C 169     -24.523  -4.528  94.279  1.00  6.22           O
ATOM   4699  CG2 THR C 169     -22.293  -4.416  95.243  1.00  4.57           C
ATOM   4700  C   THR C 169     -24.361  -7.311  93.626  1.00  5.63           C
ATOM   4701  O   THR C 169     -25.090  -7.927  94.405  1.00  6.23           O
ATOM   4702  N   PHE C 170     -24.551  -7.315  92.307  1.00  5.74           N
ATOM   4703  CA  PHE C 170     -25.573  -8.157  91.673  1.00  5.61           C
ATOM   4704  CB  PHE C 170     -26.390  -7.315  90.695  1.00  5.02           C
ATOM   4705  CG  PHE C 170     -27.029  -6.127  91.352  1.00  5.29           C
ATOM   4706  CD1 PHE C 170     -28.193  -6.277  92.092  1.00  2.42           C
ATOM   4707  CE1 PHE C 170     -28.785  -5.193  92.736  1.00  2.68           C
ATOM   4708  CZ  PHE C 170     -28.207  -3.960  92.664  1.00  3.01           C
ATOM   4709  CE2 PHE C 170     -27.038  -3.778  91.928  1.00  6.12           C
ATOM   4710  CD2 PHE C 170     -26.438  -4.871  91.281  1.00  5.26           C
ATOM   4711  C   PHE C 170     -24.997  -9.417  91.003  1.00  5.80           C
ATOM   4712  O   PHE C 170     -25.647 -10.494  90.949  1.00  5.25           O
ATOM   4713  N   VAL C 171     -23.778  -9.275  90.510  1.00  5.29           N
ATOM   4714  CA  VAL C 171     -23.140 -10.312  89.737  1.00  6.00           C
ATOM   4715  CB  VAL C 171     -23.143  -9.959  88.174  1.00  6.00           C
ATOM   4716  CG1 VAL C 171     -22.687 -11.118  87.358  1.00  5.15           C
ATOM   4717  CG2 VAL C 171     -24.537  -9.546  87.691  1.00  5.16           C
ATOM   4718  C   VAL C 171     -21.726 -10.503  90.304  1.00  6.29           C
ATOM   4719  O   VAL C 171     -20.773  -9.856  89.866  1.00  7.65           O
ATOM   4720  N   PRO C 172     -21.589 -11.352  91.319  1.00  6.53           N
ATOM   4721  CA  PRO C 172     -20.256 -11.771  91.798  1.00  7.07           C
ATOM   4722  CB  PRO C 172     -20.581 -12.999  92.658  1.00  6.02           C
ATOM   4723  CG  PRO C 172     -21.897 -12.625  93.255  1.00  6.04           C
ATOM   4724  CD  PRO C 172     -22.660 -11.967  92.125  1.00  6.28           C
ATOM   4725  C   PRO C 172     -19.202 -12.106  90.716  1.00  7.22           C
ATOM   4726  O   PRO C 172     -18.064 -11.635  90.824  1.00  7.24           O
ATOM   4727  N   GLU C 173     -19.593 -12.865  89.684  1.00  7.55           N
ATOM   4728  CA  GLU C 173     -18.688 -13.247  88.574  1.00  7.58           C
ATOM   4729  CB  GLU C 173     -19.279 -14.316  87.664  1.00  7.66           C
ATOM   4730  CG  GLU C 173     -20.330 -15.190  88.271  1.00 10.99           C
ATOM   4731  CD  GLU C 173     -21.707 -14.615  88.042  1.00 10.09           C
ATOM   4732  OE1 GLU C 173     -22.079 -13.767  88.863  1.00  7.57           O
ATOM   4733  OE2 GLU C 173     -22.380 -15.018  87.048  1.00  8.99           O
ATOM   4734  C   GLU C 173     -18.295 -12.134  87.652  1.00  6.83           C
ATOM   4735  O   GLU C 173     -17.408 -12.332  86.817  1.00  5.36           O
ATOM   4736  N   PHE C 174     -18.975 -10.986  87.750  1.00  7.75           N
ATOM   4737  CA  PHE C 174     -18.638  -9.831  86.901  1.00  8.55           C
ATOM   4738  CB  PHE C 174     -19.396  -8.572  87.350  1.00  8.91           C
ATOM   4739  CG  PHE C 174     -19.782  -7.637  86.207  1.00  8.68           C
ATOM   4740  CD1 PHE C 174     -20.792  -7.989  85.292  1.00  9.57           C
ATOM   4741  CE1 PHE C 174     -21.150  -7.119  84.230  1.00  9.98           C
ATOM   4742  CZ  PHE C 174     -20.507  -5.896  84.099  1.00  7.03           C
ATOM   4743  CE2 PHE C 174     -19.514  -5.547  84.995  1.00  7.63           C
ATOM   4744  CD2 PHE C 174     -19.146  -6.421  86.043  1.00  7.57           C
ATOM   4745  C   PHE C 174     -17.116  -9.645  87.026  1.00  9.21           C
ATOM   4746  O   PHE C 174     -16.538  -9.914  88.094  1.00 10.92           O
ATOM   4747  N   LEU C 175     -16.422  -9.294  85.969  1.00  8.91           N
ATOM   4748  CA  LEU C 175     -14.999  -9.011  86.193  1.00 10.01           C
ATOM   4749  CB  LEU C 175     -14.778  -8.130  87.460  1.00  9.73           C
ATOM   4750  CG  LEU C 175     -15.015  -6.639  87.477  1.00  9.74           C
ATOM   4751  CD1 LEU C 175     -14.503  -6.057  88.736  1.00 11.89           C
ATOM   4752  CD2 LEU C 175     -14.238  -6.074  86.410  1.00 14.60           C
ATOM   4753  C   LEU C 175     -14.077 -10.202  86.338  1.00  9.52           C
ATOM   4754  O   LEU C 175     -12.886 -10.012  86.598  1.00  9.90           O
ATOM   4755  N   GLU C 176     -14.591 -11.427  86.238  1.00 10.55           N
ATOM   4756  CA  GLU C 176     -13.688 -12.607  86.388  1.00  9.54           C
ATOM   4757  CB  GLU C 176     -14.438 -13.932  86.502  1.00  9.86           C
ATOM   4758  CG  GLU C 176     -14.743 -14.363  87.915  1.00 12.16           C
ATOM   4759  CD  GLU C 176     -13.639 -14.020  88.938  1.00 15.74           C
ATOM   4760  OE1 GLU C 176     -13.839 -13.063  89.716  1.00 13.51           O
ATOM   4761  OE2 GLU C 176     -12.584 -14.708  88.973  1.00 16.73           O
ATOM   4762  C   GLU C 176     -12.599 -12.667  85.300  1.00  8.94           C
ATOM   4763  O   GLU C 176     -11.408 -12.441  85.594  1.00  9.68           O
ATOM   4764  N   GLY C 177     -12.983 -12.930  84.055  1.00  7.38           N
ATOM   4765  CA  GLY C 177     -11.978 -13.059  83.003  1.00  6.85           C
ATOM   4766  C   GLY C 177     -11.365 -11.743  82.555  1.00  7.00           C
ATOM   4767  O   GLY C 177     -11.005 -11.603  81.384  1.00  7.02           O
ATOM   4768  N   TYR C 178     -11.259 -10.767  83.471  1.00  6.89           N
ATOM   4769  CA  TYR C 178     -10.931  -9.363  83.117  1.00  5.64           C
ATOM   4770  CB  TYR C 178     -12.195  -8.574  82.813  1.00  5.02           C
ATOM   4771  CG  TYR C 178     -13.044  -9.111  81.692  1.00  5.15           C
ATOM   4772  CD1 TYR C 178     -14.212  -9.842  81.967  1.00  3.18           C
ATOM   4773  CE1 TYR C 178     -15.007 -10.317  80.941  1.00  3.30           C
ATOM   4774  CZ  TYR C 178     -14.635 -10.071  79.615  1.00  3.29           C
ATOM   4775  OH  TYR C 178     -15.433 -10.515  78.602  1.00  4.89           O
ATOM   4776  CE2 TYR C 178     -13.495  -9.335  79.307  1.00  2.11           C
ATOM   4777  CD2 TYR C 178     -12.704  -8.861  80.344  1.00  5.48           C
ATOM   4778  C   TYR C 178     -10.192  -8.622  84.233  1.00  5.18           C
ATOM   4779  O   TYR C 178     -10.730  -7.680  84.808  1.00  3.67           O
ATOM   4780  N   PRO C 179      -8.944  -9.028  84.509  1.00  4.98           N
ATOM   4781  CA  PRO C 179      -8.193  -8.528  85.662  1.00  4.95           C
ATOM   4782  CB  PRO C 179      -6.956  -9.445  85.691  1.00  5.38           C
ATOM   4783  CG  PRO C 179      -6.778  -9.907  84.234  1.00  4.85           C
ATOM   4784  CD  PRO C 179      -8.177 -10.004  83.697  1.00  4.87           C
ATOM   4785  C   PRO C 179      -7.788  -7.045  85.569  1.00  5.04           C
ATOM   4786  O   PRO C 179      -7.622  -6.398  86.588  1.00  4.30           O
ATOM   4787  N   GLU C 180      -7.637  -6.513  84.357  1.00  6.10           N
ATOM   4788  CA  GLU C 180      -7.324  -5.073  84.152  1.00  6.90           C
ATOM   4789  CB  GLU C 180      -6.867  -4.807  82.713  1.00  7.21           C
ATOM   4790  CG  GLU C 180      -5.427  -5.326  82.422  1.00  7.74           C
ATOM   4791  CD  GLU C 180      -5.359  -6.751  81.920  1.00 10.57           C
ATOM   4792  OE1 GLU C 180      -6.418  -7.338  81.595  1.00  9.94           O
ATOM   4793  OE2 GLU C 180      -4.215  -7.300  81.833  1.00 15.63           O
ATOM   4794  C   GLU C 180      -8.456  -4.116  84.564  1.00  7.35           C
ATOM   4795  O   GLU C 180      -8.190  -3.046  85.139  1.00  7.43           O
ATOM   4796  N   VAL C 181      -9.709  -4.515  84.300  1.00  7.47           N
ATOM   4797  CA  VAL C 181     -10.883  -3.764  84.747  1.00  8.10           C
ATOM   4798  CB  VAL C 181     -12.231  -4.344  84.174  1.00  7.84           C
ATOM   4799  CG1 VAL C 181     -13.416  -3.552  84.657  1.00  8.43           C
ATOM   4800  CG2 VAL C 181     -12.253  -4.318  82.659  1.00  8.22           C
ATOM   4801  C   VAL C 181     -10.891  -3.777  86.272  1.00  8.55           C
ATOM   4802  O   VAL C 181     -11.183  -2.766  86.906  1.00  8.92           O
ATOM   4803  N   LYS C 182     -10.563  -4.928  86.851  1.00  8.81           N
ATOM   4804  CA  LYS C 182     -10.545  -5.093  88.298  1.00  9.30           C
ATOM   4805  CB  LYS C 182     -10.342  -6.571  88.668  1.00  9.22           C
ATOM   4806  CG  LYS C 182     -10.135  -6.824  90.186  1.00 11.33           C
ATOM   4807  CD  LYS C 182     -11.294  -7.646  90.799  1.00 14.38           C
ATOM   4808  CE  LYS C 182     -11.086  -8.031  92.282  1.00 11.54           C
ATOM   4809  NZ  LYS C 182     -10.769  -6.899  93.181  1.00 13.01           N
ATOM   4810  C   LYS C 182      -9.487  -4.211  88.976  1.00  8.81           C
ATOM   4811  O   LYS C 182      -9.783  -3.506  89.943  1.00  8.03           O
ATOM   4812  N   GLU C 183      -8.254  -4.297  88.481  1.00  8.34           N
ATOM   4813  CA  GLU C 183      -7.205  -3.421  88.918  1.00  8.64           C
ATOM   4814  CB  GLU C 183      -5.930  -3.664  88.103  1.00  9.02           C
ATOM   4815  CG  GLU C 183      -4.682  -3.017  88.731  1.00  9.28           C
ATOM   4816  CD  GLU C 183      -3.422  -3.391  88.009  1.00  9.19           C
ATOM   4817  OE1 GLU C 183      -3.272  -2.925  86.860  1.00 10.68           O
ATOM   4818  OE2 GLU C 183      -2.587  -4.129  88.594  1.00  7.19           O
ATOM   4819  C   GLU C 183      -7.596  -1.947  88.798  1.00  7.90           C
ATOM   4820  O   GLU C 183      -7.259  -1.161  89.650  1.00  7.84           O
ATOM   4821  N   HIS C 184      -8.305  -1.593  87.731  1.00  7.98           N
ATOM   4822  CA  HIS C 184      -8.660  -0.210  87.482  1.00  8.31           C
ATOM   4823  CB  HIS C 184      -9.244  -0.005  86.080  1.00  7.72           C
ATOM   4824  CG  HIS C 184      -9.830   1.361  85.865  1.00  7.01           C
ATOM   4825  ND1 HIS C 184     -11.159   1.650  86.092  1.00  6.82           N
ATOM   4826  CE1 HIS C 184     -11.390   2.924  85.821  1.00  3.59           C
ATOM   4827  NE2 HIS C 184     -10.253   3.477  85.449  1.00  3.50           N
ATOM   4828  CD2 HIS C 184      -9.260   2.526  85.478  1.00  5.11           C
ATOM   4829  C   HIS C 184      -9.644   0.248  88.530  1.00  8.71           C
ATOM   4830  O   HIS C 184      -9.428   1.256  89.183  1.00  9.14           O
ATOM   4831  N   MET C 185     -10.726  -0.508  88.684  1.00  8.95           N
ATOM   4832  CA  MET C 185     -11.714  -0.233  89.709  1.00  8.10           C
ATOM   4833  CB  MET C 185     -12.823  -1.309  89.707  1.00  8.82           C
ATOM   4834  CG  MET C 185     -13.940  -1.106  90.787  1.00  7.93           C
ATOM   4835  SD  MET C 185     -14.908  -2.602  91.025  1.00  9.24           S
ATOM   4836  CE  MET C 185     -13.925  -3.593  92.131  1.00  5.12           C
ATOM   4837  C   MET C 185     -11.077  -0.068  91.091  1.00  7.34           C
ATOM   4838  O   MET C 185     -11.447   0.835  91.811  1.00  6.93           O
ATOM   4839  N   GLU C 186     -10.136  -0.930  91.474  1.00  6.87           N
ATOM   4840  CA  GLU C 186      -9.445  -0.755  92.788  1.00  6.89           C
ATOM   4841  CB  GLU C 186      -8.556  -1.946  93.104  1.00  7.29           C
ATOM   4842  CG  GLU C 186      -9.273  -3.308  93.119  1.00  8.52           C
ATOM   4843  CD  GLU C 186     -10.146  -3.471  94.317  1.00 11.09           C
ATOM   4844  OE1 GLU C 186     -10.937  -4.444  94.364  1.00 11.47           O
ATOM   4845  OE2 GLU C 186     -10.041  -2.617  95.222  1.00 12.96           O
ATOM   4846  C   GLU C 186      -8.604   0.537  92.927  1.00  6.66           C
ATOM   4847  O   GLU C 186      -8.612   1.204  93.962  1.00  5.38           O
ATOM   4848  N   LYS C 187      -7.871   0.865  91.867  1.00  6.71           N
ATOM   4849  CA  LYS C 187      -6.972   1.996  91.849  1.00  6.48           C
ATOM   4850  CB  LYS C 187      -6.251   1.994  90.501  1.00  6.82           C
ATOM   4851  CG  LYS C 187      -5.234   3.127  90.289  1.00  5.43           C
ATOM   4852  CD  LYS C 187      -4.909   3.301  88.821  1.00  2.00           C
ATOM   4853  CE  LYS C 187      -4.161   4.587  88.580  1.00  2.09           C
ATOM   4854  NZ  LYS C 187      -2.829   4.584  89.178  1.00  4.13           N
ATOM   4855  C   LYS C 187      -7.768   3.273  92.064  1.00  7.01           C
ATOM   4856  O   LYS C 187      -7.495   4.030  92.962  1.00  7.93           O
ATOM   4857  N   ILE C 188      -8.786   3.483  91.252  1.00  7.14           N
ATOM   4858  CA  ILE C 188      -9.638   4.656  91.335  1.00  7.42           C
ATOM   4859  CB  ILE C 188     -10.630   4.619  90.192  1.00  7.32           C
ATOM   4860  CG1 ILE C 188      -9.849   4.317  88.879  1.00  5.83           C
ATOM   4861  CD1 ILE C 188      -8.796   5.373  88.449  1.00  6.47           C
ATOM   4862  CG2 ILE C 188     -11.613   5.906  90.212  1.00  7.30           C
ATOM   4863  C   ILE C 188     -10.360   4.794  92.678  1.00  8.41           C
ATOM   4864  O   ILE C 188     -10.335   5.879  93.294  1.00  8.83           O
ATOM   4865  N   ARG C 189     -10.979   3.711  93.156  1.00  8.14           N
ATOM   4866  CA  ARG C 189     -11.709   3.777  94.431  1.00  8.58           C
ATOM   4867  CB  ARG C 189     -12.833   2.719  94.492  1.00  8.61           C
ATOM   4868  CG  ARG C 189     -13.918   2.995  93.402  1.00  7.98           C
ATOM   4869  CD  ARG C 189     -14.839   1.821  93.112  1.00  8.60           C
ATOM   4870  NE  ARG C 189     -15.823   1.547  94.176  1.00 10.00           N
ATOM   4871  CZ  ARG C 189     -17.006   2.153  94.295  1.00  8.67           C
ATOM   4872  NH1 ARG C 189     -17.376   3.090  93.433  1.00 12.99           N
ATOM   4873  NH2 ARG C 189     -17.820   1.838  95.282  1.00  7.92           N
ATOM   4874  C   ARG C 189     -10.821   3.812  95.682  1.00  8.69           C
ATOM   4875  O   ARG C 189     -11.317   3.915  96.808  1.00  9.56           O
ATOM   4876  N   ALA C 190      -9.506   3.772  95.488  1.00  8.52           N
ATOM   4877  CA  ALA C 190      -8.585   3.912  96.585  1.00  8.64           C
ATOM   4878  CB  ALA C 190      -7.444   2.966  96.408  1.00  9.36           C
ATOM   4879  C   ALA C 190      -8.063   5.342  96.748  1.00  9.10           C
ATOM   4880  O   ALA C 190      -7.329   5.622  97.708  1.00  9.66           O
ATOM   4881  N   ILE C 191      -8.401   6.228  95.812  1.00  9.08           N
ATOM   4882  CA  ILE C 191      -7.913   7.608  95.845  1.00  9.98           C
ATOM   4883  CB  ILE C 191      -8.212   8.391  94.525  1.00 10.33           C
ATOM   4884  CG1 ILE C 191      -7.219   8.005  93.418  1.00 11.31           C
ATOM   4885  CD1 ILE C 191      -7.868   8.032  92.013  1.00 12.69           C
ATOM   4886  CG2 ILE C 191      -8.119   9.927  94.719  1.00 11.05           C
ATOM   4887  C   ILE C 191      -8.572   8.236  97.055  1.00  9.96           C
ATOM   4888  O   ILE C 191      -9.811   8.264  97.125  1.00 10.15           O
ATOM   4889  N   PRO C 192      -7.750   8.724  98.021  1.00  9.79           N
ATOM   4890  CA  PRO C 192      -8.188   9.153  99.354  1.00  9.46           C
ATOM   4891  CB  PRO C 192      -7.050  10.076  99.803  1.00  9.36           C
ATOM   4892  CG  PRO C 192      -5.841   9.440  99.194  1.00  9.07           C
ATOM   4893  CD  PRO C 192      -6.295   8.953  97.843  1.00  9.71           C
ATOM   4894  C   PRO C 192      -9.515   9.901  99.374  1.00  9.72           C
ATOM   4895  O   PRO C 192     -10.441   9.432 100.014  1.00  9.50           O
ATOM   4896  N   LYS C 193      -9.618  11.032  98.665  1.00  9.74           N
ATOM   4897  CA  LYS C 193     -10.856  11.831  98.695  1.00 10.21           C
ATOM   4898  CB  LYS C 193     -10.684  13.172  97.998  1.00 10.28           C
ATOM   4899  CG  LYS C 193      -9.928  14.117  98.872  1.00 11.77           C
ATOM   4900  CD  LYS C 193      -9.954  15.544  98.386  1.00 11.99           C
ATOM   4901  CE  LYS C 193      -9.118  16.339  99.377  1.00 14.16           C
ATOM   4902  NZ  LYS C 193      -8.392  17.439  98.665  1.00 16.10           N
ATOM   4903  C   LYS C 193     -12.105  11.119  98.174  1.00  9.51           C
ATOM   4904  O   LYS C 193     -13.197  11.328  98.681  1.00  9.55           O
ATOM   4905  N   LEU C 194     -11.926  10.282  97.167  1.00  9.47           N
ATOM   4906  CA  LEU C 194     -12.997   9.400  96.674  1.00  9.16           C
ATOM   4907  CB  LEU C 194     -12.611   8.824  95.300  1.00  9.44           C
ATOM   4908  CG  LEU C 194     -13.624   7.905  94.625  1.00 10.17           C
ATOM   4909  CD1 LEU C 194     -14.998   8.599  94.476  1.00 10.27           C
ATOM   4910  CD2 LEU C 194     -13.026   7.488  93.302  1.00  8.96           C
ATOM   4911  C   LEU C 194     -13.299   8.270  97.671  1.00  8.56           C
ATOM   4912  O   LEU C 194     -14.448   8.048  97.989  1.00  8.20           O
ATOM   4913  N   LYS C 195     -12.264   7.581  98.159  1.00  7.89           N
ATOM   4914  CA  LYS C 195     -12.422   6.547  99.193  1.00  8.42           C
ATOM   4915  CB  LYS C 195     -11.043   5.988  99.635  1.00  8.22           C
ATOM   4916  CG  LYS C 195     -11.078   5.016 100.790  1.00  8.73           C
ATOM   4917  CD  LYS C 195      -9.903   4.049 100.687  1.00 11.43           C
ATOM   4918  CE  LYS C 195      -9.668   3.307 101.971  1.00  8.97           C
ATOM   4919  NZ  LYS C 195     -10.621   2.156 102.108  1.00 11.64           N
ATOM   4920  C   LYS C 195     -13.195   7.025 100.421  1.00  8.44           C
ATOM   4921  O   LYS C 195     -14.020   6.265 100.973  1.00  8.08           O
ATOM   4922  N   LYS C 196     -12.896   8.265 100.839  1.00  7.80           N
ATOM   4923  CA  LYS C 196     -13.629   8.971 101.863  1.00  7.72           C
ATOM   4924  CB  LYS C 196     -13.040  10.362 102.067  1.00  8.46           C
ATOM   4925  CG  LYS C 196     -12.964  10.838 103.520  1.00 10.22           C
ATOM   4926  CD  LYS C 196     -14.343  11.074 104.145  1.00 12.03           C
ATOM   4927  CE  LYS C 196     -14.237  11.499 105.624  1.00 11.90           C
ATOM   4928  NZ  LYS C 196     -14.306  10.381 106.596  1.00  9.69           N
ATOM   4929  C   LYS C 196     -15.120   9.073 101.547  1.00  7.53           C
ATOM   4930  O   LYS C 196     -15.940   8.750 102.394  1.00  8.08           O
ATOM   4931  N   TRP C 197     -15.462   9.507 100.334  1.00  7.49           N
ATOM   4932  CA  TRP C 197     -16.857   9.675  99.903  1.00  7.42           C
ATOM   4933  CB  TRP C 197     -16.931  10.420  98.544  1.00  7.74           C
[truncated: 157,764 more chars]
