# Supplementary material for: X-ray structures of Na-GST-1 and Na-GST-2 two glutathione s-transferase from the human hookworm Necator americanus
Source: BMC Struct Biol. 2007 Jun 26;7:42. doi: 10.1186/1472-6807-7-42 (PMC1924862; doi:10.1186/1472-6807-7-42)
Supplement: Additional file 2 — Pre-release coordinates of the structure of Na-GST-2. [file 1472-6807-7-42-S2.pdb]

HEADER    ----                                    XX-XXX-XX   xxxx              
COMPND    ---                                                                   
REMARK   3
REMARK   3 REFINEMENT.
REMARK   3   PROGRAM     : REFMAC 5.2.0005
REMARK   3   AUTHORS     : MURSHUDOV,VAGIN,DODSON
REMARK   3
REMARK   3    REFINEMENT TARGET : MAXIMUM LIKELIHOOD
REMARK   3
REMARK   3  DATA USED IN REFINEMENT.
REMARK   3   RESOLUTION RANGE HIGH (ANGSTROMS) :   1.90
REMARK   3   RESOLUTION RANGE LOW  (ANGSTROMS) :  25.00
REMARK   3   DATA CUTOFF            (SIGMA(F)) : NONE
REMARK   3   COMPLETENESS FOR RANGE        (%) :  88.13
REMARK   3   NUMBER OF REFLECTIONS             :  135157
REMARK   3
REMARK   3  FIT TO DATA USED IN REFINEMENT.
REMARK   3   CROSS-VALIDATION METHOD          : THROUGHOUT
REMARK   3   FREE R VALUE TEST SET SELECTION  : RANDOM
REMARK   3   R VALUE     (WORKING + TEST SET) : 0.17366
REMARK   3   R VALUE            (WORKING SET) :  0.17140
REMARK   3   FREE R VALUE                     :  0.21711
REMARK   3   FREE R VALUE TEST SET SIZE   (%) :  5.0
REMARK   3   FREE R VALUE TEST SET COUNT      :  7090
REMARK   3
REMARK   3  FIT IN THE HIGHEST RESOLUTION BIN.
REMARK   3   TOTAL NUMBER OF BINS USED           :      20
REMARK   3   BIN RESOLUTION RANGE HIGH           :    1.900
REMARK   3   BIN RESOLUTION RANGE LOW            :    1.949
REMARK   3   REFLECTION IN BIN     (WORKING SET) :     8187
REMARK   3   BIN COMPLETENESS (WORKING+TEST) (%) :    72.41
REMARK   3   BIN R VALUE           (WORKING SET) :    0.218
REMARK   3   BIN FREE R VALUE SET COUNT          :      396
REMARK   3   BIN FREE R VALUE                    :    0.302
REMARK   3
REMARK   3  NUMBER OF NON-HYDROGEN ATOMS USED IN REFINEMENT.
REMARK   3   ALL ATOMS                :    15634
REMARK   3
REMARK   3  B VALUES.
REMARK   3   FROM WILSON PLOT           (A**2) : NULL
REMARK   3   MEAN B VALUE      (OVERALL, A**2) :  27.560
REMARK   3   OVERALL ANISOTROPIC B VALUE.
REMARK   3    B11 (A**2) :    -0.24
REMARK   3    B22 (A**2) :     0.20
REMARK   3    B33 (A**2) :     0.04
REMARK   3    B12 (A**2) :     0.00
REMARK   3    B13 (A**2) :    -0.17
REMARK   3    B23 (A**2) :     0.00
REMARK   3
REMARK   3  ESTIMATED OVERALL COORDINATE ERROR.
REMARK   3   ESU BASED ON R VALUE                            (A):   0.160
REMARK   3   ESU BASED ON FREE R VALUE                       (A):   0.149
REMARK   3   ESU BASED ON MAXIMUM LIKELIHOOD                 (A):   0.063
REMARK   3   ESU FOR B VALUES BASED ON MAXIMUM LIKELIHOOD (A**2):   3.776
REMARK   3
REMARK   3 CORRELATION COEFFICIENTS.
REMARK   3   CORRELATION COEFFICIENT FO-FC      :   0.958
REMARK   3   CORRELATION COEFFICIENT FO-FC FREE :   0.936
REMARK   3
REMARK   3  RMS DEVIATIONS FROM IDEAL VALUES        COUNT    RMS    WEIGHT
REMARK   3   BOND LENGTHS REFINED ATOMS        (A): 14146 ; 0.014 ; 0.022
REMARK   3   BOND ANGLES REFINED ATOMS   (DEGREES): 18891 ; 1.383 ; 1.988
REMARK   3   TORSION ANGLES, PERIOD 1    (DEGREES):  1639 ; 5.427 ; 5.000
REMARK   3   TORSION ANGLES, PERIOD 2    (DEGREES):   648 ;32.850 ;23.457
REMARK   3   TORSION ANGLES, PERIOD 3    (DEGREES):  2431 ;14.538 ;15.000
REMARK   3   TORSION ANGLES, PERIOD 4    (DEGREES):    80 ;16.281 ;15.000
REMARK   3   CHIRAL-CENTER RESTRAINTS       (A**3):  1919 ; 0.103 ; 0.200
REMARK   3   GENERAL PLANES REFINED ATOMS      (A): 10668 ; 0.006 ; 0.020
REMARK   3   NON-BONDED CONTACTS REFINED ATOMS (A):  7491 ; 0.211 ; 0.200
REMARK   3   NON-BONDED TORSION REFINED ATOMS  (A):  9535 ; 0.310 ; 0.200
REMARK   3   H-BOND (X...Y) REFINED ATOMS      (A):  1564 ; 0.142 ; 0.200
REMARK   3   SYMMETRY VDW REFINED ATOMS        (A):    84 ; 0.235 ; 0.200
REMARK   3   SYMMETRY H-BOND REFINED ATOMS     (A):    40 ; 0.191 ; 0.200
REMARK   3
REMARK   3  ISOTROPIC THERMAL FACTOR RESTRAINTS.     COUNT   RMS    WEIGHT
REMARK   3   MAIN-CHAIN BOND REFINED ATOMS  (A**2):  8544 ; 0.777 ; 1.500
REMARK   3   MAIN-CHAIN ANGLE REFINED ATOMS (A**2): 13203 ; 1.054 ; 2.000
REMARK   3   SIDE-CHAIN BOND REFINED ATOMS  (A**2):  6473 ; 2.211 ; 3.000
REMARK   3   SIDE-CHAIN ANGLE REFINED ATOMS (A**2):  5688 ; 3.205 ; 4.500
REMARK   3
REMARK   3  NCS RESTRAINTS STATISTICS
REMARK   3   NUMBER OF DIFFERENT NCS GROUPS :   1
REMARK   3
REMARK   3  NCS GROUP NUMBER               :   1
REMARK   3     CHAIN NAMES                    : A B C D E F G H
REMARK   3     NUMBER OF COMPONENTS NCS GROUP :    1
REMARK   3       COMPONENT C  SSSEQI  TO  C   SSSEQI   CODE
REMARK   3           1     A      1       A     206      5
REMARK   3           1     B      1       B     206      5
REMARK   3           1     C      1       C     206      5
REMARK   3           1     D      1       D     206      5
REMARK   3           1     E      1       E     206      5
REMARK   3           1     F      1       F     206      5
REMARK   3           1     G      1       G     206      5
REMARK   3           1     H      1       H     206      5
REMARK   3                   GROUP CHAIN        COUNT   RMS     WEIGHT
REMARK   3   MEDIUM POSITIONAL  1    A    (A):    823 ;  0.24 ;  0.50
REMARK   3   MEDIUM POSITIONAL  1    B    (A):    823 ;  0.24 ;  0.50
REMARK   3   MEDIUM POSITIONAL  1    C    (A):    823 ;  0.25 ;  0.50
REMARK   3   MEDIUM POSITIONAL  1    D    (A):    823 ;  0.18 ;  0.50
REMARK   3   MEDIUM POSITIONAL  1    E    (A):    823 ;  0.17 ;  0.50
REMARK   3   MEDIUM POSITIONAL  1    F    (A):    823 ;  0.12 ;  0.50
REMARK   3   MEDIUM POSITIONAL  1    G    (A):    823 ;  0.25 ;  0.50
REMARK   3   MEDIUM POSITIONAL  1    H    (A):    823 ;  0.12 ;  0.50
REMARK   3   LOOSE POSITIONAL   1    A    (A):    851 ;  0.64 ;  5.00
REMARK   3   LOOSE POSITIONAL   1    B    (A):    851 ;  0.56 ;  5.00
REMARK   3   LOOSE POSITIONAL   1    C    (A):    851 ;  0.71 ;  5.00
REMARK   3   LOOSE POSITIONAL   1    D    (A):    851 ;  0.57 ;  5.00
REMARK   3   LOOSE POSITIONAL   1    E    (A):    851 ;  0.71 ;  5.00
REMARK   3   LOOSE POSITIONAL   1    F    (A):    851 ;  0.68 ;  5.00
REMARK   3   LOOSE POSITIONAL   1    G    (A):    851 ;  0.74 ;  5.00
REMARK   3   LOOSE POSITIONAL   1    H    (A):    851 ;  0.54 ;  5.00
REMARK   3   MEDIUM THERMAL     1    A (A**2):    823 ;  0.92 ;  2.00
REMARK   3   MEDIUM THERMAL     1    B (A**2):    823 ;  1.10 ;  2.00
REMARK   3   MEDIUM THERMAL     1    C (A**2):    823 ;  0.78 ;  2.00
REMARK   3   MEDIUM THERMAL     1    D (A**2):    823 ;  1.02 ;  2.00
REMARK   3   MEDIUM THERMAL     1    E (A**2):    823 ;  1.04 ;  2.00
REMARK   3   MEDIUM THERMAL     1    F (A**2):    823 ;  0.77 ;  2.00
REMARK   3   MEDIUM THERMAL     1    G (A**2):    823 ;  0.75 ;  2.00
REMARK   3   MEDIUM THERMAL     1    H (A**2):    823 ;  0.73 ;  2.00
REMARK   3   LOOSE THERMAL      1    A (A**2):    851 ;  1.85 ; 10.00
REMARK   3   LOOSE THERMAL      1    B (A**2):    851 ;  1.89 ; 10.00
REMARK   3   LOOSE THERMAL      1    C (A**2):    851 ;  1.74 ; 10.00
REMARK   3   LOOSE THERMAL      1    D (A**2):    851 ;  1.85 ; 10.00
REMARK   3   LOOSE THERMAL      1    E (A**2):    851 ;  1.92 ; 10.00
REMARK   3   LOOSE THERMAL      1    F (A**2):    851 ;  1.67 ; 10.00
REMARK   3   LOOSE THERMAL      1    G (A**2):    851 ;  1.87 ; 10.00
REMARK   3   LOOSE THERMAL      1    H (A**2):    851 ;  1.53 ; 10.00
REMARK   3
REMARK   3
REMARK   3  TLS DETAILS
REMARK   3   NUMBER OF TLS GROUPS  :    8
REMARK   3   ATOM RECORD CONTAINS RESIDUAL B FACTORS ONLY
REMARK   3
REMARK   3   TLS GROUP :     1
REMARK   3    NUMBER OF COMPONENTS GROUP :    1
REMARK   3    COMPONENTS        C SSSEQI   TO  C SSSEQI
REMARK   3    RESIDUE RANGE :   A     1        A   206
REMARK   3    ORIGIN FOR THE GROUP (A):  28.6640   2.0080  42.9450
REMARK   3    T TENSOR
REMARK   3      T11:  -0.0656 T22:  -0.0785
REMARK   3      T33:  -0.1194 T12:  -0.0073
REMARK   3      T13:  -0.0149 T23:   0.0027
REMARK   3    L TENSOR
REMARK   3      L11:   0.4938 L22:   0.6401
REMARK   3      L33:   0.5862 L12:  -0.1661
REMARK   3      L13:  -0.0199 L23:  -0.1250
REMARK   3    S TENSOR
REMARK   3      S11:  -0.0076 S12:  -0.0559 S13:  -0.0126
REMARK   3      S21:  -0.0282 S22:   0.0009 S23:  -0.0510
REMARK   3      S31:  -0.0050 S32:   0.0338 S33:   0.0067
REMARK   3
REMARK   3   TLS GROUP :     2
REMARK   3    NUMBER OF COMPONENTS GROUP :    1
REMARK   3    COMPONENTS        C SSSEQI   TO  C SSSEQI
REMARK   3    RESIDUE RANGE :   B     1        B   206
REMARK   3    ORIGIN FOR THE GROUP (A):  28.6760  51.7940  40.5450
REMARK   3    T TENSOR
REMARK   3      T11:  -0.0705 T22:  -0.0757
REMARK   3      T33:  -0.1201 T12:   0.0118
REMARK   3      T13:  -0.0117 T23:   0.0013
REMARK   3    L TENSOR
REMARK   3      L11:   0.6818 L22:   0.8437
REMARK   3      L33:   0.7024 L12:   0.1911
REMARK   3      L13:   0.0925 L23:  -0.1067
REMARK   3    S TENSOR
REMARK   3      S11:  -0.0058 S12:   0.0814 S13:   0.0176
REMARK   3      S21:   0.0106 S22:  -0.0048 S23:  -0.0436
REMARK   3      S31:   0.0125 S32:   0.0285 S33:   0.0106
REMARK   3
REMARK   3   TLS GROUP :     3
REMARK   3    NUMBER OF COMPONENTS GROUP :    1
REMARK   3    COMPONENTS        C SSSEQI   TO  C SSSEQI
REMARK   3    RESIDUE RANGE :   C     1        C   206
REMARK   3    ORIGIN FOR THE GROUP (A):   8.1680  62.5420  51.3740
REMARK   3    T TENSOR
REMARK   3      T11:  -0.0619 T22:  -0.0987
REMARK   3      T33:  -0.0766 T12:   0.0076
REMARK   3      T13:   0.0066 T23:   0.0056
REMARK   3    L TENSOR
REMARK   3      L11:   0.8406 L22:   0.7992
REMARK   3      L33:   0.7278 L12:   0.2499
REMARK   3      L13:   0.2786 L23:   0.0545
REMARK   3    S TENSOR
REMARK   3      S11:  -0.0100 S12:  -0.0059 S13:   0.1445
REMARK   3      S21:   0.0943 S22:  -0.0014 S23:   0.1233
REMARK   3      S31:  -0.0238 S32:  -0.0419 S33:   0.0114
REMARK   3
REMARK   3   TLS GROUP :     4
REMARK   3    NUMBER OF COMPONENTS GROUP :    1
REMARK   3    COMPONENTS        C SSSEQI   TO  C SSSEQI
REMARK   3    RESIDUE RANGE :   D     1        D   206
REMARK   3    ORIGIN FOR THE GROUP (A):  14.9970  28.8340  76.2400
REMARK   3    T TENSOR
REMARK   3      T11:  -0.0291 T22:  -0.0445
REMARK   3      T33:  -0.1096 T12:  -0.0046
REMARK   3      T13:  -0.0148 T23:   0.0276
REMARK   3    L TENSOR
REMARK   3      L11:   1.2380 L22:   0.7147
REMARK   3      L33:   1.8525 L12:  -0.0550
REMARK   3      L13:  -0.4642 L23:   0.4570
REMARK   3    S TENSOR
REMARK   3      S11:  -0.0519 S12:  -0.2241 S13:  -0.1455
REMARK   3      S21:   0.0793 S22:  -0.0291 S23:   0.0459
REMARK   3      S31:   0.2170 S32:   0.0086 S33:   0.0811
REMARK   3
REMARK   3   TLS GROUP :     5
REMARK   3    NUMBER OF COMPONENTS GROUP :    1
REMARK   3    COMPONENTS        C SSSEQI   TO  C SSSEQI
REMARK   3    RESIDUE RANGE :   E     1        E   206
REMARK   3    ORIGIN FOR THE GROUP (A):  15.0100  24.9630   7.2380
REMARK   3    T TENSOR
REMARK   3      T11:  -0.0268 T22:  -0.0466
REMARK   3      T33:  -0.1099 T12:   0.0057
REMARK   3      T13:  -0.0164 T23:   0.0259
REMARK   3    L TENSOR
REMARK   3      L11:   1.1252 L22:   0.6586
REMARK   3      L33:   1.7449 L12:   0.0628
REMARK   3      L13:   0.4059 L23:   0.4206
REMARK   3    S TENSOR
REMARK   3      S11:  -0.0472 S12:   0.2124 S13:   0.1306
REMARK   3      S21:  -0.0742 S22:  -0.0286 S23:   0.0285
REMARK   3      S31:  -0.2141 S32:  -0.0130 S33:   0.0758
REMARK   3
REMARK   3   TLS GROUP :     6
REMARK   3    NUMBER OF COMPONENTS GROUP :    1
REMARK   3    COMPONENTS        C SSSEQI   TO  C SSSEQI
REMARK   3    RESIDUE RANGE :   F     1        F   206
REMARK   3    ORIGIN FOR THE GROUP (A):  35.3640  43.2380  81.4080
REMARK   3    T TENSOR
REMARK   3      T11:  -0.0418 T22:   0.0219
REMARK   3      T33:  -0.1212 T12:  -0.0447
REMARK   3      T13:  -0.0171 T23:  -0.0052
REMARK   3    L TENSOR
REMARK   3      L11:   0.7978 L22:   0.6663
REMARK   3      L33:   0.7653 L12:  -0.3133
REMARK   3      L13:  -0.0628 L23:   0.0785
REMARK   3    S TENSOR
REMARK   3      S11:   0.0109 S12:  -0.1286 S13:   0.0410
REMARK   3      S21:   0.0111 S22:  -0.0064 S23:  -0.0840
REMARK   3      S31:  -0.0916 S32:   0.2025 S33:  -0.0045
REMARK   3
REMARK   3   TLS GROUP :     7
REMARK   3    NUMBER OF COMPONENTS GROUP :    1
REMARK   3    COMPONENTS        C SSSEQI   TO  C SSSEQI
REMARK   3    RESIDUE RANGE :   G     1        G   206
REMARK   3    ORIGIN FOR THE GROUP (A):   8.1920  -8.7280  32.0890
REMARK   3    T TENSOR
REMARK   3      T11:  -0.0631 T22:  -0.0927
REMARK   3      T33:  -0.0778 T12:  -0.0072
REMARK   3      T13:  -0.0437 T23:   0.0036
REMARK   3    L TENSOR
REMARK   3      L11:   0.7406 L22:   0.8323
REMARK   3      L33:   0.7655 L12:  -0.2242
REMARK   3      L13:  -0.3427 L23:   0.0293
REMARK   3    S TENSOR
REMARK   3      S11:  -0.0158 S12:   0.0115 S13:  -0.1431
REMARK   3      S21:  -0.0923 S22:  -0.0032 S23:   0.1170
REMARK   3      S31:   0.0376 S32:  -0.0395 S33:   0.0190
REMARK   3
REMARK   3   TLS GROUP :     8
REMARK   3    NUMBER OF COMPONENTS GROUP :    1
REMARK   3    COMPONENTS        C SSSEQI   TO  C SSSEQI
REMARK   3    RESIDUE RANGE :   H     1        H   206
REMARK   3    ORIGIN FOR THE GROUP (A):  35.3730  10.5450   2.0850
REMARK   3    T TENSOR
REMARK   3      T11:  -0.0495 T22:   0.0270
REMARK   3      T33:  -0.1197 T12:   0.0428
REMARK   3      T13:  -0.0137 T23:  -0.0001
REMARK   3    L TENSOR
REMARK   3      L11:   0.7534 L22:   0.7161
REMARK   3      L33:   0.6930 L12:   0.3529
REMARK   3      L13:   0.0543 L23:   0.1161
REMARK   3    S TENSOR
REMARK   3      S11:  -0.0021 S12:   0.1252 S13:  -0.0351
REMARK   3      S21:  -0.0151 S22:   0.0041 S23:  -0.0689
REMARK   3      S31:   0.0856 S32:   0.1954 S33:  -0.0020
REMARK   3
REMARK   3
REMARK   3  BULK SOLVENT MODELLING.
REMARK   3   METHOD USED : BABINET MODEL WITH MASK
REMARK   3   PARAMETERS FOR MASK CALCULATION
REMARK   3   VDW PROBE RADIUS   :   1.20
REMARK   3   ION PROBE RADIUS   :   0.80
REMARK   3   SHRINKAGE RADIUS   :   0.80
REMARK   3
REMARK   3  OTHER REFINEMENT REMARKS: NULL
REMARK   3
CISPEP   1 ILE A   51    PRO A   52                    0.00
CISPEP   2 ILE B   51    PRO B   52                    0.00
CISPEP   3 ILE C   51    PRO C   52                    0.00
CISPEP   4 ILE D   51    PRO D   52                    0.00
CISPEP   5 ILE E   51    PRO E   52                    0.00
CISPEP   6 ILE F   51    PRO F   52                    0.00
CISPEP   7 ILE G   51    PRO G   52                    0.00
CISPEP   8 ILE H   51    PRO H   52                    0.00
CRYST1   57.916  107.921  166.990  90.00  90.02  90.00 P 1 21 1                 
SCALE1      0.017266  0.000000  0.000005        0.00000                         
SCALE2      0.000000  0.009266  0.000000        0.00000                         
SCALE3      0.000000  0.000000  0.005988        0.00000                         
ATOM      1  N   MET A   1      23.407  28.035  33.092  1.00 27.37           N
ATOM      2  CA  MET A   1      24.074  26.755  32.746  1.00 30.17           C
ATOM      3  CB  MET A   1      25.539  26.788  33.156  1.00 29.72           C
ATOM      4  CG  MET A   1      25.752  26.995  34.626  1.00 33.54           C
ATOM      5  SD  MET A   1      27.478  27.332  35.009  1.00 39.07           S
ATOM      6  CE  MET A   1      27.326  27.504  36.794  1.00 36.08           C
ATOM      7  C   MET A   1      23.368  25.600  33.458  1.00 27.34           C
ATOM      8  O   MET A   1      22.707  25.812  34.481  1.00 26.81           O
ATOM      9  N   VAL A   2      23.497  24.394  32.915  1.00 26.04           N
ATOM     10  CA  VAL A   2      22.797  23.255  33.471  1.00 25.24           C
ATOM     11  CB  VAL A   2      23.055  21.936  32.668  1.00 25.53           C
ATOM     12  CG1 VAL A   2      24.524  21.509  32.726  1.00 25.37           C
ATOM     13  CG2 VAL A   2      22.168  20.839  33.167  1.00 26.28           C
ATOM     14  C   VAL A   2      23.163  23.084  34.963  1.00 24.64           C
ATOM     15  O   VAL A   2      24.321  23.276  35.368  1.00 24.21           O
ATOM     16  N   HIS A   3      22.159  22.766  35.768  1.00 24.97           N
ATOM     17  CA  HIS A   3      22.386  22.498  37.194  1.00 25.54           C
ATOM     18  CB  HIS A   3      21.593  23.454  38.093  1.00 26.31           C
ATOM     19  CG  HIS A   3      21.951  23.321  39.543  1.00 27.66           C
ATOM     20  ND1 HIS A   3      21.320  22.438  40.392  1.00 30.14           N
ATOM     21  CE1 HIS A   3      21.858  22.526  41.598  1.00 29.24           C
ATOM     22  NE2 HIS A   3      22.830  23.416  41.553  1.00 31.14           N
ATOM     23  CD2 HIS A   3      22.918  23.918  40.276  1.00 28.95           C
ATOM     24  C   HIS A   3      22.010  21.077  37.519  1.00 24.98           C
ATOM     25  O   HIS A   3      20.888  20.634  37.231  1.00 25.87           O
ATOM     26  N   TYR A   4      22.955  20.360  38.113  1.00 24.50           N
ATOM     27  CA  TYR A   4      22.712  19.025  38.661  1.00 23.99           C
ATOM     28  CB  TYR A   4      23.750  18.046  38.151  1.00 25.21           C
ATOM     29  CG  TYR A   4      23.742  17.835  36.654  1.00 25.78           C
ATOM     30  CD1 TYR A   4      24.706  18.439  35.837  1.00 25.30           C
ATOM     31  CE1 TYR A   4      24.699  18.238  34.468  1.00 27.17           C
ATOM     32  CZ  TYR A   4      23.722  17.431  33.907  1.00 27.78           C
ATOM     33  OH  TYR A   4      23.716  17.212  32.550  1.00 30.78           O
ATOM     34  CE2 TYR A   4      22.765  16.816  34.689  1.00 28.04           C
ATOM     35  CD2 TYR A   4      22.766  17.029  36.057  1.00 25.87           C
ATOM     36  C   TYR A   4      22.766  19.009  40.187  1.00 23.92           C
ATOM     37  O   TYR A   4      23.673  19.593  40.805  1.00 22.23           O
ATOM     38  N   LYS A   5      21.777  18.340  40.777  1.00 23.17           N
ATOM     39  CA  LYS A   5      21.754  18.091  42.212  1.00 24.06           C
ATOM     40  CB  LYS A   5      20.544  18.774  42.875  1.00 24.52           C
ATOM     41  CG  LYS A   5      20.436  18.507  44.398  1.00 24.01           C
ATOM     42  CD  LYS A   5      19.366  19.367  45.052  1.00 26.25           C
ATOM     43  CE  LYS A   5      17.979  18.988  44.537  1.00 31.72           C
ATOM     44  NZ  LYS A   5      16.887  19.295  45.510  1.00 32.09           N
ATOM     45  C   LYS A   5      21.667  16.576  42.395  1.00 24.04           C
ATOM     46  O   LYS A   5      20.852  15.912  41.732  1.00 24.52           O
ATOM     47  N   LEU A   6      22.526  16.022  43.254  1.00 24.12           N
ATOM     48  CA  LEU A   6      22.376  14.622  43.659  1.00 23.98           C
ATOM     49  CB  LEU A   6      23.665  13.845  43.419  1.00 24.05           C
ATOM     50  CG  LEU A   6      23.645  12.338  43.697  1.00 24.85           C
ATOM     51  CD1 LEU A   6      22.689  11.647  42.711  1.00 25.92           C
ATOM     52  CD2 LEU A   6      25.060  11.778  43.605  1.00 25.70           C
ATOM     53  C   LEU A   6      22.026  14.556  45.128  1.00 23.23           C
ATOM     54  O   LEU A   6      22.767  15.093  45.976  1.00 22.27           O
ATOM     55  N   THR A   7      20.923  13.870  45.452  1.00 22.81           N
ATOM     56  CA  THR A   7      20.547  13.709  46.877  1.00 22.60           C
ATOM     57  CB  THR A   7      19.120  14.225  47.163  1.00 22.66           C
ATOM     58  OG1 THR A   7      19.015  15.598  46.749  1.00 24.24           O
ATOM     59  CG2 THR A   7      18.809  14.135  48.662  1.00 21.03           C
ATOM     60  C   THR A   7      20.701  12.240  47.308  1.00 22.54           C
ATOM     61  O   THR A   7      20.237  11.315  46.604  1.00 21.78           O
ATOM     62  N   TYR A   8      21.404  12.052  48.419  1.00 21.99           N
ATOM     63  CA  TYR A   8      21.659  10.723  48.990  1.00 22.52           C
ATOM     64  CB  TYR A   8      22.787  10.026  48.214  1.00 22.59           C
ATOM     65  CG  TYR A   8      22.896   8.563  48.541  1.00 23.61           C
ATOM     66  CD1 TYR A   8      21.806   7.699  48.364  1.00 21.02           C
ATOM     67  CE1 TYR A   8      21.914   6.342  48.698  1.00 24.58           C
ATOM     68  CZ  TYR A   8      23.111   5.857  49.210  1.00 22.86           C
ATOM     69  OH  TYR A   8      23.233   4.517  49.511  1.00 24.68           O
ATOM     70  CE2 TYR A   8      24.181   6.685  49.386  1.00 25.54           C
ATOM     71  CD2 TYR A   8      24.070   8.041  49.066  1.00 22.88           C
ATOM     72  C   TYR A   8      22.014  10.847  50.470  1.00 22.72           C
ATOM     73  O   TYR A   8      21.909  11.924  51.052  1.00 22.42           O
ATOM     74  N   PHE A   9      22.403   9.740  51.100  1.00 22.54           N
ATOM     75  CA  PHE A   9      22.868   9.809  52.465  1.00 23.59           C
ATOM     76  CB  PHE A   9      22.816   8.422  53.125  1.00 24.31           C
ATOM     77  CG  PHE A   9      21.441   7.863  53.270  1.00 24.08           C
ATOM     78  CD1 PHE A   9      20.547   8.404  54.183  1.00 25.40           C
ATOM     79  CE1 PHE A   9      19.257   7.862  54.336  1.00 26.21           C
ATOM     80  CZ  PHE A   9      18.879   6.769  53.576  1.00 28.11           C
ATOM     81  CE2 PHE A   9      19.764   6.213  52.657  1.00 27.78           C
ATOM     82  CD2 PHE A   9      21.055   6.757  52.520  1.00 27.23           C
ATOM     83  C   PHE A   9      24.300  10.345  52.504  1.00 23.63           C
ATOM     84  O   PHE A   9      24.971  10.451  51.456  1.00 23.26           O
ATOM     85  N   ALA A  10      24.750  10.691  53.713  1.00 23.66           N
ATOM     86  CA  ALA A  10      26.138  11.026  54.000  1.00 23.83           C
ATOM     87  CB  ALA A  10      26.257  11.716  55.376  1.00 24.19           C
ATOM     88  C   ALA A  10      26.965   9.743  53.964  1.00 24.16           C
ATOM     89  O   ALA A  10      27.381   9.201  55.003  1.00 24.36           O
ATOM     90  N   GLY A  11      27.168   9.225  52.763  1.00 23.71           N
ATOM     91  CA  GLY A  11      27.895   7.980  52.596  1.00 24.11           C
ATOM     92  C   GLY A  11      28.158   7.737  51.128  1.00 25.10           C
ATOM     93  O   GLY A  11      27.595   8.421  50.242  1.00 23.94           O
ATOM     94  N   ARG A  12      28.999   6.750  50.856  1.00 24.90           N
ATOM     95  CA  ARG A  12      29.245   6.376  49.450  1.00 25.17           C
ATOM     96  CB  ARG A  12      30.577   5.636  49.323  1.00 24.53           C
ATOM     97  CG  ARG A  12      31.754   6.595  49.460  1.00 27.34           C
ATOM     98  CD  ARG A  12      33.022   5.844  49.792  1.00 29.70           C
ATOM     99  NE  ARG A  12      32.987   5.307  51.156  1.00 29.29           N
ATOM    100  CZ  ARG A  12      33.029   4.011  51.450  1.00 29.75           C
ATOM    101  NH1 ARG A  12      33.090   3.114  50.471  1.00 31.51           N
ATOM    102  NH2 ARG A  12      33.006   3.610  52.708  1.00 29.87           N
ATOM    103  C   ARG A  12      28.074   5.593  48.862  1.00 25.17           C
ATOM    104  O   ARG A  12      27.362   6.096  47.985  1.00 24.58           O
ATOM    105  N   GLY A  13      27.866   4.368  49.350  1.00 25.14           N
ATOM    106  CA  GLY A  13      26.679   3.572  49.001  1.00 26.04           C
ATOM    107  C   GLY A  13      26.300   3.596  47.514  1.00 26.18           C
ATOM    108  O   GLY A  13      27.161   3.531  46.647  1.00 25.83           O
ATOM    109  N   LEU A  14      25.019   3.754  47.230  1.00 26.30           N
ATOM    110  CA  LEU A  14      24.523   3.698  45.851  1.00 26.96           C
ATOM    111  CB  LEU A  14      23.005   3.531  45.848  1.00 27.67           C
ATOM    112  CG  LEU A  14      22.327   2.353  46.555  1.00 30.21           C
ATOM    113  CD1 LEU A  14      20.846   2.488  46.374  1.00 34.26           C
ATOM    114  CD2 LEU A  14      22.798   1.025  45.975  1.00 31.38           C
ATOM    115  C   LEU A  14      24.842   4.947  45.025  1.00 26.74           C
ATOM    116  O   LEU A  14      24.706   4.919  43.801  1.00 27.10           O
ATOM    117  N   ALA A  15      25.183   6.049  45.693  1.00 25.95           N
ATOM    118  CA  ALA A  15      25.454   7.311  45.003  1.00 25.74           C
ATOM    119  CB  ALA A  15      25.182   8.494  45.937  1.00 25.63           C
ATOM    120  C   ALA A  15      26.878   7.401  44.467  1.00 24.90           C
ATOM    121  O   ALA A  15      27.149   8.147  43.537  1.00 24.38           O
ATOM    122  N   GLU A  16      27.801   6.659  45.077  1.00 24.22           N
ATOM    123  CA  GLU A  16      29.213   6.888  44.814  1.00 23.73           C
ATOM    124  CB  GLU A  16      30.094   6.107  45.788  1.00 24.78           C
ATOM    125  CG  GLU A  16      31.596   6.411  45.676  1.00 24.04           C
ATOM    126  CD  GLU A  16      31.983   7.881  45.925  1.00 26.45           C
ATOM    127  OE1 GLU A  16      31.198   8.656  46.504  1.00 25.28           O
ATOM    128  OE2 GLU A  16      33.115   8.245  45.556  1.00 24.01           O
ATOM    129  C   GLU A  16      29.662   6.780  43.327  1.00 23.86           C
ATOM    130  O   GLU A  16      30.373   7.673  42.835  1.00 23.11           O
ATOM    131  N   PRO A  17      29.228   5.729  42.602  1.00 23.09           N
ATOM    132  CA  PRO A  17      29.585   5.687  41.168  1.00 22.91           C
ATOM    133  CB  PRO A  17      28.904   4.408  40.666  1.00 22.48           C
ATOM    134  CG  PRO A  17      28.803   3.512  41.945  1.00 23.56           C
ATOM    135  CD  PRO A  17      28.493   4.518  43.033  1.00 22.83           C
ATOM    136  C   PRO A  17      29.080   6.912  40.388  1.00 22.84           C
ATOM    137  O   PRO A  17      29.720   7.325  39.440  1.00 22.68           O
ATOM    138  N   ILE A  18      27.952   7.478  40.797  1.00 22.83           N
ATOM    139  CA  ILE A  18      27.369   8.657  40.115  1.00 22.79           C
ATOM    140  CB  ILE A  18      25.930   8.921  40.610  1.00 23.91           C
ATOM    141  CG1 ILE A  18      24.966   7.836  40.097  1.00 23.16           C
ATOM    142  CD1 ILE A  18      23.807   7.562  41.090  1.00 23.06           C
ATOM    143  CG2 ILE A  18      25.427  10.295  40.173  1.00 22.44           C
ATOM    144  C   ILE A  18      28.258   9.875  40.401  1.00 22.74           C
ATOM    145  O   ILE A  18      28.589  10.659  39.497  1.00 21.25           O
ATOM    146  N   ARG A  19      28.663  10.021  41.654  1.00 22.43           N
ATOM    147  CA  ARG A  19      29.603  11.088  41.999  1.00 22.32           C
ATOM    148  CB  ARG A  19      29.933  11.078  43.485  1.00 22.20           C
ATOM    149  CG  ARG A  19      28.737  11.237  44.420  1.00 21.39           C
ATOM    150  CD  ARG A  19      29.189  11.634  45.830  1.00 22.87           C
ATOM    151  NE  ARG A  19      28.066  11.639  46.761  1.00 23.55           N
ATOM    152  CZ  ARG A  19      27.828  10.695  47.654  1.00 23.10           C
ATOM    153  NH1 ARG A  19      28.623   9.642  47.704  1.00 24.65           N
ATOM    154  NH2 ARG A  19      26.781  10.799  48.478  1.00 22.88           N
ATOM    155  C   ARG A  19      30.911  10.957  41.171  1.00 22.68           C
ATOM    156  O   ARG A  19      31.569  11.958  40.869  1.00 21.60           O
ATOM    157  N   GLN A  20      31.291   9.726  40.856  1.00 22.84           N
ATOM    158  CA  GLN A  20      32.549   9.478  40.135  1.00 23.52           C
ATOM    159  CB  GLN A  20      33.109   8.071  40.406  1.00 22.80           C
ATOM    160  CG  GLN A  20      33.581   7.972  41.883  1.00 22.87           C
ATOM    161  CD  GLN A  20      34.094   6.600  42.309  1.00 25.06           C
ATOM    162  OE1 GLN A  20      34.314   6.356  43.505  1.00 25.65           O
ATOM    163  NE2 GLN A  20      34.289   5.702  41.345  1.00 22.43           N
ATOM    164  C   GLN A  20      32.390   9.733  38.655  1.00 22.70           C
ATOM    165  O   GLN A  20      33.339  10.132  38.014  1.00 23.76           O
ATOM    166  N   ILE A  21      31.201   9.490  38.126  1.00 22.62           N
ATOM    167  CA  ILE A  21      30.897   9.900  36.741  1.00 22.51           C
ATOM    168  CB  ILE A  21      29.501   9.482  36.312  1.00 22.07           C
ATOM    169  CG1 ILE A  21      29.428   7.946  36.192  1.00 23.25           C
ATOM    170  CD1 ILE A  21      27.982   7.347  36.212  1.00 22.83           C
ATOM    171  CG2 ILE A  21      29.103  10.272  35.011  1.00 20.90           C
ATOM    172  C   ILE A  21      31.051  11.421  36.600  1.00 23.20           C
ATOM    173  O   ILE A  21      31.677  11.909  35.637  1.00 23.15           O
ATOM    174  N   PHE A  22      30.499  12.171  37.562  1.00 22.75           N
ATOM    175  CA  PHE A  22      30.630  13.651  37.517  1.00 23.95           C
ATOM    176  CB  PHE A  22      29.878  14.345  38.667  1.00 24.24           C
ATOM    177  CG  PHE A  22      28.383  14.440  38.479  1.00 23.75           C
ATOM    178  CD1 PHE A  22      27.833  15.119  37.394  1.00 23.83           C
ATOM    179  CE1 PHE A  22      26.451  15.223  37.239  1.00 25.01           C
ATOM    180  CZ  PHE A  22      25.596  14.675  38.204  1.00 23.18           C
ATOM    181  CE2 PHE A  22      26.125  14.029  39.299  1.00 25.69           C
ATOM    182  CD2 PHE A  22      27.522  13.908  39.436  1.00 25.99           C
ATOM    183  C   PHE A  22      32.096  14.073  37.559  1.00 23.36           C
ATOM    184  O   PHE A  22      32.511  14.987  36.829  1.00 23.83           O
ATOM    185  N   ALA A  23      32.879  13.433  38.436  1.00 23.44           N
ATOM    186  CA  ALA A  23      34.310  13.723  38.542  1.00 23.68           C
ATOM    187  CB  ALA A  23      34.939  12.911  39.684  1.00 23.09           C
ATOM    188  C   ALA A  23      35.042  13.456  37.241  1.00 23.61           C
ATOM    189  O   ALA A  23      35.823  14.276  36.798  1.00 24.04           O
ATOM    190  N   LEU A  24      34.803  12.297  36.637  1.00 24.32           N
ATOM    191  CA  LEU A  24      35.464  11.947  35.379  1.00 24.96           C
ATOM    192  CB  LEU A  24      35.094  10.524  34.948  1.00 24.68           C
ATOM    193  CG  LEU A  24      35.686   9.367  35.770  1.00 25.74           C
ATOM    194  CD1 LEU A  24      35.190   8.045  35.260  1.00 26.85           C
ATOM    195  CD2 LEU A  24      37.194   9.420  35.735  1.00 29.76           C
ATOM    196  C   LEU A  24      35.110  12.927  34.258  1.00 25.14           C
ATOM    197  O   LEU A  24      35.928  13.211  33.380  1.00 25.79           O
ATOM    198  N   ALA A  25      33.886  13.436  34.305  1.00 25.66           N
ATOM    199  CA  ALA A  25      33.375  14.348  33.277  1.00 25.26           C
ATOM    200  CB  ALA A  25      31.871  14.266  33.240  1.00 25.04           C
ATOM    201  C   ALA A  25      33.842  15.799  33.496  1.00 25.57           C
ATOM    202  O   ALA A  25      33.719  16.655  32.605  1.00 26.10           O
ATOM    203  N   GLY A  26      34.376  16.075  34.682  1.00 25.48           N
ATOM    204  CA  GLY A  26      34.679  17.441  35.081  1.00 25.69           C
ATOM    205  C   GLY A  26      33.412  18.260  35.207  1.00 25.81           C
ATOM    206  O   GLY A  26      33.426  19.469  34.977  1.00 25.77           O
ATOM    207  N   GLN A  27      32.313  17.620  35.602  1.00 24.84           N
ATOM    208  CA  GLN A  27      31.014  18.305  35.683  1.00 25.06           C
ATOM    209  CB  GLN A  27      29.902  17.451  35.023  1.00 25.69           C
ATOM    210  CG  GLN A  27      28.439  17.942  35.270  1.00 24.02           C
ATOM    211  CD  GLN A  27      28.164  19.330  34.636  1.00 25.29           C
ATOM    212  OE1 GLN A  27      27.825  20.309  35.336  1.00 25.67           O
ATOM    213  NE2 GLN A  27      28.345  19.418  33.333  1.00 21.89           N
ATOM    214  C   GLN A  27      30.677  18.612  37.153  1.00 26.02           C
ATOM    215  O   GLN A  27      30.633  17.698  37.989  1.00 24.63           O
ATOM    216  N   LYS A  28      30.481  19.899  37.457  1.00 26.20           N
ATOM    217  CA  LYS A  28      30.137  20.336  38.815  1.00 27.17           C
ATOM    218  CB  LYS A  28      30.249  21.857  38.937  1.00 28.12           C
ATOM    219  CG  LYS A  28      31.629  22.429  38.761  1.00 31.84           C
ATOM    220  CD  LYS A  28      31.582  23.952  38.977  1.00 37.59           C
ATOM    221  CE  LYS A  28      32.936  24.601  38.701  1.00 40.48           C
ATOM    222  NZ  LYS A  28      32.820  26.112  38.626  1.00 43.76           N
ATOM    223  C   LYS A  28      28.707  19.929  39.124  1.00 26.11           C
ATOM    224  O   LYS A  28      27.866  19.849  38.229  1.00 25.97           O
ATOM    225  N   TYR A  29      28.421  19.691  40.396  1.00 24.82           N
ATOM    226  CA  TYR A  29      27.064  19.322  40.805  1.00 24.33           C
ATOM    227  CB  TYR A  29      26.779  17.831  40.540  1.00 24.74           C
ATOM    228  CG  TYR A  29      27.614  16.889  41.396  1.00 24.76           C
ATOM    229  CD1 TYR A  29      27.052  16.233  42.492  1.00 24.53           C
ATOM    230  CE1 TYR A  29      27.829  15.383  43.313  1.00 24.86           C
ATOM    231  CZ  TYR A  29      29.173  15.197  42.997  1.00 26.18           C
ATOM    232  OH  TYR A  29      29.957  14.363  43.755  1.00 25.42           O
ATOM    233  CE2 TYR A  29      29.738  15.830  41.882  1.00 24.32           C
ATOM    234  CD2 TYR A  29      28.959  16.669  41.105  1.00 24.93           C
ATOM    235  C   TYR A  29      26.909  19.645  42.276  1.00 24.13           C
ATOM    236  O   TYR A  29      27.914  19.858  42.978  1.00 24.50           O
ATOM    237  N   GLU A  30      25.663  19.689  42.733  1.00 22.76           N
ATOM    238  CA  GLU A  30      25.357  19.946  44.142  1.00 23.39           C
ATOM    239  CB  GLU A  30      24.063  20.734  44.225  1.00 23.01           C
ATOM    240  CG  GLU A  30      23.675  21.141  45.621  1.00 26.29           C
ATOM    241  CD  GLU A  30      22.359  21.876  45.628  1.00 28.33           C
ATOM    242  OE1 GLU A  30      21.849  22.146  46.724  1.00 32.06           O
ATOM    243  OE2 GLU A  30      21.843  22.197  44.535  1.00 30.16           O
ATOM    244  C   GLU A  30      25.203  18.598  44.836  1.00 22.68           C
ATOM    245  O   GLU A  30      24.296  17.827  44.501  1.00 23.07           O
ATOM    246  N   ASP A  31      26.114  18.295  45.764  1.00 22.45           N
ATOM    247  CA  ASP A  31      26.146  16.985  46.425  1.00 22.95           C
ATOM    248  CB  ASP A  31      27.608  16.580  46.675  1.00 24.15           C
ATOM    249  CG  ASP A  31      27.794  15.109  47.001  1.00 23.33           C
ATOM    250  OD1 ASP A  31      28.813  14.802  47.680  1.00 26.60           O
ATOM    251  OD2 ASP A  31      26.965  14.261  46.584  1.00 23.57           O
ATOM    252  C   ASP A  31      25.400  17.135  47.758  1.00 23.21           C
ATOM    253  O   ASP A  31      25.983  17.610  48.741  1.00 22.82           O
ATOM    254  N   VAL A  32      24.134  16.718  47.794  1.00 22.13           N
ATOM    255  CA  VAL A  32      23.294  16.867  49.003  1.00 22.57           C
ATOM    256  CB  VAL A  32      21.833  17.239  48.676  1.00 22.18           C
ATOM    257  CG1 VAL A  32      20.988  17.331  49.980  1.00 23.01           C
ATOM    258  CG2 VAL A  32      21.779  18.585  47.931  1.00 22.12           C
ATOM    259  C   VAL A  32      23.320  15.562  49.795  1.00 22.79           C
ATOM    260  O   VAL A  32      23.025  14.476  49.243  1.00 22.70           O
ATOM    261  N   ARG A  33      23.684  15.655  51.072  1.00 23.29           N
ATOM    262  CA  ARG A  33      23.855  14.440  51.895  1.00 23.75           C
ATOM    263  CB  ARG A  33      25.332  14.194  52.232  1.00 23.78           C
ATOM    264  CG  ARG A  33      26.234  13.952  51.016  1.00 23.27           C
ATOM    265  CD  ARG A  33      27.690  13.768  51.432  1.00 24.42           C
ATOM    266  NE  ARG A  33      28.528  13.553  50.244  1.00 23.66           N
ATOM    267  CZ  ARG A  33      29.488  12.637  50.153  1.00 25.77           C
ATOM    268  NH1 ARG A  33      29.766  11.832  51.185  1.00 23.86           N
ATOM    269  NH2 ARG A  33      30.164  12.520  49.015  1.00 25.30           N
ATOM    270  C   ARG A  33      23.071  14.463  53.187  1.00 23.79           C
ATOM    271  O   ARG A  33      23.308  15.335  54.037  1.00 24.02           O
ATOM    272  N   TYR A  34      22.168  13.492  53.346  1.00 22.86           N
ATOM    273  CA  TYR A  34      21.347  13.365  54.545  1.00 24.32           C
ATOM    274  CB  TYR A  34      19.899  12.936  54.207  1.00 25.27           C
ATOM    275  CG  TYR A  34      19.089  14.026  53.528  1.00 27.42           C
ATOM    276  CD1 TYR A  34      18.371  13.782  52.360  1.00 27.96           C
ATOM    277  CE1 TYR A  34      17.633  14.798  51.758  1.00 29.20           C
ATOM    278  CZ  TYR A  34      17.656  16.077  52.331  1.00 29.77           C
ATOM    279  OH  TYR A  34      16.956  17.128  51.810  1.00 32.12           O
ATOM    280  CE2 TYR A  34      18.345  16.323  53.488  1.00 31.69           C
ATOM    281  CD2 TYR A  34      19.067  15.319  54.068  1.00 28.98           C
ATOM    282  C   TYR A  34      21.889  12.385  55.556  1.00 23.97           C
ATOM    283  O   TYR A  34      22.326  11.279  55.208  1.00 23.08           O
ATOM    284  N   THR A  35      21.802  12.770  56.830  1.00 23.81           N
ATOM    285  CA  THR A  35      21.887  11.768  57.912  1.00 23.84           C
ATOM    286  CB  THR A  35      21.941  12.402  59.308  1.00 23.63           C
ATOM    287  OG1 THR A  35      20.735  13.134  59.526  1.00 23.88           O
ATOM    288  CG2 THR A  35      23.167  13.331  59.465  1.00 23.31           C
ATOM    289  C   THR A  35      20.672  10.831  57.902  1.00 24.69           C
ATOM    290  O   THR A  35      19.635  11.117  57.267  1.00 23.03           O
ATOM    291  N   PHE A  36      20.791   9.704  58.614  1.00 25.25           N
ATOM    292  CA  PHE A  36      19.633   8.814  58.779  1.00 26.26           C
ATOM    293  CB  PHE A  36      20.045   7.487  59.436  1.00 27.51           C
ATOM    294  CG  PHE A  36      20.953   6.643  58.575  1.00 28.87           C
ATOM    295  CD1 PHE A  36      21.984   5.903  59.145  1.00 32.59           C
ATOM    296  CE1 PHE A  36      22.828   5.119  58.336  1.00 31.94           C
ATOM    297  CZ  PHE A  36      22.639   5.079  56.976  1.00 32.23           C
ATOM    298  CE2 PHE A  36      21.627   5.819  56.396  1.00 32.96           C
ATOM    299  CD2 PHE A  36      20.780   6.593  57.204  1.00 32.13           C
ATOM    300  C   PHE A  36      18.521   9.494  59.605  1.00 26.22           C
ATOM    301  O   PHE A  36      17.352   9.146  59.468  1.00 25.79           O
ATOM    302  N   GLN A  37      18.897  10.448  60.461  1.00 24.82           N
ATOM    303  CA  GLN A  37      17.926  11.196  61.262  1.00 25.99           C
ATOM    304  CB  GLN A  37      18.644  11.919  62.422  1.00 25.95           C
ATOM    305  CG  GLN A  37      17.752  12.596  63.445  1.00 27.77           C
ATOM    306  CD  GLN A  37      18.446  12.911  64.795  1.00 29.56           C
ATOM    307  OE1 GLN A  37      18.229  12.212  65.800  1.00 32.64           O
ATOM    308  NE2 GLN A  37      19.265  13.961  64.821  1.00 31.97           N
ATOM    309  C   GLN A  37      17.133  12.206  60.411  1.00 25.23           C
ATOM    310  O   GLN A  37      15.945  12.409  60.632  1.00 24.77           O
ATOM    311  N   GLN A  38      17.798  12.831  59.440  1.00 24.11           N
ATOM    312  CA  GLN A  38      17.174  13.935  58.690  1.00 24.65           C
ATOM    313  CB  GLN A  38      18.253  14.915  58.213  1.00 24.24           C
ATOM    314  CG  GLN A  38      17.782  16.052  57.269  1.00 23.90           C
ATOM    315  CD  GLN A  38      16.847  17.056  57.918  1.00 22.47           C
ATOM    316  OE1 GLN A  38      16.123  17.781  57.221  1.00 24.23           O
ATOM    317  NE2 GLN A  38      16.869  17.129  59.237  1.00 21.34           N
ATOM    318  C   GLN A  38      16.370  13.385  57.513  1.00 24.51           C
ATOM    319  O   GLN A  38      15.394  13.997  57.054  1.00 24.20           O
ATOM    320  N   TRP A  39      16.791  12.230  57.020  1.00 24.85           N
ATOM    321  CA  TRP A  39      16.222  11.691  55.769  1.00 25.35           C
ATOM    322  CB  TRP A  39      16.976  10.425  55.304  1.00 25.93           C
ATOM    323  CG  TRP A  39      16.146   9.520  54.411  1.00 26.43           C
ATOM    324  CD1 TRP A  39      15.723   8.264  54.710  1.00 25.94           C
ATOM    325  NE1 TRP A  39      14.965   7.757  53.671  1.00 26.48           N
ATOM    326  CE2 TRP A  39      14.874   8.699  52.683  1.00 26.28           C
ATOM    327  CD2 TRP A  39      15.598   9.836  53.116  1.00 25.59           C
ATOM    328  CE3 TRP A  39      15.660  10.962  52.275  1.00 26.72           C
ATOM    329  CZ3 TRP A  39      14.996  10.910  51.037  1.00 25.33           C
ATOM    330  CH2 TRP A  39      14.283   9.752  50.645  1.00 26.28           C
ATOM    331  CZ2 TRP A  39      14.227   8.642  51.441  1.00 26.81           C
ATOM    332  C   TRP A  39      14.689  11.527  55.722  1.00 25.86           C
ATOM    333  O   TRP A  39      14.061  11.983  54.756  1.00 24.45           O
ATOM    334  N   PRO A  40      14.076  10.846  56.732  1.00 26.03           N
ATOM    335  CA  PRO A  40      12.649  10.425  56.581  1.00 26.72           C
ATOM    336  CB  PRO A  40      12.309   9.835  57.960  1.00 27.33           C
ATOM    337  CG  PRO A  40      13.645   9.247  58.396  1.00 27.78           C
ATOM    338  CD  PRO A  40      14.657  10.295  57.965  1.00 26.37           C
ATOM    339  C   PRO A  40      11.645  11.489  56.207  1.00 26.73           C
ATOM    340  O   PRO A  40      10.722  11.215  55.437  1.00 27.33           O
ATOM    341  N   LYS A  41      11.827  12.697  56.720  1.00 26.27           N
ATOM    342  CA  LYS A  41      10.897  13.770  56.457  1.00 26.56           C
ATOM    343  CB  LYS A  41      11.188  14.956  57.368  1.00 26.89           C
ATOM    344  CG  LYS A  41      12.542  15.614  57.136  1.00 27.57           C
ATOM    345  CD  LYS A  41      12.791  16.694  58.184  1.00 29.23           C
ATOM    346  CE  LYS A  41      11.832  17.867  57.938  1.00 31.23           C
ATOM    347  NZ  LYS A  41      11.949  18.888  59.002  1.00 33.50           N
ATOM    348  C   LYS A  41      10.949  14.236  55.007  1.00 25.85           C
ATOM    349  O   LYS A  41      10.065  14.975  54.580  1.00 26.61           O
ATOM    350  N   HIS A  42      11.981  13.820  54.271  1.00 24.33           N
ATOM    351  CA  HIS A  42      12.128  14.170  52.855  1.00 24.87           C
ATOM    352  CB  HIS A  42      13.575  14.547  52.531  1.00 24.59           C
ATOM    353  CG  HIS A  42      14.089  15.668  53.366  1.00 25.32           C
ATOM    354  ND1 HIS A  42      13.805  16.987  53.093  1.00 25.54           N
ATOM    355  CE1 HIS A  42      14.369  17.754  54.014  1.00 24.55           C
ATOM    356  NE2 HIS A  42      14.987  16.973  54.885  1.00 23.71           N
ATOM    357  CD2 HIS A  42      14.819  15.665  54.509  1.00 23.86           C
ATOM    358  C   HIS A  42      11.685  13.065  51.890  1.00 25.33           C
ATOM    359  O   HIS A  42      11.743  13.254  50.686  1.00 25.54           O
ATOM    360  N   LYS A  43      11.265  11.925  52.427  1.00 25.58           N
ATOM    361  CA  LYS A  43      10.865  10.759  51.620  1.00 27.57           C
ATOM    362  CB  LYS A  43      10.369   9.676  52.595  1.00 26.68           C
ATOM    363  CG  LYS A  43       9.820   8.429  51.997  1.00 30.91           C
ATOM    364  CD  LYS A  43       9.695   7.324  53.097  1.00 29.64           C
ATOM    365  CE  LYS A  43       9.813   5.956  52.428  1.00 33.15           C
ATOM    366  NZ  LYS A  43      11.250   5.560  52.239  1.00 32.91           N
ATOM    367  C   LYS A  43       9.805  11.122  50.555  1.00 27.21           C
ATOM    368  O   LYS A  43       9.956  10.790  49.363  1.00 27.79           O
ATOM    369  N   ASP A  44       8.751  11.822  50.965  1.00 26.65           N
ATOM    370  CA  ASP A  44       7.649  12.151  50.046  1.00 28.06           C
ATOM    371  CB  ASP A  44       6.449  12.697  50.820  1.00 28.27           C
ATOM    372  CG  ASP A  44       5.751  11.622  51.632  1.00 30.65           C
ATOM    373  OD1 ASP A  44       6.222  10.452  51.647  1.00 33.96           O
ATOM    374  OD2 ASP A  44       4.751  11.958  52.281  1.00 35.40           O
ATOM    375  C   ASP A  44       8.031  13.081  48.895  1.00 27.57           C
ATOM    376  O   ASP A  44       7.240  13.291  47.951  1.00 28.49           O
ATOM    377  N   GLU A  45       9.225  13.661  48.971  1.00 26.64           N
ATOM    378  CA  GLU A  45       9.738  14.518  47.875  1.00 26.44           C
ATOM    379  CB  GLU A  45      10.905  15.380  48.376  1.00 25.88           C
ATOM    380  CG  GLU A  45      10.606  16.247  49.577  1.00 27.88           C
ATOM    381  CD  GLU A  45      11.860  16.908  50.091  1.00 27.71           C
ATOM    382  OE1 GLU A  45      12.847  16.946  49.331  1.00 32.44           O
ATOM    383  OE2 GLU A  45      11.886  17.347  51.250  1.00 27.06           O
ATOM    384  C   GLU A  45      10.223  13.714  46.652  1.00 26.04           C
ATOM    385  O   GLU A  45      10.362  14.269  45.554  1.00 26.38           O
ATOM    386  N   MET A  46      10.501  12.429  46.864  1.00 24.96           N
ATOM    387  CA  MET A  46      11.180  11.585  45.884  1.00 24.85           C
ATOM    388  CB  MET A  46      12.249  10.730  46.577  1.00 24.04           C
ATOM    389  CG  MET A  46      13.240  11.556  47.462  1.00 23.89           C
ATOM    390  SD  MET A  46      13.881  13.025  46.621  1.00 25.82           S
ATOM    391  CE  MET A  46      14.881  13.739  47.943  1.00 26.67           C
ATOM    392  C   MET A  46      10.186  10.685  45.139  1.00 24.80           C
ATOM    393  O   MET A  46       9.219  10.212  45.742  1.00 25.50           O
ATOM    394  N   PRO A  47      10.438  10.448  43.839  1.00 24.94           N
ATOM    395  CA  PRO A  47       9.538   9.692  42.942  1.00 24.73           C
ATOM    396  CB  PRO A  47      10.414   9.468  41.693  1.00 24.46           C
ATOM    397  CG  PRO A  47      11.236  10.719  41.633  1.00 24.79           C
ATOM    398  CD  PRO A  47      11.634  10.918  43.109  1.00 24.03           C
ATOM    399  C   PRO A  47       9.086   8.349  43.524  1.00 24.59           C
ATOM    400  O   PRO A  47       7.918   7.995  43.391  1.00 24.58           O
ATOM    401  N   PHE A  48      10.010   7.625  44.151  1.00 23.28           N
ATOM    402  CA  PHE A  48       9.702   6.350  44.787  1.00 24.09           C
ATOM    403  CB  PHE A  48      10.454   5.220  44.107  1.00 23.52           C
ATOM    404  CG  PHE A  48      10.262   5.202  42.613  1.00 23.68           C
ATOM    405  CD1 PHE A  48      11.334   5.433  41.753  1.00 22.39           C
ATOM    406  CE1 PHE A  48      11.134   5.412  40.339  1.00 22.92           C
ATOM    407  CZ  PHE A  48       9.887   5.179  39.822  1.00 23.87           C
ATOM    408  CE2 PHE A  48       8.804   4.940  40.684  1.00 24.68           C
ATOM    409  CD2 PHE A  48       8.999   4.957  42.069  1.00 23.63           C
ATOM    410  C   PHE A  48       9.953   6.309  46.281  1.00 23.29           C
ATOM    411  O   PHE A  48      10.134   5.217  46.868  1.00 23.52           O
ATOM    412  N   GLY A  49       9.981   7.488  46.896  1.00 23.82           N
ATOM    413  CA  GLY A  49      10.168   7.589  48.352  1.00 22.96           C
ATOM    414  C   GLY A  49      11.548   7.113  48.779  1.00 24.40           C
ATOM    415  O   GLY A  49      11.777   6.809  49.957  1.00 24.47           O
ATOM    416  N   GLN A  50      12.489   7.115  47.834  1.00 24.52           N
ATOM    417  CA  GLN A  50      13.841   6.615  48.073  1.00 25.57           C
ATOM    418  CB  GLN A  50      13.985   5.176  47.554  1.00 26.27           C
ATOM    419  CG  GLN A  50      13.255   4.155  48.453  1.00 30.54           C
ATOM    420  CD  GLN A  50      13.882   2.775  48.416  1.00 37.09           C
ATOM    421  OE1 GLN A  50      13.800   2.071  47.414  1.00 39.86           O
ATOM    422  NE2 GLN A  50      14.504   2.377  49.519  1.00 37.75           N
ATOM    423  C   GLN A  50      14.916   7.500  47.457  1.00 24.86           C
ATOM    424  O   GLN A  50      14.617   8.389  46.644  1.00 23.51           O
ATOM    425  N   ILE A  51      16.161   7.242  47.864  1.00 24.09           N
ATOM    426  CA  ILE A  51      17.351   7.909  47.317  1.00 24.61           C
ATOM    427  CB  ILE A  51      17.964   8.926  48.354  1.00 25.19           C
ATOM    428  CG1 ILE A  51      18.018   8.341  49.790  1.00 24.66           C
ATOM    429  CD1 ILE A  51      18.652   9.286  50.808  1.00 25.98           C
ATOM    430  CG2 ILE A  51      17.177  10.249  48.335  1.00 26.43           C
ATOM    431  C   ILE A  51      18.385   6.848  46.844  1.00 24.94           C
ATOM    432  O   ILE A  51      18.394   5.736  47.378  1.00 24.72           O
ATOM    433  N   PRO A  52      19.296   7.199  45.895  1.00 24.35           N
ATOM    434  CA  PRO A  52      19.584   8.557  45.401  1.00 24.06           C
ATOM    435  CB  PRO A  52      20.955   8.394  44.722  1.00 24.60           C
ATOM    436  CG  PRO A  52      20.902   6.936  44.168  1.00 24.24           C
ATOM    437  CD  PRO A  52      20.169   6.178  45.270  1.00 24.82           C
ATOM    438  C   PRO A  52      18.564   9.087  44.392  1.00 24.05           C
ATOM    439  O   PRO A  52      17.884   8.298  43.711  1.00 23.18           O
ATOM    440  N   VAL A  53      18.471  10.416  44.295  1.00 23.61           N
ATOM    441  CA  VAL A  53      17.684  11.079  43.244  1.00 23.59           C
ATOM    442  CB  VAL A  53      16.351  11.677  43.775  1.00 23.58           C
ATOM    443  CG1 VAL A  53      15.595  12.497  42.670  1.00 23.80           C
ATOM    444  CG2 VAL A  53      15.468  10.570  44.329  1.00 23.60           C
ATOM    445  C   VAL A  53      18.525  12.192  42.642  1.00 23.29           C
ATOM    446  O   VAL A  53      19.150  12.989  43.387  1.00 22.85           O
ATOM    447  N   LEU A  54      18.556  12.205  41.308  1.00 22.93           N
ATOM    448  CA  LEU A  54      19.201  13.268  40.538  1.00 23.15           C
ATOM    449  CB  LEU A  54      19.833  12.711  39.241  1.00 22.58           C
ATOM    450  CG  LEU A  54      20.537  13.741  38.324  1.00 23.47           C
ATOM    451  CD1 LEU A  54      21.875  14.168  38.948  1.00 26.41           C
ATOM    452  CD2 LEU A  54      20.748  13.249  36.905  1.00 22.73           C
ATOM    453  C   LEU A  54      18.150  14.324  40.171  1.00 23.65           C
ATOM    454  O   LEU A  54      17.029  13.981  39.797  1.00 24.10           O
ATOM    455  N   GLU A  55      18.521  15.601  40.251  1.00 24.22           N
ATOM    456  CA  GLU A  55      17.746  16.643  39.587  1.00 24.91           C
ATOM    457  CB  GLU A  55      17.280  17.726  40.557  1.00 25.28           C
ATOM    458  CG  GLU A  55      16.024  17.349  41.289  1.00 26.81           C
ATOM    459  CD  GLU A  55      15.461  18.456  42.189  1.00 27.25           C
ATOM    460  OE1 GLU A  55      15.638  19.657  41.895  1.00 29.74           O
ATOM    461  OE2 GLU A  55      14.827  18.099  43.191  1.00 30.74           O
ATOM    462  C   GLU A  55      18.575  17.269  38.485  1.00 25.20           C
ATOM    463  O   GLU A  55      19.730  17.642  38.711  1.00 26.29           O
ATOM    464  N   GLU A  56      18.012  17.356  37.292  1.00 24.97           N
ATOM    465  CA  GLU A  56      18.668  18.103  36.227  1.00 25.10           C
ATOM    466  CB  GLU A  56      18.985  17.243  35.000  1.00 24.34           C
ATOM    467  CG  GLU A  56      19.656  18.094  33.871  1.00 25.66           C
ATOM    468  CD  GLU A  56      19.821  17.378  32.538  1.00 28.25           C
ATOM    469  OE1 GLU A  56      20.097  16.172  32.515  1.00 35.06           O
ATOM    470  OE2 GLU A  56      19.673  18.043  31.482  1.00 33.99           O
ATOM    471  C   GLU A  56      17.746  19.264  35.857  1.00 24.00           C
ATOM    472  O   GLU A  56      16.639  19.045  35.364  1.00 22.94           O
ATOM    473  N   ASP A  57      18.183  20.485  36.131  1.00 23.71           N
ATOM    474  CA  ASP A  57      17.323  21.652  35.883  1.00 24.74           C
ATOM    475  CB  ASP A  57      17.289  21.976  34.375  1.00 24.42           C
ATOM    476  CG  ASP A  57      18.637  22.539  33.863  1.00 25.75           C
ATOM    477  OD1 ASP A  57      19.542  22.776  34.710  1.00 26.81           O
ATOM    478  OD2 ASP A  57      18.798  22.781  32.632  1.00 23.81           O
ATOM    479  C   ASP A  57      15.929  21.460  36.502  1.00 24.87           C
ATOM    480  O   ASP A  57      14.893  21.770  35.897  1.00 24.31           O
ATOM    481  N   GLY A  58      15.932  20.922  37.720  1.00 24.57           N
ATOM    482  CA  GLY A  58      14.721  20.739  38.520  1.00 25.41           C
ATOM    483  C   GLY A  58      13.884  19.499  38.198  1.00 25.91           C
ATOM    484  O   GLY A  58      12.862  19.285  38.849  1.00 26.70           O
ATOM    485  N   LYS A  59      14.290  18.715  37.186  1.00 24.64           N
ATOM    486  CA  LYS A  59      13.600  17.485  36.788  1.00 24.78           C
ATOM    487  CB  LYS A  59      13.772  17.231  35.278  1.00 24.50           C
ATOM    488  CG  LYS A  59      13.151  18.266  34.330  1.00 26.80           C
ATOM    489  CD  LYS A  59      13.271  17.769  32.815  1.00 26.42           C
ATOM    490  CE  LYS A  59      14.745  17.565  32.302  1.00 27.91           C
ATOM    491  NZ  LYS A  59      14.824  17.264  30.782  1.00 31.59           N
ATOM    492  C   LYS A  59      14.186  16.294  37.567  1.00 23.71           C
ATOM    493  O   LYS A  59      15.404  16.055  37.516  1.00 24.00           O
ATOM    494  N   GLN A  60      13.344  15.551  38.289  1.00 22.49           N
ATOM    495  CA  GLN A  60      13.858  14.465  39.107  1.00 22.14           C
ATOM    496  CB  GLN A  60      12.937  14.177  40.303  1.00 22.92           C
ATOM    497  CG  GLN A  60      12.993  15.214  41.422  1.00 23.60           C
ATOM    498  CD  GLN A  60      12.074  14.837  42.547  1.00 23.85           C
ATOM    499  OE1 GLN A  60      12.488  14.766  43.717  1.00 26.75           O
ATOM    500  NE2 GLN A  60      10.809  14.583  42.210  1.00 23.57           N
ATOM    501  C   GLN A  60      13.997  13.174  38.295  1.00 21.56           C
ATOM    502  O   GLN A  60      13.127  12.862  37.499  1.00 22.01           O
ATOM    503  N   LEU A  61      15.081  12.450  38.562  1.00 21.40           N
ATOM    504  CA  LEU A  61      15.317  11.106  38.053  1.00 22.31           C
ATOM    505  CB  LEU A  61      16.417  11.128  36.997  1.00 22.48           C
ATOM    506  CG  LEU A  61      16.823   9.775  36.418  1.00 22.79           C
ATOM    507  CD1 LEU A  61      15.626   9.053  35.694  1.00 20.80           C
ATOM    508  CD2 LEU A  61      18.020   9.964  35.484  1.00 22.96           C
ATOM    509  C   LEU A  61      15.788  10.260  39.228  1.00 22.50           C
ATOM    510  O   LEU A  61      16.848  10.548  39.814  1.00 22.36           O
ATOM    511  N   ALA A  62      14.984   9.255  39.583  1.00 22.01           N
ATOM    512  CA  ALA A  62      15.318   8.313  40.635  1.00 22.77           C
ATOM    513  CB  ALA A  62      14.043   7.923  41.407  1.00 22.86           C
ATOM    514  C   ALA A  62      16.028   7.045  40.075  1.00 22.56           C
ATOM    515  O   ALA A  62      16.203   6.899  38.865  1.00 23.53           O
ATOM    516  N   GLN A  63      16.382   6.131  40.976  1.00 23.12           N
ATOM    517  CA  GLN A  63      17.036   4.849  40.690  1.00 22.96           C
ATOM    518  CB  GLN A  63      16.205   3.973  39.715  1.00 23.66           C
ATOM    519  CG  GLN A  63      14.953   3.455  40.379  1.00 23.36           C
ATOM    520  CD  GLN A  63      15.231   2.255  41.288  1.00 23.02           C
ATOM    521  OE1 GLN A  63      16.372   1.787  41.401  1.00 23.94           O
ATOM    522  NE2 GLN A  63      14.177   1.757  41.948  1.00 24.86           N
ATOM    523  C   GLN A  63      18.506   4.943  40.298  1.00 22.88           C
ATOM    524  O   GLN A  63      18.853   5.389  39.202  1.00 21.30           O
ATOM    525  N   SER A  64      19.381   4.478  41.196  1.00 22.48           N
ATOM    526  CA  SER A  64      20.834   4.682  41.022  1.00 23.05           C
ATOM    527  CB  SER A  64      21.632   4.008  42.147  1.00 22.46           C
ATOM    528  OG  SER A  64      21.458   2.589  42.077  1.00 24.06           O
ATOM    529  C   SER A  64      21.369   4.269  39.647  1.00 23.32           C
ATOM    530  O   SER A  64      22.145   5.015  39.034  1.00 22.94           O
ATOM    531  N   PHE A  65      20.945   3.113  39.132  1.00 23.34           N
ATOM    532  CA  PHE A  65      21.423   2.662  37.804  1.00 23.63           C
ATOM    533  CB  PHE A  65      21.208   1.164  37.596  1.00 24.41           C
ATOM    534  CG  PHE A  65      22.035   0.289  38.532  1.00 25.72           C
ATOM    535  CD1 PHE A  65      21.591   0.001  39.833  1.00 29.14           C
ATOM    536  CE1 PHE A  65      22.363  -0.809  40.718  1.00 30.84           C
ATOM    537  CZ  PHE A  65      23.589  -1.341  40.267  1.00 29.20           C
ATOM    538  CE2 PHE A  65      24.030  -1.041  38.971  1.00 29.30           C
ATOM    539  CD2 PHE A  65      23.259  -0.216  38.120  1.00 29.59           C
ATOM    540  C   PHE A  65      20.823   3.450  36.654  1.00 23.28           C
ATOM    541  O   PHE A  65      21.489   3.680  35.639  1.00 22.84           O
ATOM    542  N   ALA A  66      19.557   3.863  36.782  1.00 23.00           N
ATOM    543  CA  ALA A  66      18.988   4.745  35.759  1.00 22.51           C
ATOM    544  CB  ALA A  66      17.524   5.004  36.026  1.00 23.46           C
ATOM    545  C   ALA A  66      19.778   6.064  35.711  1.00 22.83           C
ATOM    546  O   ALA A  66      20.092   6.598  34.634  1.00 21.87           O
ATOM    547  N   ILE A  67      20.106   6.578  36.883  1.00 22.31           N
ATOM    548  CA  ILE A  67      20.897   7.802  36.972  1.00 22.08           C
ATOM    549  CB  ILE A  67      21.014   8.290  38.448  1.00 22.19           C
ATOM    550  CG1 ILE A  67      19.628   8.718  38.958  1.00 22.99           C
ATOM    551  CD1 ILE A  67      19.523   8.773  40.516  1.00 20.87           C
ATOM    552  CG2 ILE A  67      22.009   9.534  38.533  1.00 18.95           C
ATOM    553  C   ILE A  67      22.299   7.584  36.409  1.00 22.22           C
ATOM    554  O   ILE A  67      22.780   8.414  35.645  1.00 22.71           O
ATOM    555  N   ALA A  68      22.973   6.509  36.832  1.00 21.97           N
ATOM    556  CA  ALA A  68      24.329   6.246  36.366  1.00 22.96           C
ATOM    557  CB  ALA A  68      24.909   4.942  37.003  1.00 22.81           C
ATOM    558  C   ALA A  68      24.362   6.145  34.843  1.00 22.59           C
ATOM    559  O   ALA A  68      25.256   6.699  34.203  1.00 23.70           O
ATOM    560  N   ARG A  69      23.401   5.425  34.266  1.00 22.91           N
ATOM    561  CA  ARG A  69      23.393   5.185  32.800  1.00 22.90           C
ATOM    562  CB  ARG A  69      22.330   4.159  32.410  1.00 23.13           C
ATOM    563  CG  ARG A  69      22.271   3.812  30.878  1.00 23.05           C
ATOM    564  CD  ARG A  69      21.235   2.693  30.550  1.00 23.93           C
ATOM    565  NE  ARG A  69      21.528   1.553  31.404  1.00 23.01           N
ATOM    566  CZ  ARG A  69      20.854   1.217  32.503  1.00 24.21           C
ATOM    567  NH1 ARG A  69      19.755   1.865  32.857  1.00 24.64           N
ATOM    568  NH2 ARG A  69      21.282   0.214  33.248  1.00 21.82           N
ATOM    569  C   ARG A  69      23.110   6.500  32.047  1.00 23.02           C
ATOM    570  O   ARG A  69      23.735   6.794  31.028  1.00 21.94           O
ATOM    571  N   TYR A  70      22.134   7.252  32.545  1.00 21.92           N
ATOM    572  CA  TYR A  70      21.775   8.550  31.938  1.00 22.28           C
ATOM    573  CB  TYR A  70      20.669   9.223  32.764  1.00 23.08           C
ATOM    574  CG  TYR A  70      20.344  10.627  32.255  1.00 23.77           C
ATOM    575  CD1 TYR A  70      19.745  10.800  31.005  1.00 22.17           C
ATOM    576  CE1 TYR A  70      19.458  12.065  30.498  1.00 22.79           C
ATOM    577  CZ  TYR A  70      19.796  13.204  31.262  1.00 24.58           C
ATOM    578  OH  TYR A  70      19.505  14.455  30.746  1.00 24.19           O
ATOM    579  CE2 TYR A  70      20.386  13.067  32.518  1.00 24.73           C
ATOM    580  CD2 TYR A  70      20.682  11.761  33.002  1.00 23.79           C
ATOM    581  C   TYR A  70      22.986   9.508  31.805  1.00 21.71           C
ATOM    582  O   TYR A  70      23.240  10.071  30.736  1.00 21.54           O
ATOM    583  N   LEU A  71      23.705   9.707  32.911  1.00 21.42           N
ATOM    584  CA  LEU A  71      24.930  10.528  32.916  1.00 21.28           C
ATOM    585  CB  LEU A  71      25.384  10.863  34.345  1.00 21.14           C
ATOM    586  CG  LEU A  71      24.357  11.594  35.210  1.00 20.93           C
ATOM    587  CD1 LEU A  71      24.723  11.502  36.683  1.00 20.82           C
ATOM    588  CD2 LEU A  71      24.073  13.044  34.718  1.00 21.18           C
ATOM    589  C   LEU A  71      26.077   9.889  32.141  1.00 21.89           C
ATOM    590  O   LEU A  71      26.820  10.594  31.456  1.00 21.83           O
ATOM    591  N   SER A  72      26.214   8.565  32.219  1.00 21.92           N
ATOM    592  CA  SER A  72      27.254   7.886  31.453  1.00 23.38           C
ATOM    593  CB  SER A  72      27.343   6.413  31.821  1.00 22.77           C
ATOM    594  OG  SER A  72      27.817   6.305  33.151  1.00 24.87           O
ATOM    595  C   SER A  72      27.020   8.040  29.948  1.00 23.59           C
ATOM    596  O   SER A  72      27.955   8.269  29.195  1.00 23.65           O
ATOM    597  N   ARG A  73      25.774   7.917  29.507  1.00 23.88           N
ATOM    598  CA  ARG A  73      25.497   8.174  28.086  1.00 24.98           C
ATOM    599  CB  ARG A  73      24.049   7.866  27.749  1.00 24.74           C
ATOM    600  CG  ARG A  73      23.828   6.354  27.644  1.00 26.43           C
ATOM    601  CD  ARG A  73      22.495   5.924  27.019  1.00 29.91           C
ATOM    602  NE  ARG A  73      21.788   6.967  26.282  1.00 40.00           N
ATOM    603  CZ  ARG A  73      20.544   6.826  25.791  1.00 41.45           C
ATOM    604  NH1 ARG A  73      19.871   5.696  25.973  1.00 38.41           N
ATOM    605  NH2 ARG A  73      19.946   7.842  25.185  1.00 41.26           N
ATOM    606  C   ARG A  73      25.863   9.592  27.676  1.00 24.03           C
ATOM    607  O   ARG A  73      26.389   9.822  26.591  1.00 24.31           O
ATOM    608  N   LYS A  74      25.569  10.550  28.542  1.00 23.93           N
ATOM    609  CA  LYS A  74      25.815  11.962  28.242  1.00 24.17           C
ATOM    610  CB  LYS A  74      25.124  12.829  29.322  1.00 23.69           C
ATOM    611  CG  LYS A  74      25.185  14.322  29.051  1.00 27.11           C
ATOM    612  CD  LYS A  74      24.647  15.111  30.222  1.00 30.05           C
ATOM    613  CE  LYS A  74      23.142  14.888  30.398  1.00 30.95           C
ATOM    614  NZ  LYS A  74      22.412  15.697  29.401  1.00 36.58           N
ATOM    615  C   LYS A  74      27.325  12.280  28.179  1.00 23.57           C
ATOM    616  O   LYS A  74      27.779  13.108  27.367  1.00 24.21           O
ATOM    617  N   PHE A  75      28.101  11.606  29.021  1.00 23.31           N
ATOM    618  CA  PHE A  75      29.502  11.987  29.248  1.00 23.60           C
ATOM    619  CB  PHE A  75      29.757  12.194  30.757  1.00 23.10           C
ATOM    620  CG  PHE A  75      28.964  13.331  31.376  1.00 25.42           C
ATOM    621  CD1 PHE A  75      28.382  13.171  32.631  1.00 25.91           C
ATOM    622  CE1 PHE A  75      27.670  14.209  33.240  1.00 26.83           C
ATOM    623  CZ  PHE A  75      27.515  15.423  32.571  1.00 26.96           C
ATOM    624  CE2 PHE A  75      28.097  15.606  31.307  1.00 27.72           C
ATOM    625  CD2 PHE A  75      28.823  14.544  30.720  1.00 28.32           C
ATOM    626  C   PHE A  75      30.542  11.009  28.723  1.00 23.18           C
ATOM    627  O   PHE A  75      31.731  11.269  28.853  1.00 22.50           O
ATOM    628  N   GLY A  76      30.099   9.872  28.180  1.00 23.08           N
ATOM    629  CA  GLY A  76      30.995   8.997  27.419  1.00 23.42           C
ATOM    630  C   GLY A  76      31.514   7.791  28.177  1.00 23.95           C
ATOM    631  O   GLY A  76      32.554   7.245  27.803  1.00 23.92           O
ATOM    632  N   PHE A  77      30.767   7.352  29.206  1.00 23.07           N
ATOM    633  CA  PHE A  77      31.154   6.197  30.039  1.00 23.11           C
ATOM    634  CB  PHE A  77      31.363   6.655  31.482  1.00 23.29           C
ATOM    635  CG  PHE A  77      32.262   7.848  31.584  1.00 24.43           C
ATOM    636  CD1 PHE A  77      33.614   7.737  31.233  1.00 28.18           C
ATOM    637  CE1 PHE A  77      34.454   8.848  31.272  1.00 28.88           C
ATOM    638  CZ  PHE A  77      33.938  10.075  31.650  1.00 25.94           C
ATOM    639  CE2 PHE A  77      32.599  10.196  31.996  1.00 27.80           C
ATOM    640  CD2 PHE A  77      31.763   9.073  31.943  1.00 26.83           C
ATOM    641  C   PHE A  77      30.146   5.029  30.010  1.00 22.68           C
ATOM    642  O   PHE A  77      30.104   4.238  30.929  1.00 21.57           O
ATOM    643  N   ALA A  78      29.322   4.965  28.970  1.00 22.07           N
ATOM    644  CA  ALA A  78      28.252   3.959  28.903  1.00 22.89           C
ATOM    645  CB  ALA A  78      26.958   4.593  28.344  1.00 21.67           C
ATOM    646  C   ALA A  78      28.635   2.757  28.011  1.00 22.88           C
ATOM    647  O   ALA A  78      27.904   1.765  27.947  1.00 23.90           O
ATOM    648  N   GLY A  79      29.733   2.875  27.274  1.00 23.22           N
ATOM    649  CA  GLY A  79      30.043   1.906  26.199  1.00 23.14           C
ATOM    650  C   GLY A  79      30.240   2.623  24.890  1.00 24.20           C
ATOM    651  O   GLY A  79      29.643   3.697  24.664  1.00 23.74           O
ATOM    652  N   LYS A  80      31.030   2.024  23.997  1.00 25.23           N
ATOM    653  CA  LYS A  80      31.472   2.722  22.750  1.00 26.64           C
ATOM    654  CB  LYS A  80      32.901   2.270  22.389  1.00 26.64           C
ATOM    655  CG  LYS A  80      33.543   2.873  21.106  1.00 28.26           C
ATOM    656  CD  LYS A  80      34.939   2.226  20.845  1.00 30.65           C
ATOM    657  CE  LYS A  80      35.530   2.696  19.511  1.00 33.70           C
ATOM    658  NZ  LYS A  80      36.490   1.683  18.917  1.00 37.40           N
ATOM    659  C   LYS A  80      30.498   2.533  21.562  1.00 25.47           C
ATOM    660  O   LYS A  80      30.492   3.343  20.627  1.00 25.99           O
ATOM    661  N   THR A  81      29.693   1.462  21.616  1.00 24.98           N
ATOM    662  CA  THR A  81      28.758   1.056  20.559  1.00 24.00           C
ATOM    663  CB  THR A  81      29.319  -0.140  19.712  1.00 24.22           C
ATOM    664  OG1 THR A  81      29.360  -1.323  20.509  1.00 22.08           O
ATOM    665  CG2 THR A  81      30.736   0.164  19.184  1.00 24.70           C
ATOM    666  C   THR A  81      27.470   0.595  21.218  1.00 24.25           C
ATOM    667  O   THR A  81      27.501   0.240  22.404  1.00 23.93           O
ATOM    668  N   PRO A  82      26.329   0.596  20.484  1.00 24.27           N
ATOM    669  CA  PRO A  82      25.071   0.116  21.094  1.00 24.28           C
ATOM    670  CB  PRO A  82      24.088   0.150  19.930  1.00 25.16           C
ATOM    671  CG  PRO A  82      24.638   1.230  19.008  1.00 25.72           C
ATOM    672  CD  PRO A  82      26.117   1.068  19.100  1.00 24.76           C
ATOM    673  C   PRO A  82      25.136  -1.299  21.733  1.00 24.18           C
ATOM    674  O   PRO A  82      24.594  -1.488  22.829  1.00 23.56           O
ATOM    675  N   PHE A  83      25.773  -2.273  21.070  1.00 23.31           N
ATOM    676  CA  PHE A  83      25.904  -3.597  21.685  1.00 24.17           C
ATOM    677  CB  PHE A  83      26.421  -4.670  20.732  1.00 24.54           C
ATOM    678  CG  PHE A  83      26.114  -6.093  21.197  1.00 25.59           C
ATOM    679  CD1 PHE A  83      24.868  -6.660  20.951  1.00 27.21           C
ATOM    680  CE1 PHE A  83      24.566  -7.970  21.362  1.00 26.68           C
ATOM    681  CZ  PHE A  83      25.524  -8.717  22.020  1.00 26.15           C
ATOM    682  CE2 PHE A  83      26.791  -8.161  22.282  1.00 25.82           C
ATOM    683  CD2 PHE A  83      27.071  -6.852  21.875  1.00 27.04           C
ATOM    684  C   PHE A  83      26.783  -3.550  22.929  1.00 23.61           C
ATOM    685  O   PHE A  83      26.494  -4.214  23.902  1.00 23.47           O
ATOM    686  N   GLU A  84      27.856  -2.770  22.884  1.00 24.25           N
ATOM    687  CA  GLU A  84      28.745  -2.649  24.044  1.00 25.09           C
ATOM    688  CB  GLU A  84      29.980  -1.823  23.676  1.00 26.64           C
ATOM    689  CG  GLU A  84      31.086  -1.879  24.711  1.00 29.91           C
ATOM    690  CD  GLU A  84      32.372  -1.186  24.258  1.00 29.84           C
ATOM    691  OE1 GLU A  84      32.614  -0.061  24.763  1.00 34.70           O
ATOM    692  OE2 GLU A  84      33.112  -1.775  23.417  1.00 32.57           O
ATOM    693  C   GLU A  84      28.008  -1.996  25.203  1.00 23.40           C
ATOM    694  O   GLU A  84      28.212  -2.366  26.367  1.00 22.53           O
ATOM    695  N   GLU A  85      27.155  -1.015  24.897  1.00 21.18           N
ATOM    696  CA  GLU A  85      26.342  -0.383  25.952  1.00 21.70           C
ATOM    697  CB  GLU A  85      25.469   0.713  25.355  1.00 21.52           C
ATOM    698  CG  GLU A  85      26.198   1.972  24.977  1.00 23.06           C
ATOM    699  CD  GLU A  85      25.248   3.021  24.429  1.00 26.41           C
ATOM    700  OE1 GLU A  85      24.629   3.748  25.228  1.00 26.59           O
ATOM    701  OE2 GLU A  85      25.080   3.056  23.200  1.00 31.05           O
ATOM    702  C   GLU A  85      25.457  -1.420  26.641  1.00 21.12           C
ATOM    703  O   GLU A  85      25.236  -1.357  27.856  1.00 22.43           O
ATOM    704  N   ALA A  86      24.947  -2.363  25.851  1.00 21.06           N
ATOM    705  CA  ALA A  86      24.104  -3.432  26.377  1.00 20.74           C
ATOM    706  CB  ALA A  86      23.444  -4.208  25.253  1.00 20.13           C
ATOM    707  C   ALA A  86      24.941  -4.347  27.246  1.00 20.82           C
ATOM    708  O   ALA A  86      24.484  -4.759  28.321  1.00 20.41           O
ATOM    709  N   LEU A  87      26.151  -4.694  26.773  1.00 20.51           N
ATOM    710  CA  LEU A  87      27.078  -5.535  27.561  1.00 20.85           C
ATOM    711  CB  LEU A  87      28.335  -5.865  26.753  1.00 21.51           C
ATOM    712  CG  LEU A  87      28.093  -6.882  25.622  1.00 20.62           C
ATOM    713  CD1 LEU A  87      29.354  -7.024  24.738  1.00 20.82           C
ATOM    714  CD2 LEU A  87      27.692  -8.254  26.232  1.00 19.02           C
ATOM    715  C   LEU A  87      27.414  -4.874  28.887  1.00 21.45           C
ATOM    716  O   LEU A  87      27.408  -5.513  29.949  1.00 20.73           O
ATOM    717  N   VAL A  88      27.651  -3.572  28.841  1.00 21.65           N
ATOM    718  CA  VAL A  88      27.879  -2.810  30.094  1.00 21.64           C
ATOM    719  CB  VAL A  88      28.220  -1.334  29.795  1.00 21.48           C
ATOM    720  CG1 VAL A  88      28.275  -0.473  31.115  1.00 21.98           C
ATOM    721  CG2 VAL A  88      29.554  -1.239  29.021  1.00 21.97           C
ATOM    722  C   VAL A  88      26.673  -2.923  31.058  1.00 22.03           C
ATOM    723  O   VAL A  88      26.849  -3.172  32.269  1.00 23.17           O
ATOM    724  N   ASP A  89      25.462  -2.722  30.525  1.00 22.24           N
ATOM    725  CA  ASP A  89      24.216  -2.929  31.283  1.00 22.18           C
ATOM    726  CB  ASP A  89      22.973  -2.722  30.395  1.00 22.35           C
ATOM    727  CG  ASP A  89      22.768  -1.269  29.972  1.00 22.91           C
ATOM    728  OD1 ASP A  89      23.548  -0.402  30.418  1.00 22.91           O
ATOM    729  OD2 ASP A  89      21.791  -1.017  29.213  1.00 24.39           O
ATOM    730  C   ASP A  89      24.134  -4.314  31.922  1.00 21.94           C
ATOM    731  O   ASP A  89      23.763  -4.429  33.088  1.00 20.53           O
ATOM    732  N   SER A  90      24.438  -5.359  31.156  1.00 21.77           N
ATOM    733  CA  SER A  90      24.350  -6.746  31.675  1.00 22.09           C
ATOM    734  CB  SER A  90      24.562  -7.771  30.533  1.00 21.61           C
ATOM    735  OG  SER A  90      25.919  -7.922  30.174  1.00 23.04           O
ATOM    736  C   SER A  90      25.314  -6.987  32.847  1.00 22.03           C
ATOM    737  O   SER A  90      24.944  -7.641  33.838  1.00 22.53           O
ATOM    738  N   VAL A  91      26.526  -6.428  32.760  1.00 22.10           N
ATOM    739  CA  VAL A  91      27.482  -6.505  33.876  1.00 22.17           C
ATOM    740  CB  VAL A  91      28.917  -5.999  33.487  1.00 22.55           C
ATOM    741  CG1 VAL A  91      29.853  -6.015  34.712  1.00 24.13           C
ATOM    742  CG2 VAL A  91      29.519  -6.898  32.396  1.00 21.41           C
ATOM    743  C   VAL A  91      26.956  -5.746  35.090  1.00 22.94           C
ATOM    744  O   VAL A  91      27.052  -6.241  36.244  1.00 23.62           O
ATOM    745  N   ALA A  92      26.409  -4.547  34.852  1.00 22.01           N
ATOM    746  CA  ALA A  92      25.891  -3.739  35.947  1.00 22.97           C
ATOM    747  CB  ALA A  92      25.468  -2.327  35.443  1.00 22.70           C
ATOM    748  C   ALA A  92      24.717  -4.444  36.610  1.00 22.86           C
ATOM    749  O   ALA A  92      24.559  -4.363  37.827  1.00 24.06           O
ATOM    750  N   ASP A  93      23.882  -5.110  35.813  1.00 23.31           N
ATOM    751  CA  ASP A  93      22.769  -5.889  36.366  1.00 22.95           C
ATOM    752  CB  ASP A  93      21.812  -6.351  35.271  1.00 24.09           C
ATOM    753  CG  ASP A  93      20.782  -5.290  34.906  1.00 27.59           C
ATOM    754  OD1 ASP A  93      20.754  -4.217  35.549  1.00 30.60           O
ATOM    755  OD2 ASP A  93      19.984  -5.555  33.990  1.00 29.94           O
ATOM    756  C   ASP A  93      23.250  -7.096  37.162  1.00 22.73           C
ATOM    757  O   ASP A  93      22.660  -7.434  38.199  1.00 22.46           O
ATOM    758  N   GLN A  94      24.297  -7.764  36.699  1.00 22.39           N
ATOM    759  CA  GLN A  94      24.865  -8.862  37.498  1.00 22.68           C
ATOM    760  CB  GLN A  94      25.964  -9.616  36.736  1.00 23.26           C
ATOM    761  CG  GLN A  94      26.451 -10.870  37.502  1.00 22.29           C
ATOM    762  CD  GLN A  94      25.415 -11.994  37.462  1.00 25.62           C
ATOM    763  OE1 GLN A  94      24.423 -11.921  36.726  1.00 25.19           O
ATOM    764  NE2 GLN A  94      25.645 -13.050  38.262  1.00 27.34           N
ATOM    765  C   GLN A  94      25.420  -8.334  38.832  1.00 23.28           C
ATOM    766  O   GLN A  94      25.239  -8.954  39.901  1.00 23.15           O
ATOM    767  N   TYR A  95      26.106  -7.203  38.767  1.00 23.58           N
ATOM    768  CA  TYR A  95      26.547  -6.476  39.992  1.00 23.19           C
ATOM    769  CB  TYR A  95      27.246  -5.176  39.577  1.00 23.25           C
ATOM    770  CG  TYR A  95      27.586  -4.278  40.765  1.00 23.69           C
ATOM    771  CD1 TYR A  95      28.651  -4.594  41.607  1.00 23.20           C
ATOM    772  CE1 TYR A  95      28.975  -3.754  42.732  1.00 26.74           C
ATOM    773  CZ  TYR A  95      28.189  -2.621  42.992  1.00 24.30           C
ATOM    774  OH  TYR A  95      28.492  -1.832  44.086  1.00 25.20           O
ATOM    775  CE2 TYR A  95      27.122  -2.299  42.168  1.00 25.00           C
ATOM    776  CD2 TYR A  95      26.825  -3.136  41.044  1.00 22.95           C
ATOM    777  C   TYR A  95      25.377  -6.161  40.958  1.00 23.65           C
ATOM    778  O   TYR A  95      25.491  -6.338  42.180  1.00 23.64           O
ATOM    779  N   LYS A  96      24.271  -5.659  40.412  1.00 24.01           N
ATOM    780  CA  LYS A  96      23.081  -5.355  41.206  1.00 26.22           C
ATOM    781  CB  LYS A  96      21.989  -4.697  40.362  1.00 26.51           C
ATOM    782  CG  LYS A  96      20.702  -4.445  41.144  1.00 30.84           C
ATOM    783  CD  LYS A  96      19.659  -3.769  40.272  1.00 34.93           C
ATOM    784  CE  LYS A  96      19.119  -2.541  40.983  1.00 37.35           C
ATOM    785  NZ  LYS A  96      18.573  -1.620  39.965  1.00 41.01           N
ATOM    786  C   LYS A  96      22.523  -6.627  41.868  1.00 25.82           C
ATOM    787  O   LYS A  96      22.142  -6.585  43.049  1.00 25.89           O
ATOM    788  N   ASP A  97      22.495  -7.743  41.126  1.00 25.15           N
ATOM    789  CA  ASP A  97      22.110  -9.059  41.711  1.00 25.21           C
ATOM    790  CB  ASP A  97      22.179 -10.184  40.651  1.00 25.63           C
ATOM    791  CG  ASP A  97      21.030 -10.129  39.631  1.00 27.40           C
ATOM    792  OD1 ASP A  97      21.071 -10.894  38.636  1.00 27.92           O
ATOM    793  OD2 ASP A  97      20.094  -9.321  39.815  1.00 27.44           O
ATOM    794  C   ASP A  97      22.998  -9.449  42.906  1.00 25.02           C
ATOM    795  O   ASP A  97      22.513  -9.918  43.953  1.00 23.82           O
ATOM    796  N   TYR A  98      24.305  -9.316  42.720  1.00 25.48           N
ATOM    797  CA  TYR A  98      25.285  -9.581  43.803  1.00 25.16           C
ATOM    798  CB  TYR A  98      26.704  -9.414  43.245  1.00 25.72           C
ATOM    799  CG  TYR A  98      27.805  -9.239  44.288  1.00 24.69           C
ATOM    800  CD1 TYR A  98      28.282 -10.327  45.015  1.00 24.41           C
ATOM    801  CE1 TYR A  98      29.313 -10.174  45.965  1.00 23.95           C
ATOM    802  CZ  TYR A  98      29.860  -8.909  46.163  1.00 25.66           C
ATOM    803  OH  TYR A  98      30.874  -8.745  47.091  1.00 25.42           O
ATOM    804  CE2 TYR A  98      29.402  -7.814  45.429  1.00 25.53           C
ATOM    805  CD2 TYR A  98      28.379  -7.987  44.508  1.00 26.15           C
ATOM    806  C   TYR A  98      25.083  -8.689  45.032  1.00 25.78           C
ATOM    807  O   TYR A  98      25.058  -9.181  46.172  1.00 25.56           O
ATOM    808  N   ILE A  99      24.932  -7.389  44.806  1.00 25.43           N
ATOM    809  CA  ILE A  99      24.627  -6.444  45.875  1.00 26.51           C
ATOM    810  CB  ILE A  99      24.578  -4.995  45.331  1.00 26.74           C
ATOM    811  CG1 ILE A  99      25.984  -4.535  44.853  1.00 25.65           C
ATOM    812  CD1 ILE A  99      27.082  -4.557  45.941  1.00 28.48           C
ATOM    813  CG2 ILE A  99      24.004  -4.022  46.404  1.00 29.04           C
ATOM    814  C   ILE A  99      23.339  -6.799  46.648  1.00 27.08           C
ATOM    815  O   ILE A  99      23.263  -6.652  47.882  1.00 26.21           O
ATOM    816  N   ASN A 100      22.332  -7.274  45.918  1.00 27.18           N
ATOM    817  CA  ASN A 100      21.123  -7.739  46.547  1.00 28.55           C
ATOM    818  CB  ASN A 100      20.047  -8.046  45.507  1.00 29.04           C
ATOM    819  CG  ASN A 100      18.726  -8.413  46.155  1.00 34.91           C
ATOM    820  OD1 ASN A 100      18.044  -7.551  46.725  1.00 38.49           O
ATOM    821  ND2 ASN A 100      18.367  -9.707  46.103  1.00 37.58           N
ATOM    822  C   ASN A 100      21.397  -8.958  47.449  1.00 27.65           C
ATOM    823  O   ASN A 100      20.880  -9.043  48.579  1.00 27.99           O
ATOM    824  N   GLU A 101      22.232  -9.869  46.963  1.00 27.04           N
ATOM    825  CA  GLU A 101      22.625 -11.046  47.717  1.00 27.80           C
ATOM    826  CB  GLU A 101      23.536 -11.940  46.879  1.00 27.15           C
ATOM    827  CG  GLU A 101      23.811 -13.304  47.481  1.00 31.30           C
ATOM    828  CD  GLU A 101      24.543 -14.240  46.515  1.00 31.24           C
ATOM    829  OE1 GLU A 101      24.949 -15.340  46.951  1.00 37.18           O
ATOM    830  OE2 GLU A 101      24.740 -13.866  45.331  1.00 34.94           O
ATOM    831  C   GLU A 101      23.304 -10.668  49.032  1.00 26.80           C
ATOM    832  O   GLU A 101      23.039 -11.280  50.067  1.00 26.59           O
ATOM    833  N   ILE A 102      24.166  -9.658  48.999  1.00 26.53           N
ATOM    834  CA  ILE A 102      24.896  -9.236  50.213  1.00 27.03           C
ATOM    835  CB  ILE A 102      26.381  -8.941  49.898  1.00 26.96           C
ATOM    836  CG1 ILE A 102      26.507  -7.727  48.957  1.00 27.59           C
ATOM    837  CD1 ILE A 102      27.884  -7.091  48.903  1.00 26.69           C
ATOM    838  CG2 ILE A 102      27.073 -10.205  49.344  1.00 26.60           C
ATOM    839  C   ILE A 102      24.255  -8.063  50.990  1.00 27.79           C
ATOM    840  O   ILE A 102      24.862  -7.525  51.949  1.00 27.52           O
ATOM    841  N   ARG A 103      23.028  -7.698  50.611  1.00 28.75           N
ATOM    842  CA  ARG A 103      22.296  -6.616  51.299  1.00 30.24           C
ATOM    843  CB  ARG A 103      20.853  -6.485  50.806  1.00 30.47           C
ATOM    844  CG  ARG A 103      20.104  -5.328  51.498  1.00 33.03           C
ATOM    845  CD  ARG A 103      18.604  -5.206  51.118  1.00 34.62           C
ATOM    846  NE  ARG A 103      18.285  -5.577  49.744  1.00 44.66           N
ATOM    847  CZ  ARG A 103      18.442  -4.807  48.665  1.00 47.17           C
ATOM    848  NH1 ARG A 103      18.971  -3.586  48.759  1.00 50.07           N
ATOM    849  NH2 ARG A 103      18.074  -5.274  47.473  1.00 47.84           N
ATOM    850  C   ARG A 103      22.316  -6.703  52.850  1.00 29.13           C
ATOM    851  O   ARG A 103      22.497  -5.681  53.504  1.00 28.59           O
ATOM    852  N   PRO A 104      22.134  -7.908  53.431  1.00 29.25           N
ATOM    853  CA  PRO A 104      22.234  -7.984  54.917  1.00 28.98           C
ATOM    854  CB  PRO A 104      22.031  -9.482  55.205  1.00 28.54           C
ATOM    855  CG  PRO A 104      21.240  -9.975  54.035  1.00 30.03           C
ATOM    856  CD  PRO A 104      21.787  -9.222  52.853  1.00 28.41           C
ATOM    857  C   PRO A 104      23.569  -7.496  55.488  1.00 29.15           C
ATOM    858  O   PRO A 104      23.602  -6.886  56.585  1.00 28.28           O
ATOM    859  N   TYR A 105      24.662  -7.758  54.765  1.00 27.59           N
ATOM    860  CA  TYR A 105      25.976  -7.292  55.183  1.00 27.34           C
ATOM    861  CB  TYR A 105      27.071  -7.996  54.343  1.00 27.08           C
ATOM    862  CG  TYR A 105      28.415  -7.367  54.510  1.00 27.26           C
ATOM    863  CD1 TYR A 105      29.244  -7.760  55.558  1.00 26.41           C
ATOM    864  CE1 TYR A 105      30.480  -7.163  55.764  1.00 27.71           C
ATOM    865  CZ  TYR A 105      30.909  -6.161  54.909  1.00 27.17           C
ATOM    866  OH  TYR A 105      32.137  -5.600  55.141  1.00 26.64           O
ATOM    867  CE2 TYR A 105      30.104  -5.733  53.837  1.00 29.01           C
ATOM    868  CD2 TYR A 105      28.853  -6.349  53.643  1.00 26.72           C
ATOM    869  C   TYR A 105      26.077  -5.757  55.069  1.00 27.86           C
ATOM    870  O   TYR A 105      26.547  -5.064  55.987  1.00 27.14           O
ATOM    871  N   LEU A 106      25.631  -5.227  53.933  1.00 26.15           N
ATOM    872  CA  LEU A 106      25.714  -3.794  53.673  1.00 27.23           C
ATOM    873  CB  LEU A 106      25.295  -3.479  52.227  1.00 26.25           C
ATOM    874  CG  LEU A 106      26.156  -4.183  51.177  1.00 27.19           C
ATOM    875  CD1 LEU A 106      25.498  -4.149  49.764  1.00 28.17           C
ATOM    876  CD2 LEU A 106      27.561  -3.557  51.160  1.00 26.63           C
ATOM    877  C   LEU A 106      24.884  -2.981  54.685  1.00 27.75           C
ATOM    878  O   LEU A 106      25.330  -1.944  55.175  1.00 28.08           O
ATOM    879  N   ARG A 107      23.705  -3.473  55.018  1.00 28.13           N
ATOM    880  CA  ARG A 107      22.856  -2.804  56.009  1.00 30.05           C
ATOM    881  CB  ARG A 107      21.486  -3.478  56.059  1.00 29.22           C
ATOM    882  CG  ARG A 107      20.618  -3.165  54.804  1.00 31.57           C
ATOM    883  CD  ARG A 107      19.305  -3.945  54.781  1.00 32.23           C
ATOM    884  NE  ARG A 107      18.522  -3.698  56.000  1.00 38.67           N
ATOM    885  CZ  ARG A 107      17.688  -2.675  56.174  1.00 39.61           C
ATOM    886  NH1 ARG A 107      17.490  -1.784  55.206  1.00 39.76           N
ATOM    887  NH2 ARG A 107      17.053  -2.544  57.332  1.00 41.90           N
ATOM    888  C   ARG A 107      23.516  -2.757  57.406  1.00 29.73           C
ATOM    889  O   ARG A 107      23.457  -1.742  58.114  1.00 30.15           O
ATOM    890  N   VAL A 108      24.173  -3.847  57.770  1.00 29.56           N
ATOM    891  CA  VAL A 108      24.906  -3.898  59.030  1.00 30.13           C
ATOM    892  CB  VAL A 108      25.333  -5.344  59.376  1.00 28.90           C
ATOM    893  CG1 VAL A 108      26.374  -5.342  60.517  1.00 29.24           C
ATOM    894  CG2 VAL A 108      24.101  -6.166  59.768  1.00 27.28           C
ATOM    895  C   VAL A 108      26.076  -2.896  59.041  1.00 30.66           C
ATOM    896  O   VAL A 108      26.169  -2.077  59.959  1.00 30.72           O
ATOM    897  N   VAL A 109      26.930  -2.924  58.019  1.00 30.64           N
ATOM    898  CA  VAL A 109      28.075  -1.986  57.951  1.00 31.52           C
ATOM    899  CB  VAL A 109      29.029  -2.327  56.753  1.00 31.41           C
ATOM    900  CG1 VAL A 109      30.129  -1.283  56.591  1.00 31.08           C
ATOM    901  CG2 VAL A 109      29.677  -3.690  56.963  1.00 29.77           C
ATOM    902  C   VAL A 109      27.609  -0.499  57.940  1.00 32.33           C
ATOM    903  O   VAL A 109      28.208   0.372  58.594  1.00 31.82           O
ATOM    904  N   ALA A 110      26.511  -0.236  57.239  1.00 32.47           N
ATOM    905  CA  ALA A 110      25.943   1.114  57.161  1.00 33.37           C
ATOM    906  CB  ALA A 110      24.880   1.189  56.062  1.00 32.83           C
ATOM    907  C   ALA A 110      25.367   1.565  58.517  1.00 34.50           C
ATOM    908  O   ALA A 110      25.140   2.755  58.730  1.00 34.07           O
ATOM    909  N   GLY A 111      25.160   0.613  59.432  1.00 35.08           N
ATOM    910  CA  GLY A 111      24.598   0.919  60.749  1.00 36.46           C
ATOM    911  C   GLY A 111      23.081   0.877  60.791  1.00 37.15           C
ATOM    912  O   GLY A 111      22.474   1.173  61.828  1.00 37.59           O
ATOM    913  N   VAL A 112      22.479   0.515  59.660  1.00 36.92           N
ATOM    914  CA  VAL A 112      21.026   0.412  59.500  1.00 37.53           C
ATOM    915  CB  VAL A 112      20.645   0.279  57.988  1.00 37.62           C
ATOM    916  CG1 VAL A 112      19.185  -0.089  57.818  1.00 39.23           C
ATOM    917  CG2 VAL A 112      20.938   1.582  57.248  1.00 39.95           C
ATOM    918  C   VAL A 112      20.415  -0.735  60.328  1.00 36.60           C
ATOM    919  O   VAL A 112      19.373  -0.557  60.978  1.00 36.45           O
ATOM    920  N   ASP A 113      21.076  -1.894  60.306  1.00 35.70           N
ATOM    921  CA  ASP A 113      20.676  -3.072  61.079  1.00 35.03           C
ATOM    922  CB  ASP A 113      20.520  -4.308  60.186  1.00 34.72           C
ATOM    923  CG  ASP A 113      19.309  -4.239  59.262  1.00 34.24           C
ATOM    924  OD1 ASP A 113      19.282  -5.036  58.301  1.00 34.04           O
ATOM    925  OD2 ASP A 113      18.398  -3.412  59.492  1.00 34.11           O
ATOM    926  C   ASP A 113      21.751  -3.399  62.100  1.00 35.26           C
ATOM    927  O   ASP A 113      22.920  -3.062  61.906  1.00 34.27           O
ATOM    928  N   GLN A 114      21.356  -4.096  63.163  1.00 35.33           N
ATOM    929  CA  GLN A 114      22.304  -4.580  64.167  1.00 36.48           C
ATOM    930  CB  GLN A 114      21.600  -4.881  65.497  1.00 36.20           C
ATOM    931  CG  GLN A 114      20.996  -3.660  66.197  1.00 38.69           C
ATOM    932  CD  GLN A 114      20.271  -4.034  67.499  1.00 40.05           C
ATOM    933  OE1 GLN A 114      20.891  -4.463  68.481  1.00 44.34           O
ATOM    934  NE2 GLN A 114      18.948  -3.877  67.503  1.00 46.05           N
ATOM    935  C   GLN A 114      22.940  -5.854  63.633  1.00 35.52           C
ATOM    936  O   GLN A 114      22.258  -6.669  62.994  1.00 35.81           O
ATOM    937  N   GLY A 115      24.235  -6.026  63.881  1.00 34.40           N
ATOM    938  CA  GLY A 115      24.916  -7.240  63.436  1.00 33.74           C
ATOM    939  C   GLY A 115      26.423  -7.187  63.497  1.00 32.96           C
ATOM    940  O   GLY A 115      27.002  -6.149  63.805  1.00 32.15           O
ATOM    941  N   ASP A 116      27.039  -8.324  63.170  1.00 32.50           N
ATOM    942  CA  ASP A 116      28.481  -8.542  63.243  1.00 32.26           C
ATOM    943  CB  ASP A 116      28.725  -9.901  63.914  1.00 31.82           C
ATOM    944  CG  ASP A 116      30.204 -10.290  64.017  1.00 32.44           C
ATOM    945  OD1 ASP A 116      30.505 -11.170  64.860  1.00 32.06           O
ATOM    946  OD2 ASP A 116      31.062  -9.770  63.269  1.00 31.45           O
ATOM    947  C   ASP A 116      29.006  -8.537  61.791  1.00 31.67           C
ATOM    948  O   ASP A 116      28.795  -9.508  61.063  1.00 31.40           O
ATOM    949  N   PRO A 117      29.617  -7.419  61.351  1.00 31.47           N
ATOM    950  CA  PRO A 117      30.145  -7.322  59.972  1.00 31.50           C
ATOM    951  CB  PRO A 117      30.859  -5.970  59.964  1.00 31.75           C
ATOM    952  CG  PRO A 117      30.149  -5.170  61.021  1.00 31.25           C
ATOM    953  CD  PRO A 117      29.799  -6.153  62.089  1.00 31.34           C
ATOM    954  C   PRO A 117      31.100  -8.452  59.588  1.00 31.34           C
ATOM    955  O   PRO A 117      30.980  -9.008  58.501  1.00 31.61           O
ATOM    956  N   GLU A 118      32.013  -8.816  60.486  1.00 31.41           N
ATOM    957  CA  GLU A 118      32.930  -9.930  60.264  1.00 31.77           C
ATOM    958  CB  GLU A 118      33.844 -10.100  61.478  1.00 32.15           C
ATOM    959  CG  GLU A 118      34.622 -11.364  61.436  1.00 36.32           C
ATOM    960  CD  GLU A 118      36.053 -11.124  61.099  1.00 40.59           C
ATOM    961  OE1 GLU A 118      36.309 -10.656  59.972  1.00 47.25           O
ATOM    962  OE2 GLU A 118      36.910 -11.396  61.963  1.00 38.97           O
ATOM    963  C   GLU A 118      32.211 -11.258  59.992  1.00 30.79           C
ATOM    964  O   GLU A 118      32.555 -11.978  59.052  1.00 29.92           O
ATOM    965  N   LYS A 119      31.217 -11.580  60.818  1.00 30.52           N
ATOM    966  CA  LYS A 119      30.451 -12.823  60.631  1.00 29.96           C
ATOM    967  CB  LYS A 119      29.474 -13.036  61.788  1.00 30.79           C
ATOM    968  CG  LYS A 119      28.653 -14.313  61.704  1.00 33.28           C
ATOM    969  CD  LYS A 119      28.055 -14.682  63.066  1.00 37.32           C
ATOM    970  CE  LYS A 119      26.983 -15.766  62.933  1.00 40.52           C
ATOM    971  NZ  LYS A 119      25.639 -15.168  62.585  1.00 44.11           N
ATOM    972  C   LYS A 119      29.723 -12.849  59.278  1.00 29.42           C
ATOM    973  O   LYS A 119      29.775 -13.854  58.543  1.00 28.57           O
ATOM    974  N   LEU A 120      29.044 -11.753  58.961  1.00 28.20           N
ATOM    975  CA  LEU A 120      28.306 -11.653  57.703  1.00 28.93           C
ATOM    976  CB  LEU A 120      27.501 -10.356  57.662  1.00 29.13           C
ATOM    977  CG  LEU A 120      25.994 -10.297  57.966  1.00 32.94           C
ATOM    978  CD1 LEU A 120      25.315 -11.665  58.014  1.00 31.46           C
ATOM    979  CD2 LEU A 120      25.793  -9.521  59.221  1.00 29.14           C
ATOM    980  C   LEU A 120      29.241 -11.661  56.504  1.00 28.48           C
ATOM    981  O   LEU A 120      28.882 -12.137  55.402  1.00 28.62           O
ATOM    982  N   PHE A 121      30.423 -11.090  56.696  1.00 27.86           N
ATOM    983  CA  PHE A 121      31.400 -11.007  55.624  1.00 28.19           C
ATOM    984  CB  PHE A 121      32.601 -10.138  56.017  1.00 27.61           C
ATOM    985  CG  PHE A 121      33.787 -10.295  55.090  1.00 29.05           C
ATOM    986  CD1 PHE A 121      33.874  -9.536  53.914  1.00 27.73           C
ATOM    987  CE1 PHE A 121      34.950  -9.684  53.049  1.00 28.94           C
ATOM    988  CZ  PHE A 121      35.958 -10.603  53.357  1.00 27.28           C
ATOM    989  CE2 PHE A 121      35.873 -11.369  54.513  1.00 28.31           C
ATOM    990  CD2 PHE A 121      34.792 -11.217  55.371  1.00 28.35           C
ATOM    991  C   PHE A 121      31.844 -12.428  55.285  1.00 28.19           C
ATOM    992  O   PHE A 121      31.894 -12.808  54.117  1.00 27.25           O
ATOM    993  N   LYS A 122      32.140 -13.209  56.322  1.00 28.08           N
ATOM    994  CA  LYS A 122      32.582 -14.587  56.156  1.00 29.55           C
ATOM    995  CB  LYS A 122      33.122 -15.160  57.479  1.00 29.73           C
ATOM    996  CG  LYS A 122      34.580 -14.802  57.746  1.00 31.01           C
ATOM    997  CD  LYS A 122      35.116 -15.528  59.016  1.00 31.70           C
ATOM    998  CE  LYS A 122      34.938 -14.686  60.245  1.00 35.03           C
ATOM    999  NZ  LYS A 122      35.317 -15.415  61.497  1.00 39.36           N
ATOM   1000  C   LYS A 122      31.478 -15.491  55.635  1.00 29.42           C
ATOM   1001  O   LYS A 122      31.719 -16.318  54.759  1.00 29.37           O
ATOM   1002  N   GLU A 123      30.270 -15.337  56.171  1.00 29.14           N
ATOM   1003  CA  GLU A 123      29.209 -16.307  55.919  1.00 29.77           C
ATOM   1004  CB  GLU A 123      28.307 -16.462  57.160  1.00 30.19           C
ATOM   1005  CG  GLU A 123      29.049 -16.977  58.414  1.00 32.04           C
ATOM   1006  CD  GLU A 123      28.128 -17.300  59.609  1.00 32.05           C
ATOM   1007  OE1 GLU A 123      26.932 -16.951  59.577  1.00 34.47           O
ATOM   1008  OE2 GLU A 123      28.610 -17.926  60.576  1.00 34.19           O
ATOM   1009  C   GLU A 123      28.407 -15.949  54.668  1.00 29.26           C
ATOM   1010  O   GLU A 123      27.901 -16.830  53.972  1.00 28.09           O
ATOM   1011  N   LEU A 124      28.326 -14.649  54.372  1.00 28.77           N
ATOM   1012  CA  LEU A 124      27.510 -14.156  53.273  1.00 29.06           C
ATOM   1013  CB  LEU A 124      26.538 -13.073  53.776  1.00 29.34           C
ATOM   1014  CG  LEU A 124      25.508 -12.549  52.772  1.00 30.65           C
ATOM   1015  CD1 LEU A 124      24.757 -13.692  52.135  1.00 31.54           C
ATOM   1016  CD2 LEU A 124      24.554 -11.593  53.467  1.00 30.12           C
ATOM   1017  C   LEU A 124      28.343 -13.625  52.099  1.00 28.35           C
ATOM   1018  O   LEU A 124      28.187 -14.080  50.953  1.00 27.86           O
ATOM   1019  N   LEU A 125      29.220 -12.665  52.385  1.00 27.19           N
ATOM   1020  CA  LEU A 125      29.930 -11.961  51.304  1.00 27.24           C
ATOM   1021  CB  LEU A 125      30.574 -10.667  51.829  1.00 27.24           C
ATOM   1022  CG  LEU A 125      30.991  -9.651  50.757  1.00 27.98           C
ATOM   1023  CD1 LEU A 125      31.029  -8.222  51.325  1.00 27.48           C
ATOM   1024  CD2 LEU A 125      32.344 -10.005  50.155  1.00 25.03           C
ATOM   1025  C   LEU A 125      30.954 -12.860  50.569  1.00 26.94           C
ATOM   1026  O   LEU A 125      30.975 -12.889  49.330  1.00 26.51           O
ATOM   1027  N   LEU A 126      31.783 -13.594  51.318  1.00 26.37           N
ATOM   1028  CA  LEU A 126      32.827 -14.402  50.688  1.00 25.51           C
ATOM   1029  CB  LEU A 126      33.723 -15.125  51.704  1.00 26.24           C
ATOM   1030  CG  LEU A 126      34.727 -14.234  52.454  1.00 25.93           C
ATOM   1031  CD1 LEU A 126      35.562 -15.076  53.395  1.00 27.84           C
ATOM   1032  CD2 LEU A 126      35.612 -13.426  51.498  1.00 27.49           C
ATOM   1033  C   LEU A 126      32.267 -15.378  49.656  1.00 25.41           C
ATOM   1034  O   LEU A 126      32.777 -15.426  48.539  1.00 24.91           O
ATOM   1035  N   PRO A 127      31.225 -16.171  50.023  1.00 26.15           N
ATOM   1036  CA  PRO A 127      30.657 -17.088  49.017  1.00 25.78           C
ATOM   1037  CB  PRO A 127      29.648 -17.916  49.827  1.00 26.72           C
ATOM   1038  CG  PRO A 127      30.055 -17.732  51.260  1.00 26.61           C
ATOM   1039  CD  PRO A 127      30.565 -16.345  51.335  1.00 25.91           C
ATOM   1040  C   PRO A 127      29.964 -16.391  47.850  1.00 25.31           C
ATOM   1041  O   PRO A 127      30.025 -16.894  46.727  1.00 24.52           O
ATOM   1042  N   ALA A 128      29.314 -15.251  48.113  1.00 24.77           N
ATOM   1043  CA  ALA A 128      28.654 -14.465  47.060  1.00 24.76           C
ATOM   1044  CB  ALA A 128      27.781 -13.336  47.665  1.00 23.76           C
ATOM   1045  C   ALA A 128      29.666 -13.897  46.076  1.00 25.01           C
ATOM   1046  O   ALA A 128      29.425 -13.860  44.855  1.00 25.16           O
ATOM   1047  N   ARG A 129      30.818 -13.467  46.595  1.00 25.21           N
ATOM   1048  CA  ARG A 129      31.806 -12.841  45.733  1.00 24.92           C
ATOM   1049  CB  ARG A 129      32.710 -11.846  46.505  1.00 24.91           C
ATOM   1050  CG  ARG A 129      33.776 -12.460  47.438  1.00 25.08           C
ATOM   1051  CD  ARG A 129      34.958 -13.000  46.636  1.00 24.43           C
ATOM   1052  NE  ARG A 129      36.188 -13.271  47.386  1.00 26.33           N
ATOM   1053  CZ  ARG A 129      36.432 -14.400  48.045  1.00 29.12           C
ATOM   1054  NH1 ARG A 129      35.478 -15.320  48.138  1.00 25.10           N
ATOM   1055  NH2 ARG A 129      37.614 -14.582  48.649  1.00 29.32           N
ATOM   1056  C   ARG A 129      32.609 -13.910  44.977  1.00 24.86           C
ATOM   1057  O   ARG A 129      33.146 -13.639  43.910  1.00 24.31           O
ATOM   1058  N   GLU A 130      32.705 -15.126  45.525  1.00 25.12           N
ATOM   1059  CA  GLU A 130      33.330 -16.229  44.766  1.00 26.16           C
ATOM   1060  CB  GLU A 130      33.403 -17.526  45.600  1.00 26.85           C
ATOM   1061  CG  GLU A 130      33.858 -18.763  44.831  1.00 31.47           C
ATOM   1062  CD  GLU A 130      35.377 -18.863  44.653  1.00 37.41           C
ATOM   1063  OE1 GLU A 130      36.116 -18.219  45.429  1.00 41.84           O
ATOM   1064  OE2 GLU A 130      35.840 -19.587  43.730  1.00 39.07           O
ATOM   1065  C   GLU A 130      32.611 -16.462  43.418  1.00 26.13           C
ATOM   1066  O   GLU A 130      33.274 -16.636  42.367  1.00 26.04           O
ATOM   1067  N   LYS A 131      31.273 -16.458  43.446  1.00 25.77           N
ATOM   1068  CA  LYS A 131      30.464 -16.612  42.221  1.00 26.35           C
ATOM   1069  CB  LYS A 131      28.976 -16.816  42.536  1.00 25.58           C
ATOM   1070  CG  LYS A 131      28.607 -18.184  43.146  1.00 28.56           C
ATOM   1071  CD  LYS A 131      27.143 -18.231  43.598  1.00 28.93           C
ATOM   1072  CE  LYS A 131      26.873 -17.292  44.783  1.00 31.00           C
ATOM   1073  NZ  LYS A 131      25.414 -17.229  45.135  1.00 32.32           N
ATOM   1074  C   LYS A 131      30.606 -15.366  41.368  1.00 25.34           C
ATOM   1075  O   LYS A 131      30.929 -15.456  40.187  1.00 24.97           O
ATOM   1076  N   PHE A 132      30.375 -14.204  41.986  1.00 25.04           N
ATOM   1077  CA  PHE A 132      30.346 -12.939  41.247  1.00 25.00           C
ATOM   1078  CB  PHE A 132      29.854 -11.805  42.139  1.00 24.23           C
ATOM   1079  CG  PHE A 132      29.837 -10.458  41.457  1.00 26.55           C
ATOM   1080  CD1 PHE A 132      30.460  -9.374  42.041  1.00 24.40           C
ATOM   1081  CE1 PHE A 132      30.480  -8.142  41.406  1.00 25.83           C
ATOM   1082  CZ  PHE A 132      29.834  -7.972  40.176  1.00 25.06           C
ATOM   1083  CE2 PHE A 132      29.196  -9.041  39.588  1.00 26.88           C
ATOM   1084  CD2 PHE A 132      29.211 -10.290  40.224  1.00 25.13           C
ATOM   1085  C   PHE A 132      31.682 -12.596  40.581  1.00 24.76           C
ATOM   1086  O   PHE A 132      31.713 -12.293  39.381  1.00 24.23           O
ATOM   1087  N   PHE A 133      32.773 -12.660  41.361  1.00 24.28           N
ATOM   1088  CA  PHE A 133      34.114 -12.318  40.863  1.00 24.32           C
ATOM   1089  CB  PHE A 133      35.150 -12.325  41.996  1.00 23.65           C
ATOM   1090  CG  PHE A 133      35.064 -11.144  42.957  1.00 22.96           C
ATOM   1091  CD1 PHE A 133      34.017 -10.226  42.905  1.00 23.45           C
ATOM   1092  CE1 PHE A 133      33.981  -9.176  43.806  1.00 25.82           C
ATOM   1093  CZ  PHE A 133      34.978  -9.038  44.790  1.00 26.24           C
ATOM   1094  CE2 PHE A 133      36.005  -9.936  44.858  1.00 23.06           C
ATOM   1095  CD2 PHE A 133      36.058 -10.967  43.919  1.00 22.20           C
ATOM   1096  C   PHE A 133      34.535 -13.323  39.782  1.00 24.48           C
ATOM   1097  O   PHE A 133      35.358 -13.016  38.917  1.00 24.52           O
ATOM   1098  N   GLY A 134      33.980 -14.530  39.847  1.00 24.37           N
ATOM   1099  CA  GLY A 134      34.232 -15.560  38.820  1.00 24.15           C
ATOM   1100  C   GLY A 134      33.711 -15.094  37.465  1.00 24.27           C
ATOM   1101  O   GLY A 134      34.394 -15.242  36.449  1.00 24.93           O
ATOM   1102  N   PHE A 135      32.512 -14.515  37.445  1.00 24.04           N
ATOM   1103  CA  PHE A 135      31.949 -13.976  36.202  1.00 24.37           C
ATOM   1104  CB  PHE A 135      30.443 -13.721  36.327  1.00 23.52           C
ATOM   1105  CG  PHE A 135      29.638 -14.979  36.589  1.00 25.50           C
ATOM   1106  CD1 PHE A 135      28.801 -15.077  37.690  1.00 25.72           C
ATOM   1107  CE1 PHE A 135      28.058 -16.265  37.938  1.00 26.94           C
ATOM   1108  CZ  PHE A 135      28.182 -17.343  37.092  1.00 23.63           C
ATOM   1109  CE2 PHE A 135      29.035 -17.259  35.994  1.00 26.77           C
ATOM   1110  CD2 PHE A 135      29.759 -16.071  35.749  1.00 24.40           C
ATOM   1111  C   PHE A 135      32.696 -12.736  35.714  1.00 24.53           C
ATOM   1112  O   PHE A 135      32.937 -12.595  34.529  1.00 25.33           O
ATOM   1113  N   MET A 136      33.069 -11.856  36.638  1.00 24.88           N
ATOM   1114  CA  MET A 136      33.848 -10.648  36.323  1.00 25.48           C
ATOM   1115  CB  MET A 136      34.012  -9.767  37.570  1.00 24.98           C
ATOM   1116  CG  MET A 136      32.701  -9.148  38.099  1.00 25.31           C
ATOM   1117  SD  MET A 136      31.620  -8.338  36.883  1.00 25.18           S
ATOM   1118  CE  MET A 136      30.577  -9.668  36.309  1.00 23.82           C
ATOM   1119  C   MET A 136      35.208 -10.964  35.698  1.00 25.55           C
ATOM   1120  O   MET A 136      35.640 -10.284  34.768  1.00 25.19           O
ATOM   1121  N   LYS A 137      35.862 -11.993  36.228  1.00 26.03           N
ATOM   1122  CA  LYS A 137      37.096 -12.551  35.683  1.00 27.93           C
ATOM   1123  CB  LYS A 137      37.573 -13.710  36.599  1.00 27.64           C
ATOM   1124  CG  LYS A 137      38.936 -14.327  36.310  1.00 30.61           C
ATOM   1125  CD  LYS A 137      39.215 -15.484  37.326  1.00 29.53           C
ATOM   1126  CE  LYS A 137      40.564 -16.129  37.072  1.00 35.85           C
ATOM   1127  NZ  LYS A 137      40.851 -17.156  38.127  1.00 35.41           N
ATOM   1128  C   LYS A 137      36.909 -12.973  34.216  1.00 27.91           C
ATOM   1129  O   LYS A 137      37.737 -12.655  33.368  1.00 27.91           O
ATOM   1130  N   LYS A 138      35.795 -13.631  33.907  1.00 28.23           N
ATOM   1131  CA  LYS A 138      35.475 -13.996  32.530  1.00 29.35           C
ATOM   1132  CB  LYS A 138      34.155 -14.759  32.470  1.00 29.65           C
ATOM   1133  CG  LYS A 138      34.198 -16.112  33.117  1.00 32.05           C
ATOM   1134  CD  LYS A 138      32.778 -16.754  33.191  1.00 32.82           C
ATOM   1135  CE  LYS A 138      31.882 -16.379  31.988  1.00 32.95           C
ATOM   1136  NZ  LYS A 138      30.698 -17.282  31.858  1.00 35.55           N
ATOM   1137  C   LYS A 138      35.380 -12.807  31.587  1.00 28.54           C
ATOM   1138  O   LYS A 138      35.841 -12.872  30.450  1.00 27.90           O
ATOM   1139  N   PHE A 139      34.729 -11.742  32.052  1.00 27.78           N
ATOM   1140  CA  PHE A 139      34.563 -10.531  31.255  1.00 27.46           C
ATOM   1141  CB  PHE A 139      33.503  -9.610  31.870  1.00 28.34           C
ATOM   1142  CG  PHE A 139      32.125  -9.933  31.406  1.00 28.47           C
ATOM   1143  CD1 PHE A 139      31.432 -11.020  31.944  1.00 28.94           C
ATOM   1144  CE1 PHE A 139      30.172 -11.363  31.478  1.00 27.97           C
ATOM   1145  CZ  PHE A 139      29.583 -10.623  30.441  1.00 28.48           C
ATOM   1146  CE2 PHE A 139      30.256  -9.553  29.889  1.00 29.13           C
ATOM   1147  CD2 PHE A 139      31.537  -9.206  30.376  1.00 29.08           C
ATOM   1148  C   PHE A 139      35.899  -9.839  31.028  1.00 27.34           C
ATOM   1149  O   PHE A 139      36.182  -9.393  29.906  1.00 26.82           O
ATOM   1150  N   LEU A 140      36.730  -9.801  32.069  1.00 26.82           N
ATOM   1151  CA  LEU A 140      38.107  -9.294  31.949  1.00 27.60           C
ATOM   1152  CB  LEU A 140      38.789  -9.210  33.319  1.00 26.62           C
ATOM   1153  CG  LEU A 140      38.213  -8.191  34.315  1.00 25.56           C
ATOM   1154  CD1 LEU A 140      38.712  -8.450  35.749  1.00 26.03           C
ATOM   1155  CD2 LEU A 140      38.498  -6.710  33.902  1.00 22.67           C
ATOM   1156  C   LEU A 140      38.967 -10.114  30.964  1.00 28.12           C
ATOM   1157  O   LEU A 140      39.761  -9.533  30.223  1.00 27.33           O
ATOM   1158  N   GLU A 141      38.817 -11.445  30.986  1.00 29.02           N
ATOM   1159  CA  GLU A 141      39.504 -12.347  30.032  1.00 31.63           C
ATOM   1160  CB  GLU A 141      39.128 -13.819  30.281  1.00 30.90           C
ATOM   1161  CG  GLU A 141      39.380 -14.320  31.667  1.00 34.99           C
ATOM   1162  CD  GLU A 141      38.989 -15.782  31.886  1.00 35.64           C
ATOM   1163  OE1 GLU A 141      39.313 -16.291  32.981  1.00 40.91           O
ATOM   1164  OE2 GLU A 141      38.373 -16.427  30.978  1.00 42.00           O
ATOM   1165  C   GLU A 141      39.139 -12.016  28.591  1.00 30.84           C
ATOM   1166  O   GLU A 141      39.989 -12.036  27.683  1.00 31.47           O
ATOM   1167  N   LYS A 142      37.854 -11.757  28.378  1.00 30.93           N
ATOM   1168  CA  LYS A 142      37.317 -11.387  27.063  1.00 29.98           C
ATOM   1169  CB  LYS A 142      35.780 -11.366  27.112  1.00 30.53           C
ATOM   1170  CG  LYS A 142      35.064 -10.915  25.830  1.00 32.66           C
ATOM   1171  CD  LYS A 142      34.347 -12.067  25.152  1.00 37.19           C
ATOM   1172  CE  LYS A 142      33.950 -11.708  23.730  1.00 39.66           C
ATOM   1173  NZ  LYS A 142      33.463 -12.908  22.970  1.00 43.40           N
ATOM   1174  C   LYS A 142      37.839 -10.028  26.576  1.00 29.82           C
ATOM   1175  O   LYS A 142      38.225  -9.888  25.403  1.00 29.06           O
ATOM   1176  N   SER A 143      37.850  -9.028  27.460  1.00 28.48           N
ATOM   1177  CA  SER A 143      38.195  -7.662  27.046  1.00 28.45           C
ATOM   1178  CB  SER A 143      37.837  -6.639  28.143  1.00 27.49           C
ATOM   1179  OG  SER A 143      38.858  -6.605  29.134  1.00 27.02           O
ATOM   1180  C   SER A 143      39.664  -7.504  26.736  1.00 28.42           C
ATOM   1181  O   SER A 143      40.028  -6.764  25.821  1.00 27.92           O
ATOM   1182  N   LYS A 144      40.493  -8.175  27.542  1.00 29.71           N
ATOM   1183  CA  LYS A 144      41.958  -8.030  27.506  1.00 30.57           C
ATOM   1184  CB  LYS A 144      42.516  -8.612  26.205  1.00 31.68           C
ATOM   1185  CG  LYS A 144      42.126 -10.061  25.940  1.00 34.62           C
ATOM   1186  CD  LYS A 144      42.581 -10.498  24.557  1.00 40.65           C
ATOM   1187  CE  LYS A 144      41.606 -10.065  23.435  1.00 44.43           C
ATOM   1188  NZ  LYS A 144      41.720  -8.627  23.001  1.00 45.83           N
ATOM   1189  C   LYS A 144      42.433  -6.572  27.665  1.00 30.20           C
ATOM   1190  O   LYS A 144      43.533  -6.222  27.238  1.00 30.42           O
ATOM   1191  N   SER A 145      41.605  -5.725  28.274  1.00 28.54           N
ATOM   1192  CA  SER A 145      41.920  -4.307  28.359  1.00 27.35           C
ATOM   1193  CB  SER A 145      40.764  -3.502  27.798  1.00 27.16           C
ATOM   1194  OG  SER A 145      39.670  -3.480  28.724  1.00 27.16           O
ATOM   1195  C   SER A 145      42.173  -3.881  29.803  1.00 26.66           C
ATOM   1196  O   SER A 145      42.706  -2.798  30.056  1.00 26.36           O
ATOM   1197  N   GLY A 146      41.762  -4.721  30.741  1.00 25.65           N
ATOM   1198  CA  GLY A 146      41.815  -4.361  32.160  1.00 24.72           C
ATOM   1199  C   GLY A 146      40.503  -3.775  32.630  1.00 24.71           C
ATOM   1200  O   GLY A 146      40.306  -3.617  33.833  1.00 24.38           O
ATOM   1201  N   TYR A 147      39.598  -3.468  31.683  1.00 24.31           N
ATOM   1202  CA  TYR A 147      38.235  -3.031  32.008  1.00 24.09           C
ATOM   1203  CB  TYR A 147      37.850  -1.731  31.270  1.00 24.60           C
ATOM   1204  CG  TYR A 147      38.781  -0.560  31.517  1.00 24.24           C
ATOM   1205  CD1 TYR A 147      39.606  -0.079  30.498  1.00 25.74           C
ATOM   1206  CE1 TYR A 147      40.474   0.997  30.711  1.00 26.11           C
ATOM   1207  CZ  TYR A 147      40.523   1.579  31.978  1.00 27.41           C
ATOM   1208  OH  TYR A 147      41.378   2.655  32.221  1.00 27.39           O
ATOM   1209  CE2 TYR A 147      39.717   1.105  32.997  1.00 27.36           C
ATOM   1210  CD2 TYR A 147      38.859   0.043  32.766  1.00 26.28           C
ATOM   1211  C   TYR A 147      37.217  -4.140  31.706  1.00 24.20           C
ATOM   1212  O   TYR A 147      37.490  -5.073  30.922  1.00 22.79           O
ATOM   1213  N   LEU A 148      36.034  -4.035  32.313  1.00 23.29           N
ATOM   1214  CA  LEU A 148      35.073  -5.151  32.241  1.00 22.89           C
ATOM   1215  CB  LEU A 148      33.958  -4.968  33.265  1.00 23.13           C
ATOM   1216  CG  LEU A 148      34.439  -5.045  34.720  1.00 21.01           C
ATOM   1217  CD1 LEU A 148      33.386  -4.396  35.625  1.00 21.84           C
ATOM   1218  CD2 LEU A 148      34.727  -6.518  35.132  1.00 21.11           C
ATOM   1219  C   LEU A 148      34.517  -5.337  30.816  1.00 23.70           C
ATOM   1220  O   LEU A 148      34.377  -6.465  30.342  1.00 23.59           O
ATOM   1221  N   VAL A 149      34.229  -4.225  30.141  1.00 24.32           N
ATOM   1222  CA  VAL A 149      33.710  -4.259  28.769  1.00 25.18           C
ATOM   1223  CB  VAL A 149      32.200  -3.951  28.696  1.00 25.46           C
ATOM   1224  CG1 VAL A 149      31.699  -4.099  27.265  1.00 23.31           C
ATOM   1225  CG2 VAL A 149      31.402  -4.893  29.603  1.00 26.94           C
ATOM   1226  C   VAL A 149      34.466  -3.237  27.923  1.00 25.32           C
ATOM   1227  O   VAL A 149      34.546  -2.063  28.289  1.00 25.42           O
ATOM   1228  N   GLY A 150      35.022  -3.686  26.799  1.00 26.10           N
ATOM   1229  CA  GLY A 150      35.693  -2.764  25.871  1.00 25.79           C
ATOM   1230  C   GLY A 150      37.030  -2.256  26.394  1.00 27.37           C
ATOM   1231  O   GLY A 150      37.599  -2.826  27.345  1.00 27.12           O
ATOM   1232  N   ASP A 151      37.523  -1.180  25.778  1.00 27.51           N
ATOM   1233  CA  ASP A 151      38.892  -0.737  25.962  1.00 28.34           C
ATOM   1234  CB  ASP A 151      39.540  -0.405  24.592  1.00 30.18           C
ATOM   1235  CG  ASP A 151      39.791  -1.646  23.723  1.00 32.26           C
ATOM   1236  OD1 ASP A 151      39.877  -1.496  22.482  1.00 38.35           O
ATOM   1237  OD2 ASP A 151      39.920  -2.759  24.265  1.00 37.03           O
ATOM   1238  C   ASP A 151      38.981   0.463  26.897  1.00 28.20           C
ATOM   1239  O   ASP A 151      40.084   0.889  27.231  1.00 28.14           O
ATOM   1240  N   SER A 152      37.837   1.009  27.334  1.00 27.55           N
ATOM   1241  CA  SER A 152      37.851   2.196  28.190  1.00 27.50           C
ATOM   1242  CB  SER A 152      37.571   3.458  27.355  1.00 28.57           C
ATOM   1243  OG  SER A 152      36.286   3.411  26.771  1.00 30.96           O
ATOM   1244  C   SER A 152      36.879   2.088  29.386  1.00 27.07           C
ATOM   1245  O   SER A 152      36.010   1.215  29.395  1.00 26.43           O
ATOM   1246  N   VAL A 153      37.059   2.955  30.389  1.00 25.83           N
ATOM   1247  CA  VAL A 153      36.293   2.877  31.655  1.00 25.30           C
ATOM   1248  CB  VAL A 153      36.861   3.838  32.753  1.00 24.90           C
ATOM   1249  CG1 VAL A 153      36.622   5.330  32.386  1.00 26.01           C
ATOM   1250  CG2 VAL A 153      36.281   3.504  34.162  1.00 25.54           C
ATOM   1251  C   VAL A 153      34.812   3.132  31.402  1.00 24.68           C
ATOM   1252  O   VAL A 153      34.451   4.007  30.604  1.00 23.99           O
ATOM   1253  N   THR A 154      33.964   2.336  32.053  1.00 23.74           N
ATOM   1254  CA  THR A 154      32.520   2.524  31.995  1.00 23.54           C
ATOM   1255  CB  THR A 154      31.789   1.402  31.198  1.00 23.64           C
ATOM   1256  OG1 THR A 154      31.874   0.176  31.919  1.00 24.26           O
ATOM   1257  CG2 THR A 154      32.365   1.277  29.796  1.00 21.07           C
ATOM   1258  C   THR A 154      31.935   2.558  33.397  1.00 23.94           C
ATOM   1259  O   THR A 154      32.628   2.262  34.379  1.00 23.31           O
ATOM   1260  N   TYR A 155      30.654   2.890  33.507  1.00 23.57           N
ATOM   1261  CA  TYR A 155      30.056   2.911  34.864  1.00 23.32           C
ATOM   1262  CB  TYR A 155      28.685   3.600  34.879  1.00 23.41           C
ATOM   1263  CG  TYR A 155      27.557   2.765  34.323  1.00 23.59           C
ATOM   1264  CD1 TYR A 155      26.838   1.921  35.167  1.00 25.38           C
ATOM   1265  CE1 TYR A 155      25.805   1.131  34.686  1.00 25.21           C
ATOM   1266  CZ  TYR A 155      25.468   1.175  33.355  1.00 24.80           C
ATOM   1267  OH  TYR A 155      24.443   0.361  32.931  1.00 26.33           O
ATOM   1268  CE2 TYR A 155      26.152   2.018  32.471  1.00 25.56           C
ATOM   1269  CD2 TYR A 155      27.205   2.815  32.969  1.00 23.97           C
ATOM   1270  C   TYR A 155      30.045   1.543  35.555  1.00 23.26           C
ATOM   1271  O   TYR A 155      30.030   1.466  36.794  1.00 22.56           O
ATOM   1272  N   ALA A 156      30.070   0.462  34.771  1.00 22.70           N
ATOM   1273  CA  ALA A 156      30.195  -0.854  35.389  1.00 22.67           C
ATOM   1274  CB  ALA A 156      29.975  -1.973  34.360  1.00 22.09           C
ATOM   1275  C   ALA A 156      31.566  -0.983  36.116  1.00 22.74           C
ATOM   1276  O   ALA A 156      31.628  -1.532  37.214  1.00 22.38           O
ATOM   1277  N   ASP A 157      32.646  -0.482  35.501  1.00 22.61           N
ATOM   1278  CA  ASP A 157      33.962  -0.445  36.168  1.00 23.11           C
ATOM   1279  CB  ASP A 157      35.016   0.170  35.267  1.00 23.32           C
ATOM   1280  CG  ASP A 157      35.260  -0.661  34.018  1.00 25.11           C
ATOM   1281  OD1 ASP A 157      35.021  -0.124  32.915  1.00 24.25           O
ATOM   1282  OD2 ASP A 157      35.622  -1.855  34.182  1.00 22.76           O
ATOM   1283  C   ASP A 157      33.899   0.318  37.497  1.00 23.08           C
ATOM   1284  O   ASP A 157      34.452  -0.120  38.521  1.00 23.13           O
ATOM   1285  N   LEU A 158      33.213   1.450  37.466  1.00 22.72           N
ATOM   1286  CA  LEU A 158      33.170   2.338  38.617  1.00 23.55           C
ATOM   1287  CB  LEU A 158      32.480   3.668  38.257  1.00 24.05           C
ATOM   1288  CG  LEU A 158      33.160   4.522  37.169  1.00 23.12           C
ATOM   1289  CD1 LEU A 158      32.375   5.802  36.830  1.00 27.12           C
ATOM   1290  CD2 LEU A 158      34.597   4.901  37.589  1.00 23.71           C
ATOM   1291  C   LEU A 158      32.459   1.630  39.749  1.00 23.71           C
ATOM   1292  O   LEU A 158      32.951   1.632  40.874  1.00 23.37           O
ATOM   1293  N   CYS A 159      31.336   0.969  39.429  1.00 24.44           N
ATOM   1294  CA  CYS A 159      30.580   0.182  40.446  1.00 23.88           C
ATOM   1295  CB  CYS A 159      29.330  -0.496  39.847  1.00 23.80           C
ATOM   1296  SG  CYS A 159      28.022   0.667  39.348  1.00 25.63           S
ATOM   1297  C   CYS A 159      31.464  -0.886  41.065  1.00 23.67           C
ATOM   1298  O   CYS A 159      31.495  -1.025  42.281  1.00 22.53           O
ATOM   1299  N   LEU A 160      32.149  -1.677  40.233  1.00 23.42           N
ATOM   1300  CA  LEU A 160      32.944  -2.783  40.791  1.00 22.98           C
ATOM   1301  CB  LEU A 160      33.387  -3.776  39.702  1.00 23.29           C
ATOM   1302  CG  LEU A 160      34.139  -5.006  40.218  1.00 22.67           C
ATOM   1303  CD1 LEU A 160      33.268  -5.901  41.135  1.00 20.86           C
ATOM   1304  CD2 LEU A 160      34.754  -5.780  39.049  1.00 22.64           C
ATOM   1305  C   LEU A 160      34.155  -2.287  41.601  1.00 22.80           C
ATOM   1306  O   LEU A 160      34.401  -2.785  42.715  1.00 23.30           O
ATOM   1307  N   ALA A 161      34.933  -1.363  41.034  1.00 22.68           N
ATOM   1308  CA  ALA A 161      36.142  -0.828  41.714  1.00 23.01           C
ATOM   1309  CB  ALA A 161      36.869   0.193  40.800  1.00 21.96           C
ATOM   1310  C   ALA A 161      35.750  -0.173  43.044  1.00 23.36           C
ATOM   1311  O   ALA A 161      36.409  -0.366  44.096  1.00 23.81           O
ATOM   1312  N   GLU A 162      34.662   0.585  43.023  1.00 23.77           N
ATOM   1313  CA  GLU A 162      34.164   1.231  44.270  1.00 24.05           C
ATOM   1314  CB  GLU A 162      33.018   2.217  43.988  1.00 24.29           C
ATOM   1315  CG  GLU A 162      32.414   2.903  45.220  1.00 25.82           C
ATOM   1316  CD  GLU A 162      33.443   3.536  46.158  1.00 28.07           C
ATOM   1317  OE1 GLU A 162      34.370   4.231  45.695  1.00 28.78           O
ATOM   1318  OE2 GLU A 162      33.297   3.362  47.373  1.00 27.77           O
ATOM   1319  C   GLU A 162      33.746   0.211  45.322  1.00 24.29           C
ATOM   1320  O   GLU A 162      34.151   0.308  46.472  1.00 23.98           O
ATOM   1321  N   HIS A 163      32.947  -0.771  44.918  1.00 23.75           N
ATOM   1322  CA  HIS A 163      32.538  -1.809  45.849  1.00 24.06           C
ATOM   1323  CB  HIS A 163      31.624  -2.863  45.170  1.00 23.98           C
ATOM   1324  CG  HIS A 163      31.321  -4.012  46.078  1.00 26.19           C
ATOM   1325  ND1 HIS A 163      31.843  -5.278  45.896  1.00 28.59           N
ATOM   1326  CE1 HIS A 163      31.460  -6.054  46.896  1.00 25.43           C
ATOM   1327  NE2 HIS A 163      30.721  -5.334  47.723  1.00 26.66           N
ATOM   1328  CD2 HIS A 163      30.624  -4.055  47.237  1.00 21.93           C
ATOM   1329  C   HIS A 163      33.735  -2.537  46.425  1.00 23.88           C
ATOM   1330  O   HIS A 163      33.871  -2.657  47.654  1.00 23.66           O
ATOM   1331  N   THR A 164      34.573  -3.103  45.552  1.00 23.09           N
ATOM   1332  CA  THR A 164      35.621  -3.986  46.082  1.00 23.03           C
ATOM   1333  CB  THR A 164      36.365  -4.772  44.998  1.00 22.65           C
ATOM   1334  OG1 THR A 164      37.087  -3.875  44.144  1.00 23.59           O
ATOM   1335  CG2 THR A 164      35.400  -5.635  44.163  1.00 22.14           C
ATOM   1336  C   THR A 164      36.619  -3.226  46.958  1.00 22.94           C
ATOM   1337  O   THR A 164      37.006  -3.710  48.034  1.00 21.81           O
ATOM   1338  N   SER A 165      37.012  -2.034  46.513  1.00 22.48           N
ATOM   1339  CA  SER A 165      37.966  -1.222  47.289  1.00 22.71           C
ATOM   1340  CB  SER A 165      38.412   0.008  46.489  1.00 22.81           C
ATOM   1341  OG  SER A 165      37.350   0.938  46.333  1.00 23.45           O
ATOM   1342  C   SER A 165      37.356  -0.802  48.629  1.00 22.72           C
ATOM   1343  O   SER A 165      38.057  -0.710  49.659  1.00 22.91           O
ATOM   1344  N   GLY A 166      36.048  -0.558  48.616  1.00 23.47           N
ATOM   1345  CA  GLY A 166      35.321  -0.127  49.822  1.00 22.98           C
ATOM   1346  C   GLY A 166      35.314  -1.213  50.878  1.00 23.73           C
ATOM   1347  O   GLY A 166      35.609  -0.950  52.053  1.00 23.35           O
ATOM   1348  N   ILE A 167      34.969  -2.431  50.469  1.00 22.96           N
ATOM   1349  CA  ILE A 167      35.016  -3.591  51.393  1.00 23.61           C
ATOM   1350  CB  ILE A 167      34.482  -4.859  50.719  1.00 23.85           C
ATOM   1351  CG1 ILE A 167      33.071  -4.640  50.136  1.00 24.91           C
ATOM   1352  CD1 ILE A 167      32.034  -4.316  51.192  1.00 26.21           C
ATOM   1353  CG2 ILE A 167      34.536  -6.060  51.681  1.00 22.47           C
ATOM   1354  C   ILE A 167      36.445  -3.891  51.856  1.00 23.71           C
ATOM   1355  O   ILE A 167      36.692  -4.225  53.046  1.00 23.05           O
ATOM   1356  N   ALA A 168      37.383  -3.809  50.907  1.00 23.63           N
ATOM   1357  CA  ALA A 168      38.783  -4.191  51.173  1.00 24.12           C
ATOM   1358  CB  ALA A 168      39.609  -4.163  49.911  1.00 24.33           C
ATOM   1359  C   ALA A 168      39.414  -3.291  52.244  1.00 24.73           C
ATOM   1360  O   ALA A 168      40.341  -3.719  52.955  1.00 24.29           O
ATOM   1361  N   ALA A 169      38.901  -2.067  52.371  1.00 25.09           N
ATOM   1362  CA  ALA A 169      39.360  -1.146  53.433  1.00 26.53           C
ATOM   1363  CB  ALA A 169      38.654   0.212  53.321  1.00 26.35           C
ATOM   1364  C   ALA A 169      39.191  -1.744  54.836  1.00 27.25           C
ATOM   1365  O   ALA A 169      40.036  -1.551  55.728  1.00 27.94           O
ATOM   1366  N   LYS A 170      38.107  -2.489  55.011  1.00 27.64           N
ATOM   1367  CA  LYS A 170      37.785  -3.163  56.274  1.00 27.50           C
ATOM   1368  CB  LYS A 170      36.271  -3.058  56.495  1.00 27.41           C
ATOM   1369  CG  LYS A 170      35.769  -3.406  57.904  1.00 27.96           C
ATOM   1370  CD  LYS A 170      34.234  -3.266  57.953  1.00 28.31           C
ATOM   1371  CE  LYS A 170      33.666  -3.554  59.353  1.00 28.75           C
ATOM   1372  NZ  LYS A 170      34.094  -2.510  60.336  1.00 29.00           N
ATOM   1373  C   LYS A 170      38.258  -4.635  56.264  1.00 27.52           C
ATOM   1374  O   LYS A 170      38.911  -5.120  57.233  1.00 27.09           O
ATOM   1375  N   PHE A 171      37.955  -5.353  55.178  1.00 26.74           N
ATOM   1376  CA  PHE A 171      38.237  -6.795  55.088  1.00 27.02           C
ATOM   1377  CB  PHE A 171      36.944  -7.642  55.123  1.00 27.64           C
ATOM   1378  CG  PHE A 171      36.128  -7.476  56.388  1.00 27.94           C
ATOM   1379  CD1 PHE A 171      34.870  -6.891  56.346  1.00 29.51           C
ATOM   1380  CE1 PHE A 171      34.113  -6.720  57.533  1.00 29.84           C
ATOM   1381  CZ  PHE A 171      34.636  -7.138  58.757  1.00 30.17           C
ATOM   1382  CE2 PHE A 171      35.890  -7.721  58.804  1.00 30.65           C
ATOM   1383  CD2 PHE A 171      36.633  -7.885  57.621  1.00 30.38           C
ATOM   1384  C   PHE A 171      39.044  -7.075  53.791  1.00 26.51           C
ATOM   1385  O   PHE A 171      38.468  -7.405  52.743  1.00 25.71           O
ATOM   1386  N   PRO A 172      40.363  -6.869  53.843  1.00 25.62           N
ATOM   1387  CA  PRO A 172      41.209  -7.013  52.634  1.00 26.25           C
ATOM   1388  CB  PRO A 172      42.605  -6.618  53.128  1.00 25.91           C
ATOM   1389  CG  PRO A 172      42.545  -6.721  54.583  1.00 27.14           C
ATOM   1390  CD  PRO A 172      41.147  -6.356  54.978  1.00 25.77           C
ATOM   1391  C   PRO A 172      41.239  -8.393  51.981  1.00 25.87           C
ATOM   1392  O   PRO A 172      41.628  -8.502  50.809  1.00 25.82           O
ATOM   1393  N   SER A 173      40.798  -9.425  52.704  1.00 25.73           N
ATOM   1394  CA  SER A 173      40.754 -10.778  52.141  1.00 25.68           C
ATOM   1395  CB  SER A 173      40.566 -11.824  53.236  1.00 26.48           C
ATOM   1396  OG  SER A 173      39.269 -11.748  53.804  1.00 26.38           O
ATOM   1397  C   SER A 173      39.681 -10.961  51.071  1.00 25.13           C
ATOM   1398  O   SER A 173      39.577 -12.026  50.457  1.00 25.38           O
ATOM   1399  N   ILE A 174      38.862  -9.939  50.849  1.00 24.64           N
ATOM   1400  CA  ILE A 174      37.872 -10.032  49.771  1.00 24.37           C
ATOM   1401  CB  ILE A 174      37.032  -8.740  49.638  1.00 23.89           C
ATOM   1402  CG1 ILE A 174      35.861  -8.991  48.660  1.00 23.47           C
ATOM   1403  CD1 ILE A 174      34.995  -7.791  48.396  1.00 24.09           C
ATOM   1404  CG2 ILE A 174      37.923  -7.523  49.269  1.00 24.46           C
ATOM   1405  C   ILE A 174      38.553 -10.397  48.434  1.00 23.66           C
ATOM   1406  O   ILE A 174      37.971 -11.072  47.580  1.00 23.29           O
ATOM   1407  N   TYR A 175      39.790  -9.948  48.261  1.00 23.53           N
ATOM   1408  CA  TYR A 175      40.494 -10.195  46.989  1.00 23.95           C
ATOM   1409  CB  TYR A 175      41.494  -9.081  46.718  1.00 24.05           C
ATOM   1410  CG  TYR A 175      40.910  -7.712  46.409  1.00 22.85           C
ATOM   1411  CD1 TYR A 175      41.258  -6.619  47.190  1.00 24.07           C
ATOM   1412  CE1 TYR A 175      40.764  -5.358  46.924  1.00 23.47           C
ATOM   1413  CZ  TYR A 175      39.924  -5.164  45.843  1.00 21.72           C
ATOM   1414  OH  TYR A 175      39.471  -3.883  45.583  1.00 22.42           O
ATOM   1415  CE2 TYR A 175      39.569  -6.232  45.022  1.00 22.06           C
ATOM   1416  CD2 TYR A 175      40.067  -7.503  45.312  1.00 25.86           C
ATOM   1417  C   TYR A 175      41.239 -11.550  46.907  1.00 23.93           C
ATOM   1418  O   TYR A 175      41.805 -11.871  45.863  1.00 24.19           O
ATOM   1419  N   ASP A 176      41.253 -12.308  47.999  1.00 23.32           N
ATOM   1420  CA  ASP A 176      41.905 -13.629  48.031  1.00 23.36           C
ATOM   1421  CB  ASP A 176      41.666 -14.339  49.372  1.00 24.15           C
ATOM   1422  CG  ASP A 176      42.497 -13.769  50.515  1.00 25.34           C
ATOM   1423  OD1 ASP A 176      43.228 -12.768  50.325  1.00 26.74           O
ATOM   1424  OD2 ASP A 176      42.392 -14.348  51.612  1.00 27.47           O
ATOM   1425  C   ASP A 176      41.329 -14.499  46.929  1.00 23.13           C
ATOM   1426  O   ASP A 176      40.098 -14.652  46.824  1.00 23.48           O
ATOM   1427  N   GLY A 177      42.210 -15.043  46.100  1.00 23.36           N
ATOM   1428  CA  GLY A 177      41.812 -15.895  44.956  1.00 23.45           C
ATOM   1429  C   GLY A 177      41.460 -15.129  43.684  1.00 23.62           C
ATOM   1430  O   GLY A 177      41.154 -15.733  42.635  1.00 23.12           O
ATOM   1431  N   PHE A 178      41.494 -13.798  43.773  1.00 23.60           N
ATOM   1432  CA  PHE A 178      40.970 -12.934  42.701  1.00 24.71           C
ATOM   1433  CB  PHE A 178      39.525 -12.484  42.982  1.00 24.41           C
ATOM   1434  CG  PHE A 178      38.543 -13.608  42.975  1.00 26.73           C
ATOM   1435  CD1 PHE A 178      38.077 -14.145  44.175  1.00 27.41           C
ATOM   1436  CE1 PHE A 178      37.181 -15.230  44.175  1.00 26.73           C
ATOM   1437  CZ  PHE A 178      36.743 -15.767  42.971  1.00 26.85           C
ATOM   1438  CE2 PHE A 178      37.217 -15.253  41.767  1.00 27.20           C
ATOM   1439  CD2 PHE A 178      38.128 -14.169  41.778  1.00 25.77           C
ATOM   1440  C   PHE A 178      41.863 -11.722  42.485  1.00 24.66           C
ATOM   1441  O   PHE A 178      41.401 -10.588  42.605  1.00 24.43           O
ATOM   1442  N   PRO A 179      43.139 -11.965  42.113  1.00 25.25           N
ATOM   1443  CA  PRO A 179      44.100 -10.862  41.906  1.00 25.05           C
ATOM   1444  CB  PRO A 179      45.424 -11.592  41.639  1.00 25.01           C
ATOM   1445  CG  PRO A 179      45.004 -12.973  41.111  1.00 24.79           C
ATOM   1446  CD  PRO A 179      43.742 -13.292  41.869  1.00 25.44           C
ATOM   1447  C   PRO A 179      43.710  -9.927  40.745  1.00 25.18           C
ATOM   1448  O   PRO A 179      44.055  -8.743  40.778  1.00 25.75           O
ATOM   1449  N   GLU A 180      43.008 -10.461  39.742  1.00 25.25           N
ATOM   1450  CA  GLU A 180      42.440  -9.687  38.617  1.00 25.30           C
ATOM   1451  CB  GLU A 180      41.637 -10.622  37.686  1.00 25.63           C
ATOM   1452  CG  GLU A 180      42.450 -11.743  37.050  1.00 29.96           C
ATOM   1453  CD  GLU A 180      42.458 -13.014  37.873  1.00 32.98           C
ATOM   1454  OE1 GLU A 180      41.920 -13.006  39.008  1.00 30.55           O
ATOM   1455  OE2 GLU A 180      43.026 -14.013  37.367  1.00 36.50           O
ATOM   1456  C   GLU A 180      41.484  -8.584  39.071  1.00 24.03           C
ATOM   1457  O   GLU A 180      41.389  -7.515  38.445  1.00 23.06           O
ATOM   1458  N   ILE A 181      40.718  -8.893  40.108  1.00 23.53           N
ATOM   1459  CA  ILE A 181      39.712  -7.962  40.635  1.00 22.96           C
ATOM   1460  CB  ILE A 181      38.613  -8.710  41.475  1.00 24.01           C
ATOM   1461  CG1 ILE A 181      38.045  -9.913  40.685  1.00 22.39           C
ATOM   1462  CD1 ILE A 181      37.339  -9.495  39.355  1.00 21.45           C
ATOM   1463  CG2 ILE A 181      37.496  -7.745  41.864  1.00 23.61           C
ATOM   1464  C   ILE A 181      40.398  -6.863  41.425  1.00 23.58           C
ATOM   1465  O   ILE A 181      40.019  -5.703  41.317  1.00 22.87           O
ATOM   1466  N   LYS A 182      41.429  -7.226  42.193  1.00 22.79           N
ATOM   1467  CA  LYS A 182      42.292  -6.202  42.788  1.00 23.03           C
ATOM   1468  CB  LYS A 182      43.309  -6.811  43.755  1.00 22.33           C
ATOM   1469  CG  LYS A 182      43.883  -5.778  44.720  1.00 23.94           C
ATOM   1470  CD  LYS A 182      44.813  -6.437  45.736  1.00 25.25           C
ATOM   1471  CE  LYS A 182      45.260  -5.444  46.796  1.00 27.64           C
ATOM   1472  NZ  LYS A 182      46.095  -6.115  47.883  1.00 27.55           N
ATOM   1473  C   LYS A 182      42.990  -5.317  41.754  1.00 22.39           C
ATOM   1474  O   LYS A 182      43.002  -4.088  41.905  1.00 22.90           O
ATOM   1475  N   ALA A 183      43.563  -5.923  40.713  1.00 22.37           N
ATOM   1476  CA  ALA A 183      44.220  -5.159  39.656  1.00 22.65           C
ATOM   1477  CB  ALA A 183      44.824  -6.106  38.579  1.00 22.68           C
ATOM   1478  C   ALA A 183      43.228  -4.177  39.012  1.00 22.30           C
ATOM   1479  O   ALA A 183      43.559  -3.034  38.731  1.00 21.08           O
ATOM   1480  N   HIS A 184      42.000  -4.640  38.815  1.00 22.15           N
ATOM   1481  CA  HIS A 184      40.945  -3.813  38.227  1.00 22.39           C
ATOM   1482  CB  HIS A 184      39.691  -4.668  37.961  1.00 22.60           C
ATOM   1483  CG  HIS A 184      38.470  -3.860  37.636  1.00 23.91           C
ATOM   1484  ND1 HIS A 184      38.158  -3.477  36.346  1.00 24.84           N
ATOM   1485  CE1 HIS A 184      37.035  -2.772  36.362  1.00 20.76           C
ATOM   1486  NE2 HIS A 184      36.612  -2.683  37.612  1.00 23.96           N
ATOM   1487  CD2 HIS A 184      37.508  -3.325  38.437  1.00 21.12           C
ATOM   1488  C   HIS A 184      40.621  -2.603  39.088  1.00 22.19           C
ATOM   1489  O   HIS A 184      40.541  -1.471  38.580  1.00 21.95           O
ATOM   1490  N   ALA A 185      40.456  -2.817  40.393  1.00 21.75           N
ATOM   1491  CA  ALA A 185      40.155  -1.702  41.303  1.00 22.12           C
ATOM   1492  CB  ALA A 185      39.940  -2.200  42.741  1.00 21.50           C
ATOM   1493  C   ALA A 185      41.265  -0.666  41.262  1.00 22.22           C
ATOM   1494  O   ALA A 185      40.989   0.541  41.207  1.00 21.43           O
ATOM   1495  N   GLU A 186      42.514  -1.126  41.229  1.00 22.43           N
ATOM   1496  CA  GLU A 186      43.639  -0.194  41.301  1.00 22.85           C
ATOM   1497  CB  GLU A 186      44.906  -0.862  41.816  1.00 22.81           C
ATOM   1498  CG  GLU A 186      44.760  -1.285  43.290  1.00 23.73           C
ATOM   1499  CD  GLU A 186      46.062  -1.817  43.895  1.00 24.54           C
ATOM   1500  OE1 GLU A 186      46.086  -2.020  45.118  1.00 26.84           O
ATOM   1501  OE2 GLU A 186      47.048  -2.018  43.163  1.00 25.50           O
ATOM   1502  C   GLU A 186      43.860   0.524  39.971  1.00 22.67           C
ATOM   1503  O   GLU A 186      44.234   1.682  39.974  1.00 22.23           O
ATOM   1504  N   LYS A 187      43.596  -0.164  38.858  1.00 23.13           N
ATOM   1505  CA  LYS A 187      43.586   0.482  37.526  1.00 22.90           C
ATOM   1506  CB  LYS A 187      43.367  -0.549  36.421  1.00 23.37           C
ATOM   1507  CG  LYS A 187      43.430   0.056  34.992  1.00 21.43           C
ATOM   1508  CD  LYS A 187      43.143  -0.989  33.919  1.00 23.77           C
ATOM   1509  CE  LYS A 187      43.328  -0.422  32.519  1.00 24.25           C
ATOM   1510  NZ  LYS A 187      44.758  -0.296  32.205  1.00 27.04           N
ATOM   1511  C   LYS A 187      42.555   1.625  37.428  1.00 23.41           C
ATOM   1512  O   LYS A 187      42.900   2.775  37.111  1.00 23.96           O
ATOM   1513  N   VAL A 188      41.300   1.310  37.737  1.00 23.59           N
ATOM   1514  CA  VAL A 188      40.192   2.286  37.691  1.00 23.15           C
ATOM   1515  CB  VAL A 188      38.843   1.590  38.043  1.00 23.34           C
ATOM   1516  CG1 VAL A 188      37.660   2.609  38.182  1.00 23.67           C
ATOM   1517  CG2 VAL A 188      38.521   0.506  36.967  1.00 24.26           C
ATOM   1518  C   VAL A 188      40.465   3.492  38.583  1.00 23.01           C
ATOM   1519  O   VAL A 188      40.391   4.633  38.137  1.00 23.32           O
ATOM   1520  N   ARG A 189      40.832   3.229  39.827  1.00 22.78           N
ATOM   1521  CA  ARG A 189      41.010   4.275  40.838  1.00 23.81           C
ATOM   1522  CB  ARG A 189      41.002   3.646  42.238  1.00 23.41           C
ATOM   1523  CG  ARG A 189      39.588   3.197  42.647  1.00 23.93           C
ATOM   1524  CD  ARG A 189      39.584   2.147  43.775  1.00 24.74           C
ATOM   1525  NE  ARG A 189      40.353   2.566  44.957  1.00 27.10           N
ATOM   1526  CZ  ARG A 189      39.894   3.318  45.966  1.00 30.64           C
ATOM   1527  NH1 ARG A 189      38.648   3.815  45.962  1.00 30.23           N
ATOM   1528  NH2 ARG A 189      40.713   3.606  46.980  1.00 31.00           N
ATOM   1529  C   ARG A 189      42.235   5.173  40.625  1.00 24.15           C
ATOM   1530  O   ARG A 189      42.342   6.219  41.265  1.00 23.83           O
ATOM   1531  N   SER A 190      43.133   4.776  39.718  1.00 24.58           N
ATOM   1532  CA  SER A 190      44.312   5.581  39.396  1.00 24.98           C
ATOM   1533  CB  SER A 190      45.537   4.703  39.136  1.00 26.06           C
ATOM   1534  OG  SER A 190      45.307   3.859  38.003  1.00 28.42           O
ATOM   1535  C   SER A 190      44.056   6.525  38.217  1.00 24.98           C
ATOM   1536  O   SER A 190      44.919   7.334  37.878  1.00 24.16           O
ATOM   1537  N   ILE A 191      42.888   6.426  37.579  1.00 23.73           N
ATOM   1538  CA  ILE A 191      42.538   7.415  36.549  1.00 24.50           C
ATOM   1539  CB  ILE A 191      41.135   7.153  35.951  1.00 24.21           C
ATOM   1540  CG1 ILE A 191      41.129   5.820  35.175  1.00 23.93           C
ATOM   1541  CD1 ILE A 191      39.732   5.270  34.834  1.00 24.57           C
ATOM   1542  CG2 ILE A 191      40.694   8.377  35.100  1.00 24.98           C
ATOM   1543  C   ILE A 191      42.580   8.783  37.249  1.00 23.91           C
ATOM   1544  O   ILE A 191      41.905   8.959  38.248  1.00 23.60           O
ATOM   1545  N   PRO A 192      43.375   9.743  36.726  1.00 24.42           N
ATOM   1546  CA  PRO A 192      43.649  10.998  37.447  1.00 24.71           C
ATOM   1547  CB  PRO A 192      44.371  11.841  36.401  1.00 24.25           C
ATOM   1548  CG  PRO A 192      45.107  10.822  35.610  1.00 25.23           C
ATOM   1549  CD  PRO A 192      44.113   9.714  35.444  1.00 24.91           C
ATOM   1550  C   PRO A 192      42.452  11.744  38.051  1.00 24.72           C
ATOM   1551  O   PRO A 192      42.522  12.085  39.228  1.00 24.88           O
ATOM   1552  N   ALA A 193      41.380  11.982  37.287  1.00 24.95           N
ATOM   1553  CA  ALA A 193      40.219  12.710  37.837  1.00 24.93           C
ATOM   1554  CB  ALA A 193      39.220  13.098  36.720  1.00 25.41           C
ATOM   1555  C   ALA A 193      39.517  11.949  38.968  1.00 25.11           C
ATOM   1556  O   ALA A 193      38.996  12.542  39.912  1.00 24.53           O
ATOM   1557  N   LEU A 194      39.530  10.628  38.874  1.00 25.54           N
ATOM   1558  CA  LEU A 194      38.998   9.776  39.916  1.00 25.90           C
ATOM   1559  CB  LEU A 194      38.742   8.358  39.378  1.00 25.62           C
ATOM   1560  CG  LEU A 194      38.053   7.379  40.332  1.00 27.45           C
ATOM   1561  CD1 LEU A 194      36.842   8.022  41.061  1.00 23.34           C
ATOM   1562  CD2 LEU A 194      37.619   6.083  39.580  1.00 27.04           C
ATOM   1563  C   LEU A 194      39.929   9.734  41.123  1.00 25.74           C
ATOM   1564  O   LEU A 194      39.466   9.822  42.251  1.00 24.69           O
ATOM   1565  N   LYS A 195      41.233   9.603  40.878  1.00 25.61           N
ATOM   1566  CA  LYS A 195      42.218   9.582  41.975  1.00 26.17           C
ATOM   1567  CB  LYS A 195      43.629   9.453  41.417  1.00 26.09           C
ATOM   1568  CG  LYS A 195      44.717   9.332  42.480  1.00 29.47           C
ATOM   1569  CD  LYS A 195      46.041   9.073  41.824  1.00 30.24           C
ATOM   1570  CE  LYS A 195      47.139   8.942  42.882  1.00 33.50           C
ATOM   1571  NZ  LYS A 195      48.408   8.451  42.268  1.00 37.73           N
ATOM   1572  C   LYS A 195      42.087  10.859  42.819  1.00 26.20           C
ATOM   1573  O   LYS A 195      42.064  10.808  44.062  1.00 25.45           O
ATOM   1574  N   LYS A 196      41.935  11.989  42.138  1.00 25.99           N
ATOM   1575  CA  LYS A 196      41.767  13.272  42.833  1.00 26.55           C
ATOM   1576  CB  LYS A 196      41.787  14.428  41.832  1.00 26.73           C
ATOM   1577  CG  LYS A 196      41.628  15.801  42.465  1.00 30.57           C
ATOM   1578  CD  LYS A 196      41.747  16.874  41.408  1.00 37.17           C
ATOM   1579  CE  LYS A 196      41.378  18.245  41.978  1.00 38.78           C
ATOM   1580  NZ  LYS A 196      41.344  19.240  40.880  1.00 41.10           N
ATOM   1581  C   LYS A 196      40.485  13.300  43.673  1.00 25.69           C
ATOM   1582  O   LYS A 196      40.506  13.735  44.832  1.00 26.00           O
ATOM   1583  N   TRP A 197      39.375  12.835  43.103  1.00 25.68           N
ATOM   1584  CA  TRP A 197      38.095  12.730  43.847  1.00 25.17           C
ATOM   1585  CB  TRP A 197      36.942  12.207  42.959  1.00 25.24           C
ATOM   1586  CG  TRP A 197      35.681  11.838  43.770  1.00 24.54           C
ATOM   1587  CD1 TRP A 197      35.132  10.591  43.920  1.00 25.44           C
ATOM   1588  NE1 TRP A 197      34.009  10.655  44.743  1.00 23.18           N
ATOM   1589  CE2 TRP A 197      33.821  11.956  45.142  1.00 24.50           C
ATOM   1590  CD2 TRP A 197      34.850  12.735  44.555  1.00 24.82           C
ATOM   1591  CE3 TRP A 197      34.886  14.107  44.819  1.00 25.84           C
ATOM   1592  CZ3 TRP A 197      33.882  14.671  45.654  1.00 25.72           C
ATOM   1593  CH2 TRP A 197      32.877  13.867  46.221  1.00 25.41           C
ATOM   1594  CZ2 TRP A 197      32.829  12.516  45.982  1.00 25.56           C
ATOM   1595  C   TRP A 197      38.230  11.828  45.083  1.00 25.44           C
ATOM   1596  O   TRP A 197      37.722  12.152  46.155  1.00 24.96           O
ATOM   1597  N   ILE A 198      38.868  10.677  44.910  1.00 25.27           N
ATOM   1598  CA  ILE A 198      39.076   9.744  46.020  1.00 26.00           C
ATOM   1599  CB  ILE A 198      39.669   8.407  45.517  1.00 26.33           C
ATOM   1600  CG1 ILE A 198      38.643   7.698  44.626  1.00 26.79           C
ATOM   1601  CD1 ILE A 198      39.214   6.561  43.852  1.00 26.55           C
ATOM   1602  CG2 ILE A 198      40.109   7.509  46.702  1.00 25.02           C
ATOM   1603  C   ILE A 198      39.923  10.379  47.142  1.00 26.39           C
ATOM   1604  O   ILE A 198      39.679  10.134  48.338  1.00 25.59           O
ATOM   1605  N   GLU A 199      40.880  11.221  46.762  1.00 27.07           N
ATOM   1606  CA  GLU A 199      41.720  11.934  47.745  1.00 28.31           C
ATOM   1607  CB  GLU A 199      42.898  12.602  47.049  1.00 28.69           C
ATOM   1608  CG  GLU A 199      43.926  11.616  46.570  1.00 31.50           C
ATOM   1609  CD  GLU A 199      44.928  12.216  45.616  1.00 35.71           C
ATOM   1610  OE1 GLU A 199      46.014  11.603  45.433  1.00 36.14           O
ATOM   1611  OE2 GLU A 199      44.627  13.284  45.034  1.00 36.48           O
ATOM   1612  C   GLU A 199      40.989  13.002  48.558  1.00 28.69           C
ATOM   1613  O   GLU A 199      41.436  13.368  49.654  1.00 28.01           O
ATOM   1614  N   THR A 200      39.899  13.530  48.012  1.00 28.07           N
ATOM   1615  CA  THR A 200      39.225  14.678  48.629  1.00 28.07           C
ATOM   1616  CB  THR A 200      39.248  15.916  47.686  1.00 28.63           C
ATOM   1617  OG1 THR A 200      38.514  15.640  46.502  1.00 31.04           O
ATOM   1618  CG2 THR A 200      40.682  16.280  47.267  1.00 29.29           C
ATOM   1619  C   THR A 200      37.786  14.413  49.116  1.00 27.04           C
ATOM   1620  O   THR A 200      37.220  15.235  49.865  1.00 26.47           O
ATOM   1621  N   ARG A 201      37.187  13.285  48.702  1.00 25.66           N
ATOM   1622  CA  ARG A 201      35.810  12.944  49.105  1.00 24.60           C
ATOM   1623  CB  ARG A 201      35.323  11.699  48.343  1.00 24.38           C
ATOM   1624  CG  ARG A 201      35.966  10.399  48.781  1.00 24.27           C
ATOM   1625  CD  ARG A 201      35.435   9.195  47.970  1.00 24.65           C
ATOM   1626  NE  ARG A 201      36.243   8.010  48.310  1.00 23.54           N
ATOM   1627  CZ  ARG A 201      36.031   6.808  47.807  1.00 23.84           C
ATOM   1628  NH1 ARG A 201      36.819   5.805  48.156  1.00 25.71           N
ATOM   1629  NH2 ARG A 201      35.032   6.607  46.952  1.00 23.55           N
ATOM   1630  C   ARG A 201      35.690  12.729  50.632  1.00 24.92           C
ATOM   1631  O   ARG A 201      36.672  12.360  51.275  1.00 24.42           O
ATOM   1632  N   PRO A 202      34.494  12.949  51.222  1.00 25.46           N
ATOM   1633  CA  PRO A 202      34.384  12.717  52.674  1.00 26.60           C
ATOM   1634  CB  PRO A 202      32.917  13.062  52.978  1.00 26.39           C
ATOM   1635  CG  PRO A 202      32.491  13.979  51.855  1.00 25.79           C
ATOM   1636  CD  PRO A 202      33.232  13.469  50.650  1.00 25.52           C
ATOM   1637  C   PRO A 202      34.678  11.261  53.074  1.00 27.41           C
ATOM   1638  O   PRO A 202      34.321  10.315  52.340  1.00 26.70           O
ATOM   1639  N   GLU A 203      35.344  11.087  54.215  1.00 28.27           N
ATOM   1640  CA  GLU A 203      35.577   9.764  54.736  1.00 29.76           C
ATOM   1641  CB  GLU A 203      36.786   9.746  55.691  1.00 30.96           C
ATOM   1642  CG  GLU A 203      37.220   8.331  56.048  1.00 36.58           C
ATOM   1643  CD  GLU A 203      38.048   7.698  54.951  1.00 43.56           C
ATOM   1644  OE1 GLU A 203      37.739   6.546  54.542  1.00 45.95           O
ATOM   1645  OE2 GLU A 203      38.994   8.374  54.473  1.00 46.80           O
ATOM   1646  C   GLU A 203      34.311   9.305  55.449  1.00 29.58           C
ATOM   1647  O   GLU A 203      33.871   9.927  56.427  1.00 28.33           O
ATOM   1648  N   THR A 204      33.696   8.243  54.932  1.00 28.58           N
ATOM   1649  CA  THR A 204      32.467   7.709  55.526  1.00 28.65           C
ATOM   1650  CB  THR A 204      31.209   8.102  54.706  1.00 28.37           C
ATOM   1651  OG1 THR A 204      31.267   7.473  53.416  1.00 28.66           O
ATOM   1652  CG2 THR A 204      31.106   9.634  54.552  1.00 27.04           C
ATOM   1653  C   THR A 204      32.558   6.188  55.633  1.00 29.35           C
ATOM   1654  O   THR A 204      33.281   5.544  54.857  1.00 29.47           O
ATOM   1655  N   LYS A 205      31.820   5.616  56.580  1.00 29.76           N
ATOM   1656  CA  LYS A 205      31.971   4.195  56.893  1.00 30.38           C
ATOM   1657  CB  LYS A 205      31.489   3.878  58.317  1.00 31.00           C
ATOM   1658  CG  LYS A 205      29.996   3.932  58.508  1.00 32.82           C
ATOM   1659  CD  LYS A 205      29.676   3.732  59.987  1.00 36.50           C
ATOM   1660  CE  LYS A 205      28.201   3.542  60.210  1.00 37.71           C
ATOM   1661  NZ  LYS A 205      27.845   3.635  61.668  1.00 42.45           N
ATOM   1662  C   LYS A 205      31.308   3.276  55.868  1.00 29.79           C
ATOM   1663  O   LYS A 205      31.640   2.090  55.792  1.00 29.43           O
ATOM   1664  N   PHE A 206      30.364   3.836  55.105  1.00 29.23           N
ATOM   1665  CA  PHE A 206      29.713   3.136  54.003  1.00 29.16           C
ATOM   1666  CB  PHE A 206      28.327   2.613  54.412  1.00 29.53           C
ATOM   1667  CG  PHE A 206      27.247   3.662  54.386  1.00 30.87           C
ATOM   1668  CD1 PHE A 206      26.447   3.820  53.254  1.00 32.13           C
ATOM   1669  CE1 PHE A 206      25.461   4.787  53.216  1.00 33.10           C
ATOM   1670  CZ  PHE A 206      25.268   5.626  54.306  1.00 32.16           C
ATOM   1671  CE2 PHE A 206      26.050   5.480  55.439  1.00 35.32           C
ATOM   1672  CD2 PHE A 206      27.038   4.491  55.475  1.00 32.84           C
ATOM   1673  C   PHE A 206      29.610   4.074  52.791  1.00 28.90           C
ATOM   1674  O   PHE A 206      29.893   5.290  52.894  1.00 28.27           O
ATOM   1675  OXT PHE A 206      29.239   3.609  51.709  1.00 28.02           O
ATOM   1676  N   MET B   1      23.391  25.711  50.397  1.00 27.22           N
ATOM   1677  CA  MET B   1      24.107  26.984  50.687  1.00 29.68           C
ATOM   1678  CB  MET B   1      25.583  26.919  50.263  1.00 28.99           C
ATOM   1679  CG  MET B   1      25.845  26.888  48.760  1.00 32.87           C
ATOM   1680  SD  MET B   1      27.555  26.389  48.388  1.00 38.66           S
ATOM   1681  CE  MET B   1      27.495  24.596  48.539  1.00 38.74           C
ATOM   1682  C   MET B   1      23.391  28.144  50.000  1.00 26.66           C
ATOM   1683  O   MET B   1      22.656  27.938  49.012  1.00 26.50           O
ATOM   1684  N   VAL B   2      23.562  29.342  50.534  1.00 24.69           N
ATOM   1685  CA  VAL B   2      22.843  30.481  49.996  1.00 23.52           C
ATOM   1686  CB  VAL B   2      23.073  31.784  50.830  1.00 23.64           C
ATOM   1687  CG1 VAL B   2      24.532  32.263  50.762  1.00 23.36           C
ATOM   1688  CG2 VAL B   2      22.081  32.866  50.422  1.00 22.61           C
ATOM   1689  C   VAL B   2      23.163  30.668  48.494  1.00 23.53           C
ATOM   1690  O   VAL B   2      24.304  30.515  48.065  1.00 23.06           O
ATOM   1691  N   HIS B   3      22.148  30.992  47.709  1.00 23.96           N
ATOM   1692  CA  HIS B   3      22.375  31.272  46.296  1.00 24.29           C
ATOM   1693  CB  HIS B   3      21.592  30.296  45.401  1.00 25.06           C
ATOM   1694  CG  HIS B   3      21.881  30.479  43.940  1.00 27.70           C
ATOM   1695  ND1 HIS B   3      22.959  29.884  43.317  1.00 32.44           N
ATOM   1696  CE1 HIS B   3      22.982  30.242  42.042  1.00 31.26           C
ATOM   1697  NE2 HIS B   3      21.971  31.062  41.821  1.00 29.52           N
ATOM   1698  CD2 HIS B   3      21.265  31.222  42.991  1.00 30.92           C
ATOM   1699  C   HIS B   3      22.018  32.709  45.953  1.00 23.36           C
ATOM   1700  O   HIS B   3      20.893  33.142  46.202  1.00 23.47           O
ATOM   1701  N   TYR B   4      22.984  33.438  45.392  1.00 22.38           N
ATOM   1702  CA  TYR B   4      22.749  34.770  44.837  1.00 22.57           C
ATOM   1703  CB  TYR B   4      23.785  35.772  45.327  1.00 23.45           C
ATOM   1704  CG  TYR B   4      23.762  35.977  46.828  1.00 24.89           C
ATOM   1705  CD1 TYR B   4      24.739  35.399  47.639  1.00 24.48           C
ATOM   1706  CE1 TYR B   4      24.727  35.572  49.037  1.00 25.09           C
ATOM   1707  CZ  TYR B   4      23.724  36.337  49.607  1.00 26.11           C
ATOM   1708  OH  TYR B   4      23.703  36.533  50.974  1.00 27.23           O
ATOM   1709  CE2 TYR B   4      22.739  36.937  48.809  1.00 26.77           C
ATOM   1710  CD2 TYR B   4      22.757  36.741  47.426  1.00 24.71           C
ATOM   1711  C   TYR B   4      22.787  34.771  43.317  1.00 22.39           C
ATOM   1712  O   TYR B   4      23.662  34.145  42.699  1.00 21.82           O
ATOM   1713  N   LYS B   5      21.817  35.468  42.731  1.00 21.71           N
ATOM   1714  CA  LYS B   5      21.776  35.694  41.295  1.00 22.82           C
ATOM   1715  CB  LYS B   5      20.576  34.975  40.660  1.00 22.52           C
ATOM   1716  CG  LYS B   5      20.486  35.145  39.126  1.00 22.06           C
ATOM   1717  CD  LYS B   5      19.383  34.283  38.542  1.00 23.81           C
ATOM   1718  CE  LYS B   5      18.013  34.870  38.861  1.00 27.12           C
ATOM   1719  NZ  LYS B   5      16.906  34.225  38.063  1.00 28.06           N
ATOM   1720  C   LYS B   5      21.658  37.194  41.111  1.00 22.79           C
ATOM   1721  O   LYS B   5      20.832  37.847  41.776  1.00 23.93           O
ATOM   1722  N   LEU B   6      22.512  37.757  40.263  1.00 22.74           N
ATOM   1723  CA  LEU B   6      22.373  39.161  39.874  1.00 22.85           C
ATOM   1724  CB  LEU B   6      23.662  39.922  40.141  1.00 22.90           C
ATOM   1725  CG  LEU B   6      23.691  41.426  39.817  1.00 23.81           C
ATOM   1726  CD1 LEU B   6      22.751  42.189  40.738  1.00 23.31           C
ATOM   1727  CD2 LEU B   6      25.130  41.950  39.928  1.00 23.71           C
ATOM   1728  C   LEU B   6      22.035  39.224  38.396  1.00 23.30           C
ATOM   1729  O   LEU B   6      22.779  38.692  37.548  1.00 22.73           O
ATOM   1730  N   THR B   7      20.940  39.912  38.068  1.00 23.30           N
ATOM   1731  CA  THR B   7      20.565  40.067  36.646  1.00 22.75           C
ATOM   1732  CB  THR B   7      19.141  39.572  36.377  1.00 22.71           C
ATOM   1733  OG1 THR B   7      19.017  38.189  36.766  1.00 23.93           O
ATOM   1734  CG2 THR B   7      18.779  39.718  34.875  1.00 22.55           C
ATOM   1735  C   THR B   7      20.675  41.525  36.179  1.00 22.26           C
ATOM   1736  O   THR B   7      20.180  42.442  36.848  1.00 21.95           O
ATOM   1737  N   TYR B   8      21.343  41.717  35.039  1.00 21.80           N
ATOM   1738  CA  TYR B   8      21.634  43.050  34.496  1.00 22.63           C
ATOM   1739  CB  TYR B   8      22.775  43.723  35.287  1.00 22.81           C
ATOM   1740  CG  TYR B   8      22.939  45.199  34.967  1.00 24.51           C
ATOM   1741  CD1 TYR B   8      21.891  46.107  35.178  1.00 23.23           C
ATOM   1742  CE1 TYR B   8      22.027  47.458  34.836  1.00 24.82           C
ATOM   1743  CZ  TYR B   8      23.215  47.894  34.273  1.00 25.36           C
ATOM   1744  OH  TYR B   8      23.380  49.234  33.962  1.00 26.85           O
ATOM   1745  CE2 TYR B   8      24.262  47.016  34.067  1.00 26.70           C
ATOM   1746  CD2 TYR B   8      24.118  45.678  34.390  1.00 25.13           C
ATOM   1747  C   TYR B   8      21.986  42.919  33.021  1.00 22.57           C
ATOM   1748  O   TYR B   8      21.864  41.848  32.453  1.00 22.31           O
ATOM   1749  N   PHE B   9      22.376  44.030  32.396  1.00 22.78           N
ATOM   1750  CA  PHE B   9      22.878  43.989  31.044  1.00 23.00           C
ATOM   1751  CB  PHE B   9      22.838  45.374  30.424  1.00 23.81           C
ATOM   1752  CG  PHE B   9      21.467  45.911  30.248  1.00 23.34           C
ATOM   1753  CD1 PHE B   9      20.603  45.349  29.318  1.00 23.31           C
ATOM   1754  CE1 PHE B   9      19.311  45.874  29.115  1.00 26.31           C
ATOM   1755  CZ  PHE B   9      18.883  46.949  29.910  1.00 25.44           C
ATOM   1756  CE2 PHE B   9      19.740  47.494  30.880  1.00 25.03           C
ATOM   1757  CD2 PHE B   9      21.031  46.973  31.040  1.00 25.61           C
ATOM   1758  C   PHE B   9      24.303  43.489  30.992  1.00 23.01           C
ATOM   1759  O   PHE B   9      24.994  43.423  32.020  1.00 21.87           O
ATOM   1760  N   ALA B  10      24.738  43.158  29.775  1.00 22.44           N
ATOM   1761  CA  ALA B  10      26.133  42.831  29.506  1.00 22.91           C
ATOM   1762  CB  ALA B  10      26.262  42.119  28.172  1.00 22.78           C
ATOM   1763  C   ALA B  10      26.991  44.109  29.524  1.00 23.21           C
ATOM   1764  O   ALA B  10      27.427  44.631  28.482  1.00 22.17           O
ATOM   1765  N   GLY B  11      27.217  44.612  30.721  1.00 23.10           N
ATOM   1766  CA  GLY B  11      27.984  45.820  30.906  1.00 23.81           C
ATOM   1767  C   GLY B  11      28.181  46.051  32.385  1.00 25.07           C
ATOM   1768  O   GLY B  11      27.583  45.359  33.239  1.00 24.18           O
ATOM   1769  N   ARG B  12      29.020  47.035  32.691  1.00 25.15           N
ATOM   1770  CA  ARG B  12      29.251  47.402  34.094  1.00 25.31           C
ATOM   1771  CB  ARG B  12      30.587  48.138  34.254  1.00 24.83           C
ATOM   1772  CG  ARG B  12      31.767  47.192  34.074  1.00 27.50           C
ATOM   1773  CD  ARG B  12      33.066  47.898  33.718  1.00 29.58           C
ATOM   1774  NE  ARG B  12      33.027  48.446  32.356  1.00 29.01           N
ATOM   1775  CZ  ARG B  12      33.074  49.746  32.085  1.00 28.97           C
ATOM   1776  NH1 ARG B  12      33.121  50.600  33.094  1.00 31.25           N
ATOM   1777  NH2 ARG B  12      33.021  50.190  30.826  1.00 27.82           N
ATOM   1778  C   ARG B  12      28.067  48.167  34.654  1.00 25.00           C
ATOM   1779  O   ARG B  12      27.344  47.650  35.519  1.00 23.46           O
ATOM   1780  N   GLY B  13      27.845  49.371  34.130  1.00 25.11           N
ATOM   1781  CA  GLY B  13      26.670  50.177  34.465  1.00 26.30           C
ATOM   1782  C   GLY B  13      26.328  50.191  35.962  1.00 26.19           C
ATOM   1783  O   GLY B  13      27.204  50.309  36.825  1.00 25.81           O
ATOM   1784  N   LEU B  14      25.049  50.030  36.254  1.00 26.53           N
ATOM   1785  CA  LEU B  14      24.552  50.061  37.631  1.00 26.53           C
ATOM   1786  CB  LEU B  14      23.025  50.233  37.627  1.00 27.33           C
ATOM   1787  CG  LEU B  14      22.383  51.407  36.879  1.00 27.86           C
ATOM   1788  CD1 LEU B  14      20.877  51.304  37.022  1.00 31.24           C
ATOM   1789  CD2 LEU B  14      22.845  52.757  37.422  1.00 29.62           C
ATOM   1790  C   LEU B  14      24.887  48.804  38.430  1.00 26.11           C
ATOM   1791  O   LEU B  14      24.834  48.826  39.661  1.00 25.95           O
ATOM   1792  N   ALA B  15      25.193  47.700  37.749  1.00 24.95           N
ATOM   1793  CA  ALA B  15      25.452  46.448  38.475  1.00 24.19           C
ATOM   1794  CB  ALA B  15      25.181  45.197  37.588  1.00 23.79           C
ATOM   1795  C   ALA B  15      26.863  46.378  39.025  1.00 23.46           C
ATOM   1796  O   ALA B  15      27.111  45.658  39.966  1.00 23.47           O
ATOM   1797  N   GLU B  16      27.794  47.110  38.424  1.00 23.50           N
ATOM   1798  CA  GLU B  16      29.197  46.851  38.703  1.00 23.35           C
ATOM   1799  CB  GLU B  16      30.112  47.596  37.726  1.00 23.74           C
ATOM   1800  CG  GLU B  16      31.599  47.295  37.916  1.00 24.00           C
ATOM   1801  CD  GLU B  16      32.003  45.850  37.613  1.00 26.47           C
ATOM   1802  OE1 GLU B  16      31.252  45.088  36.968  1.00 23.77           O
ATOM   1803  OE2 GLU B  16      33.109  45.492  38.016  1.00 26.66           O
ATOM   1804  C   GLU B  16      29.635  47.005  40.172  1.00 22.73           C
ATOM   1805  O   GLU B  16      30.378  46.145  40.670  1.00 23.52           O
ATOM   1806  N   PRO B  17      29.204  48.068  40.869  1.00 22.58           N
ATOM   1807  CA  PRO B  17      29.585  48.079  42.292  1.00 23.00           C
ATOM   1808  CB  PRO B  17      28.994  49.403  42.816  1.00 22.55           C
ATOM   1809  CG  PRO B  17      28.944  50.307  41.528  1.00 22.32           C
ATOM   1810  CD  PRO B  17      28.495  49.312  40.484  1.00 22.34           C
ATOM   1811  C   PRO B  17      29.035  46.867  43.080  1.00 23.33           C
ATOM   1812  O   PRO B  17      29.658  46.455  44.040  1.00 23.16           O
ATOM   1813  N   ILE B  18      27.884  46.321  42.675  1.00 23.34           N
ATOM   1814  CA  ILE B  18      27.325  45.106  43.327  1.00 22.84           C
ATOM   1815  CB  ILE B  18      25.871  44.811  42.832  1.00 23.53           C
ATOM   1816  CG1 ILE B  18      24.901  45.927  43.299  1.00 22.64           C
ATOM   1817  CD1 ILE B  18      23.721  46.193  42.344  1.00 21.41           C
ATOM   1818  CG2 ILE B  18      25.394  43.435  43.352  1.00 22.72           C
ATOM   1819  C   ILE B  18      28.261  43.903  43.078  1.00 22.59           C
ATOM   1820  O   ILE B  18      28.645  43.174  44.008  1.00 22.40           O
ATOM   1821  N   ARG B  19      28.631  43.697  41.819  1.00 22.47           N
ATOM   1822  CA  ARG B  19      29.631  42.667  41.482  1.00 22.36           C
ATOM   1823  CB  ARG B  19      29.975  42.684  39.991  1.00 22.25           C
ATOM   1824  CG  ARG B  19      28.780  42.552  39.057  1.00 22.39           C
ATOM   1825  CD  ARG B  19      29.226  42.165  37.632  1.00 21.76           C
ATOM   1826  NE  ARG B  19      28.090  42.106  36.705  1.00 25.22           N
ATOM   1827  CZ  ARG B  19      27.781  43.053  35.834  1.00 24.17           C
ATOM   1828  NH1 ARG B  19      28.500  44.172  35.817  1.00 25.21           N
ATOM   1829  NH2 ARG B  19      26.732  42.904  35.007  1.00 21.28           N
ATOM   1830  C   ARG B  19      30.923  42.823  42.319  1.00 22.80           C
ATOM   1831  O   ARG B  19      31.539  41.829  42.700  1.00 21.69           O
ATOM   1832  N   GLN B  20      31.304  44.068  42.603  1.00 22.51           N
ATOM   1833  CA  GLN B  20      32.544  44.335  43.337  1.00 23.40           C
ATOM   1834  CB  GLN B  20      33.059  45.757  43.045  1.00 22.94           C
ATOM   1835  CG  GLN B  20      33.637  45.829  41.600  1.00 24.02           C
ATOM   1836  CD  GLN B  20      34.107  47.217  41.162  1.00 25.37           C
ATOM   1837  OE1 GLN B  20      34.305  47.462  39.960  1.00 27.74           O
ATOM   1838  NE2 GLN B  20      34.311  48.122  42.123  1.00 23.24           N
ATOM   1839  C   GLN B  20      32.392  44.057  44.837  1.00 23.22           C
ATOM   1840  O   GLN B  20      33.321  43.575  45.479  1.00 22.88           O
ATOM   1841  N   ILE B  21      31.210  44.320  45.374  1.00 22.97           N
ATOM   1842  CA  ILE B  21      30.895  43.865  46.752  1.00 23.19           C
ATOM   1843  CB  ILE B  21      29.483  44.280  47.175  1.00 23.10           C
ATOM   1844  CG1 ILE B  21      29.392  45.808  47.308  1.00 24.47           C
ATOM   1845  CD1 ILE B  21      27.961  46.377  47.436  1.00 23.59           C
ATOM   1846  CG2 ILE B  21      29.063  43.566  48.489  1.00 22.91           C
ATOM   1847  C   ILE B  21      31.064  42.333  46.880  1.00 23.07           C
ATOM   1848  O   ILE B  21      31.670  41.836  47.840  1.00 22.60           O
ATOM   1849  N   PHE B  22      30.530  41.575  45.928  1.00 22.37           N
ATOM   1850  CA  PHE B  22      30.657  40.104  46.012  1.00 22.73           C
ATOM   1851  CB  PHE B  22      29.896  39.396  44.868  1.00 23.08           C
ATOM   1852  CG  PHE B  22      28.398  39.352  45.054  1.00 22.09           C
ATOM   1853  CD1 PHE B  22      27.830  38.669  46.135  1.00 23.38           C
ATOM   1854  CE1 PHE B  22      26.427  38.609  46.299  1.00 23.61           C
ATOM   1855  CZ  PHE B  22      25.586  39.206  45.355  1.00 24.60           C
ATOM   1856  CE2 PHE B  22      26.149  39.874  44.238  1.00 26.27           C
ATOM   1857  CD2 PHE B  22      27.558  39.929  44.103  1.00 22.78           C
ATOM   1858  C   PHE B  22      32.113  39.671  45.972  1.00 23.12           C
ATOM   1859  O   PHE B  22      32.527  38.777  46.727  1.00 23.28           O
ATOM   1860  N   ALA B  23      32.891  40.280  45.071  1.00 23.65           N
ATOM   1861  CA  ALA B  23      34.333  39.973  44.976  1.00 23.77           C
ATOM   1862  CB  ALA B  23      34.977  40.779  43.850  1.00 24.29           C
ATOM   1863  C   ALA B  23      35.060  40.246  46.278  1.00 23.97           C
ATOM   1864  O   ALA B  23      35.837  39.421  46.735  1.00 24.18           O
ATOM   1865  N   LEU B  24      34.829  41.422  46.856  1.00 24.36           N
ATOM   1866  CA  LEU B  24      35.449  41.789  48.129  1.00 25.02           C
ATOM   1867  CB  LEU B  24      35.084  43.216  48.506  1.00 24.36           C
ATOM   1868  CG  LEU B  24      35.657  44.353  47.667  1.00 26.71           C
ATOM   1869  CD1 LEU B  24      35.103  45.652  48.240  1.00 29.48           C
ATOM   1870  CD2 LEU B  24      37.176  44.352  47.706  1.00 29.12           C
ATOM   1871  C   LEU B  24      35.040  40.852  49.259  1.00 24.83           C
ATOM   1872  O   LEU B  24      35.839  40.556  50.145  1.00 25.63           O
ATOM   1873  N   ALA B  25      33.813  40.347  49.199  1.00 24.80           N
ATOM   1874  CA  ALA B  25      33.321  39.431  50.230  1.00 24.88           C
ATOM   1875  CB  ALA B  25      31.821  39.497  50.305  1.00 24.84           C
ATOM   1876  C   ALA B  25      33.780  37.993  49.983  1.00 24.99           C
ATOM   1877  O   ALA B  25      33.644  37.138  50.849  1.00 25.49           O
ATOM   1878  N   GLY B  26      34.304  37.724  48.792  1.00 25.32           N
ATOM   1879  CA  GLY B  26      34.642  36.359  48.410  1.00 25.34           C
ATOM   1880  C   GLY B  26      33.399  35.496  48.272  1.00 25.36           C
ATOM   1881  O   GLY B  26      33.457  34.287  48.466  1.00 24.53           O
ATOM   1882  N   GLN B  27      32.276  36.115  47.906  1.00 23.94           N
ATOM   1883  CA  GLN B  27      30.992  35.427  47.827  1.00 24.69           C
ATOM   1884  CB  GLN B  27      29.890  36.318  48.440  1.00 25.23           C
ATOM   1885  CG  GLN B  27      28.438  35.802  48.220  1.00 25.10           C
ATOM   1886  CD  GLN B  27      28.180  34.435  48.879  1.00 25.45           C
ATOM   1887  OE1 GLN B  27      27.776  33.464  48.205  1.00 26.58           O
ATOM   1888  NE2 GLN B  27      28.442  34.347  50.177  1.00 24.40           N
ATOM   1889  C   GLN B  27      30.660  35.127  46.358  1.00 25.13           C
ATOM   1890  O   GLN B  27      30.549  36.047  45.545  1.00 24.43           O
ATOM   1891  N   LYS B  28      30.503  33.843  46.048  1.00 25.30           N
ATOM   1892  CA  LYS B  28      30.154  33.393  44.708  1.00 26.71           C
ATOM   1893  CB  LYS B  28      30.283  31.870  44.636  1.00 26.71           C
ATOM   1894  CG  LYS B  28      31.713  31.355  44.573  1.00 30.65           C
ATOM   1895  CD  LYS B  28      31.725  29.831  44.377  1.00 31.19           C
ATOM   1896  CE  LYS B  28      32.929  29.182  45.047  1.00 36.37           C
ATOM   1897  NZ  LYS B  28      32.902  27.665  44.931  1.00 38.41           N
ATOM   1898  C   LYS B  28      28.724  33.804  44.390  1.00 25.05           C
ATOM   1899  O   LYS B  28      27.885  33.831  45.282  1.00 24.23           O
ATOM   1900  N   TYR B  29      28.450  34.111  43.118  1.00 24.38           N
ATOM   1901  CA  TYR B  29      27.081  34.468  42.673  1.00 23.89           C
ATOM   1902  CB  TYR B  29      26.750  35.957  42.929  1.00 23.37           C
ATOM   1903  CG  TYR B  29      27.585  36.902  42.085  1.00 25.39           C
ATOM   1904  CD1 TYR B  29      27.028  37.578  40.981  1.00 22.98           C
ATOM   1905  CE1 TYR B  29      27.832  38.438  40.170  1.00 24.26           C
ATOM   1906  CZ  TYR B  29      29.187  38.595  40.503  1.00 25.22           C
ATOM   1907  OH  TYR B  29      30.008  39.433  39.780  1.00 24.87           O
ATOM   1908  CE2 TYR B  29      29.728  37.933  41.614  1.00 23.29           C
ATOM   1909  CD2 TYR B  29      28.938  37.111  42.382  1.00 25.55           C
ATOM   1910  C   TYR B  29      26.928  34.144  41.193  1.00 23.60           C
ATOM   1911  O   TYR B  29      27.921  33.944  40.497  1.00 23.05           O
ATOM   1912  N   GLU B  30      25.680  34.079  40.731  1.00 23.11           N
ATOM   1913  CA  GLU B  30      25.375  33.841  39.332  1.00 23.45           C
ATOM   1914  CB  GLU B  30      24.098  33.035  39.227  1.00 23.73           C
ATOM   1915  CG  GLU B  30      23.725  32.661  37.839  1.00 25.87           C
ATOM   1916  CD  GLU B  30      22.415  31.907  37.776  1.00 28.07           C
ATOM   1917  OE1 GLU B  30      22.005  31.576  36.648  1.00 32.36           O
ATOM   1918  OE2 GLU B  30      21.818  31.636  38.844  1.00 28.24           O
ATOM   1919  C   GLU B  30      25.198  35.198  38.661  1.00 23.22           C
ATOM   1920  O   GLU B  30      24.301  35.971  39.007  1.00 23.20           O
ATOM   1921  N   ASP B  31      26.069  35.484  37.706  1.00 23.11           N
ATOM   1922  CA  ASP B  31      26.114  36.802  37.078  1.00 23.01           C
ATOM   1923  CB  ASP B  31      27.580  37.174  36.824  1.00 23.41           C
ATOM   1924  CG  ASP B  31      27.789  38.672  36.511  1.00 22.23           C
ATOM   1925  OD1 ASP B  31      28.798  38.992  35.813  1.00 22.74           O
ATOM   1926  OD2 ASP B  31      26.970  39.511  36.945  1.00 23.92           O
ATOM   1927  C   ASP B  31      25.347  36.665  35.766  1.00 22.97           C
ATOM   1928  O   ASP B  31      25.913  36.202  34.779  1.00 22.72           O
ATOM   1929  N   VAL B  32      24.078  37.063  35.747  1.00 22.52           N
ATOM   1930  CA  VAL B  32      23.267  36.936  34.515  1.00 22.36           C
ATOM   1931  CB  VAL B  32      21.815  36.566  34.817  1.00 22.37           C
ATOM   1932  CG1 VAL B  32      20.995  36.487  33.512  1.00 20.80           C
ATOM   1933  CG2 VAL B  32      21.768  35.187  35.542  1.00 22.43           C
ATOM   1934  C   VAL B  32      23.310  38.245  33.723  1.00 22.88           C
ATOM   1935  O   VAL B  32      23.049  39.320  34.283  1.00 22.45           O
ATOM   1936  N   ARG B  33      23.648  38.152  32.437  1.00 23.26           N
ATOM   1937  CA  ARG B  33      23.889  39.347  31.605  1.00 23.50           C
ATOM   1938  CB  ARG B  33      25.379  39.552  31.361  1.00 23.65           C
ATOM   1939  CG  ARG B  33      26.053  39.912  32.699  1.00 26.67           C
ATOM   1940  CD  ARG B  33      27.486  39.500  32.872  1.00 33.70           C
ATOM   1941  NE  ARG B  33      28.334  40.508  32.319  1.00 33.55           N
ATOM   1942  CZ  ARG B  33      29.288  41.220  32.923  1.00 30.57           C
ATOM   1943  NH1 ARG B  33      29.672  41.075  34.190  1.00 31.80           N
ATOM   1944  NH2 ARG B  33      29.886  42.119  32.177  1.00 26.00           N
ATOM   1945  C   ARG B  33      23.126  39.308  30.308  1.00 23.27           C
ATOM   1946  O   ARG B  33      23.294  38.381  29.517  1.00 22.93           O
ATOM   1947  N   TYR B  34      22.284  40.319  30.104  1.00 22.26           N
ATOM   1948  CA  TYR B  34      21.409  40.388  28.932  1.00 22.91           C
ATOM   1949  CB  TYR B  34      19.981  40.831  29.331  1.00 24.11           C
ATOM   1950  CG  TYR B  34      19.146  39.741  29.999  1.00 25.41           C
ATOM   1951  CD1 TYR B  34      18.431  39.986  31.175  1.00 27.99           C
ATOM   1952  CE1 TYR B  34      17.657  38.984  31.764  1.00 27.24           C
ATOM   1953  CZ  TYR B  34      17.647  37.721  31.181  1.00 28.41           C
ATOM   1954  OH  TYR B  34      16.889  36.704  31.703  1.00 29.24           O
ATOM   1955  CE2 TYR B  34      18.341  37.465  30.017  1.00 30.14           C
ATOM   1956  CD2 TYR B  34      19.085  38.461  29.437  1.00 27.58           C
ATOM   1957  C   TYR B  34      21.897  41.398  27.913  1.00 22.27           C
ATOM   1958  O   TYR B  34      22.306  42.489  28.260  1.00 21.83           O
ATOM   1959  N   THR B  35      21.782  41.049  26.639  1.00 22.03           N
ATOM   1960  CA  THR B  35      21.877  42.053  25.589  1.00 22.31           C
ATOM   1961  CB  THR B  35      21.965  41.392  24.186  1.00 21.99           C
ATOM   1962  OG1 THR B  35      20.753  40.669  23.961  1.00 21.66           O
ATOM   1963  CG2 THR B  35      23.156  40.417  24.110  1.00 21.52           C
ATOM   1964  C   THR B  35      20.649  42.962  25.608  1.00 23.45           C
ATOM   1965  O   THR B  35      19.623  42.644  26.230  1.00 21.81           O
ATOM   1966  N   PHE B  36      20.747  44.103  24.913  1.00 24.55           N
ATOM   1967  CA  PHE B  36      19.585  44.967  24.741  1.00 24.95           C
ATOM   1968  CB  PHE B  36      19.966  46.289  24.057  1.00 26.57           C
ATOM   1969  CG  PHE B  36      20.885  47.172  24.877  1.00 27.08           C
ATOM   1970  CD1 PHE B  36      21.769  48.032  24.232  1.00 31.61           C
ATOM   1971  CE1 PHE B  36      22.607  48.862  24.955  1.00 31.51           C
ATOM   1972  CZ  PHE B  36      22.577  48.845  26.329  1.00 29.45           C
ATOM   1973  CE2 PHE B  36      21.700  48.005  27.000  1.00 30.69           C
ATOM   1974  CD2 PHE B  36      20.850  47.173  26.267  1.00 30.10           C
ATOM   1975  C   PHE B  36      18.485  44.268  23.921  1.00 24.99           C
ATOM   1976  O   PHE B  36      17.322  44.567  24.093  1.00 24.61           O
ATOM   1977  N   GLN B  37      18.863  43.364  23.018  1.00 23.62           N
ATOM   1978  CA  GLN B  37      17.881  42.611  22.237  1.00 24.27           C
ATOM   1979  CB  GLN B  37      18.590  41.939  21.048  1.00 24.09           C
ATOM   1980  CG  GLN B  37      17.706  41.158  20.118  1.00 25.55           C
ATOM   1981  CD  GLN B  37      18.396  40.776  18.797  1.00 26.49           C
ATOM   1982  OE1 GLN B  37      19.153  39.798  18.729  1.00 29.17           O
ATOM   1983  NE2 GLN B  37      18.089  41.519  17.728  1.00 28.39           N
ATOM   1984  C   GLN B  37      17.101  41.569  23.081  1.00 24.08           C
ATOM   1985  O   GLN B  37      15.928  41.319  22.847  1.00 24.08           O
ATOM   1986  N   GLN B  38      17.777  40.952  24.041  1.00 23.66           N
ATOM   1987  CA  GLN B  38      17.194  39.855  24.823  1.00 23.73           C
ATOM   1988  CB  GLN B  38      18.305  38.929  25.327  1.00 23.45           C
ATOM   1989  CG  GLN B  38      17.827  37.768  26.239  1.00 23.16           C
ATOM   1990  CD  GLN B  38      16.917  36.795  25.524  1.00 21.27           C
ATOM   1991  OE1 GLN B  38      16.901  36.728  24.285  1.00 23.11           O
ATOM   1992  NE2 GLN B  38      16.172  36.011  26.292  1.00 19.40           N
ATOM   1993  C   GLN B  38      16.384  40.388  26.000  1.00 23.60           C
ATOM   1994  O   GLN B  38      15.406  39.780  26.431  1.00 23.32           O
ATOM   1995  N   TRP B  39      16.795  41.538  26.516  1.00 24.16           N
ATOM   1996  CA  TRP B  39      16.234  42.044  27.768  1.00 24.89           C
ATOM   1997  CB  TRP B  39      17.019  43.283  28.261  1.00 26.32           C
ATOM   1998  CG  TRP B  39      16.196  44.225  29.112  1.00 27.26           C
ATOM   1999  CD1 TRP B  39      15.779  45.488  28.773  1.00 28.72           C
ATOM   2000  NE1 TRP B  39      15.016  46.025  29.795  1.00 28.08           N
ATOM   2001  CE2 TRP B  39      14.918  45.100  30.803  1.00 28.65           C
ATOM   2002  CD2 TRP B  39      15.646  43.950  30.405  1.00 28.37           C
ATOM   2003  CE3 TRP B  39      15.696  42.838  31.271  1.00 28.38           C
ATOM   2004  CZ3 TRP B  39      15.022  42.910  32.489  1.00 27.97           C
ATOM   2005  CH2 TRP B  39      14.318  44.088  32.862  1.00 28.43           C
ATOM   2006  CZ2 TRP B  39      14.251  45.178  32.030  1.00 29.28           C
ATOM   2007  C   TRP B  39      14.701  42.254  27.780  1.00 24.99           C
ATOM   2008  O   TRP B  39      14.039  41.835  28.734  1.00 23.66           O
ATOM   2009  N   PRO B  40      14.126  42.913  26.742  1.00 25.72           N
ATOM   2010  CA  PRO B  40      12.707  43.357  26.815  1.00 25.84           C
ATOM   2011  CB  PRO B  40      12.423  43.854  25.378  1.00 26.74           C
ATOM   2012  CG  PRO B  40      13.757  44.419  24.972  1.00 27.74           C
ATOM   2013  CD  PRO B  40      14.752  43.371  25.488  1.00 25.16           C
ATOM   2014  C   PRO B  40      11.677  42.316  27.244  1.00 26.21           C
ATOM   2015  O   PRO B  40      10.827  42.612  28.083  1.00 26.57           O
ATOM   2016  N   LYS B  41      11.761  41.108  26.701  1.00 25.46           N
ATOM   2017  CA  LYS B  41      10.789  40.073  27.003  1.00 26.04           C
ATOM   2018  CB  LYS B  41      11.010  38.865  26.105  1.00 26.56           C
ATOM   2019  CG  LYS B  41      12.316  38.159  26.402  1.00 29.12           C
ATOM   2020  CD  LYS B  41      12.188  36.680  26.135  1.00 34.77           C
ATOM   2021  CE  LYS B  41      12.286  36.382  24.690  1.00 34.33           C
ATOM   2022  NZ  LYS B  41      11.719  35.039  24.417  1.00 35.39           N
ATOM   2023  C   LYS B  41      10.868  39.599  28.452  1.00 25.47           C
ATOM   2024  O   LYS B  41       9.961  38.911  28.916  1.00 24.92           O
ATOM   2025  N   HIS B  42      11.947  39.948  29.154  1.00 24.55           N
ATOM   2026  CA  HIS B  42      12.091  39.576  30.574  1.00 25.00           C
ATOM   2027  CB  HIS B  42      13.546  39.232  30.876  1.00 25.27           C
ATOM   2028  CG  HIS B  42      14.066  38.092  30.065  1.00 26.40           C
ATOM   2029  ND1 HIS B  42      13.773  36.776  30.357  1.00 26.42           N
ATOM   2030  CE1 HIS B  42      14.368  35.993  29.472  1.00 25.77           C
ATOM   2031  NE2 HIS B  42      15.019  36.757  28.609  1.00 23.40           N
ATOM   2032  CD2 HIS B  42      14.838  38.073  28.950  1.00 24.73           C
ATOM   2033  C   HIS B  42      11.665  40.685  31.541  1.00 26.00           C
ATOM   2034  O   HIS B  42      11.777  40.525  32.764  1.00 25.00           O
ATOM   2035  N   LYS B  43      11.207  41.805  30.989  1.00 25.56           N
ATOM   2036  CA  LYS B  43      10.829  42.984  31.785  1.00 27.07           C
ATOM   2037  CB  LYS B  43      10.272  44.048  30.843  1.00 26.57           C
ATOM   2038  CG  LYS B  43      10.030  45.392  31.448  1.00 29.18           C
ATOM   2039  CD  LYS B  43       9.937  46.495  30.309  1.00 28.87           C
ATOM   2040  CE  LYS B  43      10.381  47.841  30.875  1.00 30.34           C
ATOM   2041  NZ  LYS B  43       9.779  48.112  32.201  1.00 33.89           N
ATOM   2042  C   LYS B  43       9.804  42.657  32.885  1.00 26.71           C
ATOM   2043  O   LYS B  43       9.977  43.047  34.049  1.00 26.33           O
ATOM   2044  N   ASP B  44       8.751  41.932  32.510  1.00 26.76           N
ATOM   2045  CA  ASP B  44       7.661  41.614  33.436  1.00 27.11           C
ATOM   2046  CB  ASP B  44       6.449  41.069  32.672  1.00 27.52           C
ATOM   2047  CG  ASP B  44       5.746  42.130  31.869  1.00 29.68           C
ATOM   2048  OD1 ASP B  44       6.192  43.306  31.868  1.00 31.57           O
ATOM   2049  OD2 ASP B  44       4.738  41.788  31.222  1.00 33.15           O
ATOM   2050  C   ASP B  44       8.045  40.674  34.580  1.00 26.64           C
ATOM   2051  O   ASP B  44       7.266  40.507  35.529  1.00 27.02           O
ATOM   2052  N   GLU B  45       9.219  40.046  34.489  1.00 25.50           N
ATOM   2053  CA  GLU B  45       9.754  39.224  35.606  1.00 25.49           C
ATOM   2054  CB  GLU B  45      10.967  38.417  35.138  1.00 25.21           C
ATOM   2055  CG  GLU B  45      10.685  37.427  34.016  1.00 26.71           C
ATOM   2056  CD  GLU B  45      11.951  36.885  33.410  1.00 29.39           C
ATOM   2057  OE1 GLU B  45      11.884  36.425  32.250  1.00 27.28           O
ATOM   2058  OE2 GLU B  45      13.014  36.947  34.086  1.00 32.97           O
ATOM   2059  C   GLU B  45      10.191  40.035  36.834  1.00 24.91           C
ATOM   2060  O   GLU B  45      10.294  39.486  37.922  1.00 25.47           O
ATOM   2061  N   MET B  46      10.479  41.321  36.629  1.00 23.96           N
ATOM   2062  CA  MET B  46      11.170  42.170  37.615  1.00 23.87           C
ATOM   2063  CB  MET B  46      12.253  43.003  36.911  1.00 23.70           C
ATOM   2064  CG  MET B  46      13.191  42.159  36.002  1.00 23.42           C
ATOM   2065  SD  MET B  46      13.870  40.723  36.871  1.00 24.75           S
ATOM   2066  CE  MET B  46      14.888  40.045  35.541  1.00 27.17           C
ATOM   2067  C   MET B  46      10.195  43.077  38.380  1.00 23.80           C
ATOM   2068  O   MET B  46       9.191  43.526  37.805  1.00 23.26           O
ATOM   2069  N   PRO B  47      10.465  43.315  39.675  1.00 23.61           N
ATOM   2070  CA  PRO B  47       9.545  44.087  40.542  1.00 23.30           C
ATOM   2071  CB  PRO B  47      10.353  44.278  41.841  1.00 22.68           C
ATOM   2072  CG  PRO B  47      11.256  43.095  41.888  1.00 23.39           C
ATOM   2073  CD  PRO B  47      11.638  42.814  40.434  1.00 23.42           C
ATOM   2074  C   PRO B  47       9.067  45.444  39.971  1.00 23.45           C
ATOM   2075  O   PRO B  47       7.896  45.788  40.110  1.00 23.09           O
ATOM   2076  N   PHE B  48       9.970  46.190  39.351  1.00 22.54           N
ATOM   2077  CA  PHE B  48       9.654  47.467  38.736  1.00 23.72           C
ATOM   2078  CB  PHE B  48      10.431  48.578  39.449  1.00 23.18           C
ATOM   2079  CG  PHE B  48      10.233  48.584  40.961  1.00 23.12           C
ATOM   2080  CD1 PHE B  48      11.316  48.358  41.832  1.00 21.89           C
ATOM   2081  CE1 PHE B  48      11.128  48.360  43.249  1.00 22.16           C
ATOM   2082  CZ  PHE B  48       9.878  48.588  43.788  1.00 24.58           C
ATOM   2083  CE2 PHE B  48       8.781  48.826  42.917  1.00 24.88           C
ATOM   2084  CD2 PHE B  48       8.973  48.814  41.512  1.00 23.69           C
ATOM   2085  C   PHE B  48       9.924  47.477  37.227  1.00 23.20           C
ATOM   2086  O   PHE B  48      10.171  48.542  36.627  1.00 23.63           O
ATOM   2087  N   GLY B  49       9.901  46.293  36.608  1.00 24.11           N
ATOM   2088  CA  GLY B  49      10.156  46.187  35.151  1.00 23.52           C
ATOM   2089  C   GLY B  49      11.556  46.612  34.724  1.00 24.47           C
ATOM   2090  O   GLY B  49      11.811  46.877  33.534  1.00 24.48           O
ATOM   2091  N   GLN B  50      12.491  46.637  35.679  1.00 24.22           N
ATOM   2092  CA  GLN B  50      13.848  47.111  35.407  1.00 25.74           C
ATOM   2093  CB  GLN B  50      14.003  48.580  35.866  1.00 25.75           C
ATOM   2094  CG  GLN B  50      13.249  49.567  34.937  1.00 29.08           C
ATOM   2095  CD  GLN B  50      13.735  50.998  35.047  1.00 30.59           C
ATOM   2096  OE1 GLN B  50      14.330  51.542  34.108  1.00 37.86           O
ATOM   2097  NE2 GLN B  50      13.487  51.617  36.186  1.00 33.91           N
ATOM   2098  C   GLN B  50      14.931  46.236  36.052  1.00 24.51           C
ATOM   2099  O   GLN B  50      14.632  45.377  36.895  1.00 22.99           O
ATOM   2100  N   ILE B  51      16.180  46.476  35.638  1.00 23.42           N
ATOM   2101  CA  ILE B  51      17.367  45.814  36.193  1.00 23.25           C
ATOM   2102  CB  ILE B  51      17.996  44.811  35.162  1.00 22.89           C
ATOM   2103  CG1 ILE B  51      18.061  45.408  33.734  1.00 23.92           C
ATOM   2104  CD1 ILE B  51      18.741  44.506  32.688  1.00 24.38           C
ATOM   2105  CG2 ILE B  51      17.236  43.486  35.196  1.00 24.38           C
ATOM   2106  C   ILE B  51      18.377  46.907  36.636  1.00 23.18           C
ATOM   2107  O   ILE B  51      18.356  47.997  36.062  1.00 23.35           O
ATOM   2108  N   PRO B  52      19.301  46.599  37.574  1.00 22.15           N
ATOM   2109  CA  PRO B  52      19.587  45.248  38.097  1.00 21.98           C
ATOM   2110  CB  PRO B  52      20.962  45.412  38.779  1.00 21.40           C
ATOM   2111  CG  PRO B  52      20.933  46.871  39.290  1.00 23.22           C
ATOM   2112  CD  PRO B  52      20.224  47.611  38.133  1.00 22.15           C
ATOM   2113  C   PRO B  52      18.565  44.712  39.094  1.00 22.37           C
ATOM   2114  O   PRO B  52      17.861  45.491  39.732  1.00 21.19           O
ATOM   2115  N   VAL B  53      18.500  43.379  39.230  1.00 21.60           N
ATOM   2116  CA  VAL B  53      17.682  42.745  40.267  1.00 22.14           C
ATOM   2117  CB  VAL B  53      16.353  42.140  39.700  1.00 21.54           C
ATOM   2118  CG1 VAL B  53      15.664  41.216  40.753  1.00 23.27           C
ATOM   2119  CG2 VAL B  53      15.423  43.243  39.253  1.00 22.86           C
ATOM   2120  C   VAL B  53      18.497  41.632  40.883  1.00 21.94           C
ATOM   2121  O   VAL B  53      19.082  40.816  40.157  1.00 21.17           O
ATOM   2122  N   LEU B  54      18.529  41.610  42.215  1.00 22.09           N
ATOM   2123  CA  LEU B  54      19.196  40.521  42.949  1.00 21.80           C
ATOM   2124  CB  LEU B  54      19.848  41.073  44.228  1.00 21.64           C
ATOM   2125  CG  LEU B  54      20.492  40.060  45.199  1.00 22.79           C
ATOM   2126  CD1 LEU B  54      21.821  39.551  44.613  1.00 24.55           C
ATOM   2127  CD2 LEU B  54      20.706  40.706  46.599  1.00 21.85           C
ATOM   2128  C   LEU B  54      18.165  39.442  43.306  1.00 22.89           C
ATOM   2129  O   LEU B  54      17.050  39.771  43.672  1.00 22.67           O
ATOM   2130  N   GLU B  55      18.530  38.162  43.199  1.00 22.47           N
ATOM   2131  CA  GLU B  55      17.784  37.130  43.900  1.00 23.31           C
ATOM   2132  CB  GLU B  55      17.299  36.035  42.961  1.00 23.98           C
ATOM   2133  CG  GLU B  55      16.079  36.409  42.207  1.00 24.96           C
ATOM   2134  CD  GLU B  55      15.490  35.271  41.364  1.00 26.54           C
ATOM   2135  OE1 GLU B  55      15.748  34.064  41.619  1.00 27.34           O
ATOM   2136  OE2 GLU B  55      14.747  35.605  40.439  1.00 28.50           O
ATOM   2137  C   GLU B  55      18.622  36.510  45.005  1.00 24.10           C
ATOM   2138  O   GLU B  55      19.732  36.069  44.756  1.00 25.09           O
ATOM   2139  N   GLU B  56      18.075  36.461  46.215  1.00 24.19           N
ATOM   2140  CA  GLU B  56      18.687  35.679  47.284  1.00 23.90           C
ATOM   2141  CB  GLU B  56      18.966  36.536  48.522  1.00 23.35           C
ATOM   2142  CG  GLU B  56      19.645  35.698  49.665  1.00 23.13           C
ATOM   2143  CD  GLU B  56      19.798  36.425  50.986  1.00 25.94           C
ATOM   2144  OE1 GLU B  56      19.593  35.793  52.049  1.00 32.42           O
ATOM   2145  OE2 GLU B  56      20.156  37.606  51.007  1.00 30.90           O
ATOM   2146  C   GLU B  56      17.730  34.536  47.622  1.00 23.58           C
ATOM   2147  O   GLU B  56      16.592  34.782  48.058  1.00 23.09           O
ATOM   2148  N   ASP B  57      18.171  33.305  47.384  1.00 23.68           N
ATOM   2149  CA  ASP B  57      17.342  32.122  47.643  1.00 24.35           C
ATOM   2150  CB  ASP B  57      17.308  31.825  49.147  1.00 24.40           C
ATOM   2151  CG  ASP B  57      18.651  31.274  49.665  1.00 25.18           C
ATOM   2152  OD1 ASP B  57      18.789  31.031  50.892  1.00 22.94           O
ATOM   2153  OD2 ASP B  57      19.560  31.032  48.828  1.00 28.49           O
ATOM   2154  C   ASP B  57      15.947  32.310  47.037  1.00 24.70           C
ATOM   2155  O   ASP B  57      14.912  31.993  47.653  1.00 24.96           O
ATOM   2156  N   GLY B  58      15.945  32.856  45.827  1.00 24.32           N
ATOM   2157  CA  GLY B  58      14.724  33.025  45.024  1.00 25.34           C
ATOM   2158  C   GLY B  58      13.906  34.270  45.344  1.00 25.53           C
ATOM   2159  O   GLY B  58      12.876  34.486  44.715  1.00 25.93           O
ATOM   2160  N   LYS B  59      14.340  35.063  46.334  1.00 23.83           N
ATOM   2161  CA  LYS B  59      13.627  36.284  46.723  1.00 24.66           C
ATOM   2162  CB  LYS B  59      13.773  36.587  48.231  1.00 24.05           C
ATOM   2163  CG  LYS B  59      13.314  35.504  49.225  1.00 26.78           C
ATOM   2164  CD  LYS B  59      13.445  36.030  50.711  1.00 26.70           C
ATOM   2165  CE  LYS B  59      14.912  36.260  51.179  1.00 29.26           C
ATOM   2166  NZ  LYS B  59      14.992  36.541  52.701  1.00 32.59           N
ATOM   2167  C   LYS B  59      14.224  37.454  45.936  1.00 22.78           C
ATOM   2168  O   LYS B  59      15.436  37.692  46.024  1.00 23.10           O
ATOM   2169  N   GLN B  60      13.394  38.190  45.185  1.00 22.02           N
ATOM   2170  CA  GLN B  60      13.880  39.309  44.380  1.00 21.80           C
ATOM   2171  CB  GLN B  60      12.943  39.608  43.202  1.00 21.52           C
ATOM   2172  CG  GLN B  60      12.991  38.567  42.063  1.00 22.06           C
ATOM   2173  CD  GLN B  60      12.057  38.940  40.934  1.00 22.90           C
ATOM   2174  OE1 GLN B  60      12.465  39.026  39.770  1.00 25.88           O
ATOM   2175  NE2 GLN B  60      10.805  39.204  41.272  1.00 21.06           N
ATOM   2176  C   GLN B  60      14.022  40.601  45.189  1.00 21.46           C
ATOM   2177  O   GLN B  60      13.175  40.896  46.019  1.00 21.87           O
ATOM   2178  N   LEU B  61      15.096  41.340  44.918  1.00 20.98           N
ATOM   2179  CA  LEU B  61      15.317  42.689  45.437  1.00 21.61           C
ATOM   2180  CB  LEU B  61      16.421  42.639  46.493  1.00 22.27           C
ATOM   2181  CG  LEU B  61      16.873  43.975  47.085  1.00 22.13           C
ATOM   2182  CD1 LEU B  61      15.712  44.697  47.786  1.00 21.61           C
ATOM   2183  CD2 LEU B  61      18.056  43.736  48.026  1.00 22.22           C
ATOM   2184  C   LEU B  61      15.797  43.541  44.261  1.00 21.51           C
ATOM   2185  O   LEU B  61      16.892  43.282  43.729  1.00 21.32           O
ATOM   2186  N   ALA B  62      14.989  44.537  43.866  1.00 20.91           N
ATOM   2187  CA  ALA B  62      15.320  45.490  42.817  1.00 21.84           C
ATOM   2188  CB  ALA B  62      14.034  45.904  42.050  1.00 21.63           C
ATOM   2189  C   ALA B  62      16.014  46.758  43.380  1.00 22.07           C
ATOM   2190  O   ALA B  62      16.127  46.912  44.599  1.00 23.04           O
ATOM   2191  N   GLN B  63      16.412  47.660  42.476  1.00 22.27           N
ATOM   2192  CA  GLN B  63      17.025  48.969  42.784  1.00 21.78           C
ATOM   2193  CB  GLN B  63      16.162  49.787  43.802  1.00 21.20           C
ATOM   2194  CG  GLN B  63      14.849  50.313  43.158  1.00 21.22           C
ATOM   2195  CD  GLN B  63      15.057  51.508  42.230  1.00 22.99           C
ATOM   2196  OE1 GLN B  63      14.108  52.003  41.597  1.00 26.68           O
ATOM   2197  NE2 GLN B  63      16.278  51.976  42.144  1.00 19.72           N
ATOM   2198  C   GLN B  63      18.495  48.858  43.192  1.00 21.94           C
ATOM   2199  O   GLN B  63      18.814  48.396  44.287  1.00 21.30           O
ATOM   2200  N   SER B  64      19.398  49.275  42.287  1.00 22.63           N
ATOM   2201  CA  SER B  64      20.852  49.094  42.479  1.00 22.91           C
ATOM   2202  CB  SER B  64      21.656  49.755  41.346  1.00 22.61           C
ATOM   2203  OG  SER B  64      21.563  51.186  41.398  1.00 25.00           O
ATOM   2204  C   SER B  64      21.403  49.530  43.852  1.00 23.13           C
ATOM   2205  O   SER B  64      22.206  48.799  44.439  1.00 22.86           O
ATOM   2206  N   PHE B  65      20.975  50.685  44.382  1.00 22.82           N
ATOM   2207  CA  PHE B  65      21.476  51.140  45.694  1.00 23.82           C
ATOM   2208  CB  PHE B  65      21.276  52.653  45.911  1.00 24.79           C
ATOM   2209  CG  PHE B  65      22.119  53.519  44.970  1.00 26.81           C
ATOM   2210  CD1 PHE B  65      21.652  53.837  43.692  1.00 29.67           C
ATOM   2211  CE1 PHE B  65      22.424  54.612  42.799  1.00 30.84           C
ATOM   2212  CZ  PHE B  65      23.679  55.105  43.224  1.00 29.32           C
ATOM   2213  CE2 PHE B  65      24.166  54.761  44.494  1.00 28.67           C
ATOM   2214  CD2 PHE B  65      23.385  53.982  45.359  1.00 30.24           C
ATOM   2215  C   PHE B  65      20.899  50.350  46.864  1.00 23.41           C
ATOM   2216  O   PHE B  65      21.563  50.180  47.887  1.00 23.10           O
ATOM   2217  N   ALA B  66      19.660  49.880  46.711  1.00 22.87           N
ATOM   2218  CA  ALA B  66      19.034  49.030  47.721  1.00 22.35           C
ATOM   2219  CB  ALA B  66      17.572  48.809  47.425  1.00 23.18           C
ATOM   2220  C   ALA B  66      19.797  47.709  47.783  1.00 22.21           C
ATOM   2221  O   ALA B  66      20.108  47.224  48.871  1.00 20.64           O
ATOM   2222  N   ILE B  67      20.104  47.143  46.616  1.00 21.90           N
ATOM   2223  CA  ILE B  67      20.912  45.928  46.526  1.00 21.23           C
ATOM   2224  CB  ILE B  67      21.042  45.425  45.055  1.00 21.21           C
ATOM   2225  CG1 ILE B  67      19.645  45.074  44.495  1.00 21.64           C
ATOM   2226  CD1 ILE B  67      19.537  45.066  42.942  1.00 20.48           C
ATOM   2227  CG2 ILE B  67      22.022  44.171  44.982  1.00 20.31           C
ATOM   2228  C   ILE B  67      22.314  46.154  47.116  1.00 22.03           C
ATOM   2229  O   ILE B  67      22.792  45.323  47.904  1.00 22.46           O
ATOM   2230  N   ALA B  68      22.998  47.219  46.678  1.00 22.17           N
ATOM   2231  CA  ALA B  68      24.351  47.512  47.174  1.00 22.51           C
ATOM   2232  CB  ALA B  68      24.904  48.814  46.538  1.00 23.40           C
ATOM   2233  C   ALA B  68      24.344  47.629  48.702  1.00 22.76           C
ATOM   2234  O   ALA B  68      25.219  47.072  49.367  1.00 22.11           O
ATOM   2235  N   ARG B  69      23.364  48.353  49.260  1.00 22.87           N
ATOM   2236  CA  ARG B  69      23.325  48.580  50.737  1.00 23.47           C
ATOM   2237  CB  ARG B  69      22.261  49.619  51.124  1.00 23.23           C
ATOM   2238  CG  ARG B  69      22.255  50.020  52.644  1.00 23.79           C
ATOM   2239  CD  ARG B  69      21.206  51.094  52.901  1.00 24.17           C
ATOM   2240  NE  ARG B  69      21.488  52.246  52.048  1.00 23.39           N
ATOM   2241  CZ  ARG B  69      20.811  52.559  50.948  1.00 24.09           C
ATOM   2242  NH1 ARG B  69      19.768  51.845  50.572  1.00 22.14           N
ATOM   2243  NH2 ARG B  69      21.186  53.596  50.221  1.00 24.29           N
ATOM   2244  C   ARG B  69      23.074  47.261  51.489  1.00 23.58           C
ATOM   2245  O   ARG B  69      23.733  46.954  52.488  1.00 22.90           O
ATOM   2246  N   TYR B  70      22.096  46.508  51.001  1.00 22.22           N
ATOM   2247  CA  TYR B  70      21.760  45.207  51.575  1.00 22.33           C
ATOM   2248  CB  TYR B  70      20.650  44.526  50.750  1.00 22.01           C
ATOM   2249  CG  TYR B  70      20.320  43.108  51.254  1.00 23.01           C
ATOM   2250  CD1 TYR B  70      19.728  42.924  52.512  1.00 21.82           C
ATOM   2251  CE1 TYR B  70      19.439  41.671  52.985  1.00 22.95           C
ATOM   2252  CZ  TYR B  70      19.754  40.539  52.221  1.00 24.39           C
ATOM   2253  OH  TYR B  70      19.440  39.303  52.738  1.00 23.99           O
ATOM   2254  CE2 TYR B  70      20.346  40.666  50.965  1.00 21.96           C
ATOM   2255  CD2 TYR B  70      20.645  41.973  50.495  1.00 24.14           C
ATOM   2256  C   TYR B  70      22.976  44.272  51.729  1.00 21.26           C
ATOM   2257  O   TYR B  70      23.260  43.789  52.831  1.00 20.31           O
ATOM   2258  N   LEU B  71      23.692  44.042  50.619  1.00 21.53           N
ATOM   2259  CA  LEU B  71      24.910  43.242  50.620  1.00 21.91           C
ATOM   2260  CB  LEU B  71      25.359  42.940  49.185  1.00 22.56           C
ATOM   2261  CG  LEU B  71      24.328  42.199  48.348  1.00 22.59           C
ATOM   2262  CD1 LEU B  71      24.733  42.263  46.857  1.00 23.02           C
ATOM   2263  CD2 LEU B  71      24.123  40.767  48.832  1.00 21.72           C
ATOM   2264  C   LEU B  71      26.065  43.883  51.376  1.00 22.31           C
ATOM   2265  O   LEU B  71      26.810  43.186  52.058  1.00 22.99           O
ATOM   2266  N   SER B  72      26.203  45.198  51.287  1.00 21.92           N
ATOM   2267  CA  SER B  72      27.242  45.894  52.052  1.00 23.38           C
ATOM   2268  CB  SER B  72      27.317  47.365  51.656  1.00 23.31           C
ATOM   2269  OG  SER B  72      27.862  47.463  50.348  1.00 24.21           O
ATOM   2270  C   SER B  72      27.049  45.751  53.559  1.00 23.87           C
ATOM   2271  O   SER B  72      28.011  45.518  54.308  1.00 23.59           O
ATOM   2272  N   ARG B  73      25.807  45.874  54.014  1.00 24.08           N
ATOM   2273  CA  ARG B  73      25.535  45.574  55.423  1.00 25.26           C
ATOM   2274  CB  ARG B  73      24.095  45.914  55.795  1.00 25.13           C
ATOM   2275  CG  ARG B  73      23.869  47.422  55.871  1.00 27.65           C
ATOM   2276  CD  ARG B  73      22.475  47.869  56.336  1.00 30.29           C
ATOM   2277  NE  ARG B  73      21.723  46.850  57.062  1.00 41.65           N
ATOM   2278  CZ  ARG B  73      20.477  47.023  57.528  1.00 43.99           C
ATOM   2279  NH1 ARG B  73      19.846  48.185  57.356  1.00 42.97           N
ATOM   2280  NH2 ARG B  73      19.852  46.029  58.145  1.00 41.99           N
ATOM   2281  C   ARG B  73      25.893  44.156  55.822  1.00 24.56           C
ATOM   2282  O   ARG B  73      26.473  43.930  56.888  1.00 24.56           O
ATOM   2283  N   LYS B  74      25.561  43.190  54.968  1.00 23.62           N
ATOM   2284  CA  LYS B  74      25.828  41.785  55.273  1.00 24.20           C
ATOM   2285  CB  LYS B  74      25.177  40.887  54.187  1.00 22.45           C
ATOM   2286  CG  LYS B  74      25.174  39.396  54.525  1.00 26.70           C
ATOM   2287  CD  LYS B  74      24.646  38.571  53.343  1.00 26.90           C
ATOM   2288  CE  LYS B  74      23.222  38.988  52.974  1.00 33.13           C
ATOM   2289  NZ  LYS B  74      22.232  38.278  53.855  1.00 37.81           N
ATOM   2290  C   LYS B  74      27.334  41.526  55.315  1.00 23.08           C
ATOM   2291  O   LYS B  74      27.813  40.712  56.112  1.00 23.87           O
ATOM   2292  N   PHE B  75      28.072  42.200  54.437  1.00 22.65           N
ATOM   2293  CA  PHE B  75      29.471  41.850  54.197  1.00 23.98           C
ATOM   2294  CB  PHE B  75      29.734  41.631  52.693  1.00 22.92           C
ATOM   2295  CG  PHE B  75      28.981  40.459  52.113  1.00 25.65           C
ATOM   2296  CD1 PHE B  75      28.466  40.525  50.820  1.00 25.97           C
ATOM   2297  CE1 PHE B  75      27.766  39.438  50.266  1.00 26.03           C
ATOM   2298  CZ  PHE B  75      27.548  38.271  51.045  1.00 26.10           C
ATOM   2299  CE2 PHE B  75      28.052  38.198  52.324  1.00 27.18           C
ATOM   2300  CD2 PHE B  75      28.757  39.316  52.866  1.00 26.58           C
ATOM   2301  C   PHE B  75      30.512  42.800  54.767  1.00 23.39           C
ATOM   2302  O   PHE B  75      31.715  42.502  54.688  1.00 22.59           O
ATOM   2303  N   GLY B  76      30.053  43.910  55.349  1.00 22.89           N
ATOM   2304  CA  GLY B  76      30.927  44.831  56.085  1.00 22.88           C
ATOM   2305  C   GLY B  76      31.473  46.018  55.313  1.00 23.50           C
ATOM   2306  O   GLY B  76      32.539  46.547  55.655  1.00 24.36           O
ATOM   2307  N   PHE B  77      30.728  46.472  54.304  1.00 22.99           N
ATOM   2308  CA  PHE B  77      31.147  47.596  53.463  1.00 23.81           C
ATOM   2309  CB  PHE B  77      31.344  47.098  52.029  1.00 23.89           C
ATOM   2310  CG  PHE B  77      32.257  45.951  51.949  1.00 26.15           C
ATOM   2311  CD1 PHE B  77      33.596  46.095  52.342  1.00 29.57           C
ATOM   2312  CE1 PHE B  77      34.469  45.005  52.311  1.00 31.55           C
ATOM   2313  CZ  PHE B  77      33.987  43.752  51.893  1.00 28.42           C
ATOM   2314  CE2 PHE B  77      32.664  43.614  51.508  1.00 30.53           C
ATOM   2315  CD2 PHE B  77      31.800  44.713  51.542  1.00 27.53           C
ATOM   2316  C   PHE B  77      30.158  48.745  53.481  1.00 22.61           C
ATOM   2317  O   PHE B  77      30.111  49.533  52.550  1.00 22.93           O
ATOM   2318  N   ALA B  78      29.346  48.811  54.535  1.00 21.96           N
ATOM   2319  CA  ALA B  78      28.289  49.807  54.610  1.00 22.59           C
ATOM   2320  CB  ALA B  78      27.021  49.179  55.146  1.00 22.30           C
ATOM   2321  C   ALA B  78      28.656  50.997  55.499  1.00 22.83           C
ATOM   2322  O   ALA B  78      27.912  51.974  55.538  1.00 23.27           O
ATOM   2323  N   GLY B  79      29.753  50.889  56.234  1.00 22.61           N
ATOM   2324  CA  GLY B  79      30.053  51.876  57.295  1.00 23.27           C
ATOM   2325  C   GLY B  79      30.209  51.172  58.613  1.00 24.43           C
ATOM   2326  O   GLY B  79      29.636  50.098  58.811  1.00 25.36           O
ATOM   2327  N   LYS B  80      30.961  51.783  59.533  1.00 25.15           N
ATOM   2328  CA  LYS B  80      31.428  51.098  60.759  1.00 27.06           C
ATOM   2329  CB  LYS B  80      32.843  51.608  61.109  1.00 27.63           C
ATOM   2330  CG  LYS B  80      33.458  51.082  62.415  1.00 30.55           C
ATOM   2331  CD  LYS B  80      34.940  51.520  62.545  1.00 30.90           C
ATOM   2332  CE  LYS B  80      35.551  51.059  63.885  1.00 34.30           C
ATOM   2333  NZ  LYS B  80      35.723  49.559  63.931  1.00 37.45           N
ATOM   2334  C   LYS B  80      30.451  51.275  61.943  1.00 25.75           C
ATOM   2335  O   LYS B  80      30.396  50.433  62.845  1.00 26.23           O
ATOM   2336  N   THR B  81      29.680  52.364  61.914  1.00 24.03           N
ATOM   2337  CA  THR B  81      28.736  52.737  62.957  1.00 23.19           C
ATOM   2338  CB  THR B  81      29.265  53.943  63.804  1.00 23.52           C
ATOM   2339  OG1 THR B  81      29.331  55.121  62.990  1.00 22.21           O
ATOM   2340  CG2 THR B  81      30.646  53.652  64.408  1.00 23.03           C
ATOM   2341  C   THR B  81      27.425  53.175  62.308  1.00 23.09           C
ATOM   2342  O   THR B  81      27.412  53.520  61.129  1.00 22.33           O
ATOM   2343  N   PRO B  82      26.314  53.170  63.058  1.00 23.12           N
ATOM   2344  CA  PRO B  82      25.071  53.632  62.402  1.00 23.32           C
ATOM   2345  CB  PRO B  82      24.037  53.560  63.520  1.00 23.41           C
ATOM   2346  CG  PRO B  82      24.608  52.518  64.497  1.00 24.24           C
ATOM   2347  CD  PRO B  82      26.084  52.711  64.445  1.00 23.43           C
ATOM   2348  C   PRO B  82      25.149  55.054  61.770  1.00 23.53           C
ATOM   2349  O   PRO B  82      24.629  55.258  60.663  1.00 22.42           O
ATOM   2350  N   PHE B  83      25.788  56.021  62.443  1.00 22.98           N
ATOM   2351  CA  PHE B  83      25.912  57.353  61.839  1.00 23.45           C
ATOM   2352  CB  PHE B  83      26.411  58.431  62.802  1.00 24.19           C
ATOM   2353  CG  PHE B  83      26.089  59.844  62.338  1.00 25.14           C
ATOM   2354  CD1 PHE B  83      24.834  60.411  62.603  1.00 24.18           C
ATOM   2355  CE1 PHE B  83      24.516  61.694  62.156  1.00 25.28           C
ATOM   2356  CZ  PHE B  83      25.473  62.443  61.459  1.00 23.87           C
ATOM   2357  CE2 PHE B  83      26.724  61.900  61.186  1.00 24.91           C
ATOM   2358  CD2 PHE B  83      27.026  60.594  61.630  1.00 27.57           C
ATOM   2359  C   PHE B  83      26.780  57.346  60.589  1.00 23.12           C
ATOM   2360  O   PHE B  83      26.506  58.061  59.638  1.00 21.90           O
ATOM   2361  N   GLU B  84      27.836  56.556  60.608  1.00 23.14           N
ATOM   2362  CA  GLU B  84      28.710  56.451  59.452  1.00 24.21           C
ATOM   2363  CB  GLU B  84      29.981  55.696  59.855  1.00 25.78           C
ATOM   2364  CG  GLU B  84      31.023  55.631  58.794  1.00 29.83           C
ATOM   2365  CD  GLU B  84      32.316  55.014  59.291  1.00 34.44           C
ATOM   2366  OE1 GLU B  84      32.603  53.874  58.850  1.00 33.68           O
ATOM   2367  OE2 GLU B  84      33.024  55.671  60.101  1.00 33.28           O
ATOM   2368  C   GLU B  84      27.995  55.769  58.272  1.00 23.22           C
ATOM   2369  O   GLU B  84      28.199  56.144  57.091  1.00 22.94           O
ATOM   2370  N   GLU B  85      27.148  54.776  58.569  1.00 21.88           N
ATOM   2371  CA  GLU B  85      26.351  54.152  57.503  1.00 22.17           C
ATOM   2372  CB  GLU B  85      25.434  53.076  58.086  1.00 22.56           C
ATOM   2373  CG  GLU B  85      26.155  51.797  58.520  1.00 21.72           C
ATOM   2374  CD  GLU B  85      25.175  50.734  59.009  1.00 23.89           C
ATOM   2375  OE1 GLU B  85      24.549  50.067  58.182  1.00 22.68           O
ATOM   2376  OE2 GLU B  85      25.026  50.606  60.233  1.00 28.36           O
ATOM   2377  C   GLU B  85      25.473  55.188  56.801  1.00 22.06           C
ATOM   2378  O   GLU B  85      25.246  55.096  55.600  1.00 22.34           O
ATOM   2379  N   ALA B  86      24.925  56.106  57.597  1.00 21.67           N
ATOM   2380  CA  ALA B  86      24.064  57.182  57.097  1.00 21.80           C
ATOM   2381  CB  ALA B  86      23.425  57.942  58.261  1.00 21.41           C
ATOM   2382  C   ALA B  86      24.915  58.118  56.240  1.00 21.91           C
ATOM   2383  O   ALA B  86      24.466  58.563  55.179  1.00 21.71           O
ATOM   2384  N   LEU B  87      26.127  58.444  56.716  1.00 21.04           N
ATOM   2385  CA  LEU B  87      27.055  59.304  55.937  1.00 20.84           C
ATOM   2386  CB  LEU B  87      28.316  59.627  56.745  1.00 21.35           C
ATOM   2387  CG  LEU B  87      28.130  60.653  57.883  1.00 19.95           C
ATOM   2388  CD1 LEU B  87      29.399  60.798  58.736  1.00 22.51           C
ATOM   2389  CD2 LEU B  87      27.697  62.017  57.344  1.00 19.83           C
ATOM   2390  C   LEU B  87      27.398  58.669  54.596  1.00 21.35           C
ATOM   2391  O   LEU B  87      27.396  59.326  53.553  1.00 20.43           O
ATOM   2392  N   VAL B  88      27.688  57.378  54.629  1.00 21.18           N
ATOM   2393  CA  VAL B  88      27.863  56.585  53.397  1.00 20.46           C
ATOM   2394  CB  VAL B  88      28.225  55.128  53.724  1.00 19.43           C
ATOM   2395  CG1 VAL B  88      28.209  54.243  52.463  1.00 20.50           C
ATOM   2396  CG2 VAL B  88      29.602  55.073  54.459  1.00 20.72           C
ATOM   2397  C   VAL B  88      26.665  56.691  52.425  1.00 20.89           C
ATOM   2398  O   VAL B  88      26.867  56.950  51.235  1.00 21.17           O
ATOM   2399  N   ASP B  89      25.449  56.503  52.939  1.00 20.32           N
ATOM   2400  CA  ASP B  89      24.193  56.706  52.194  1.00 21.16           C
ATOM   2401  CB  ASP B  89      22.941  56.468  53.079  1.00 21.26           C
ATOM   2402  CG  ASP B  89      22.746  54.984  53.479  1.00 21.02           C
ATOM   2403  OD1 ASP B  89      23.537  54.114  53.074  1.00 22.41           O
ATOM   2404  OD2 ASP B  89      21.768  54.698  54.204  1.00 24.29           O
ATOM   2405  C   ASP B  89      24.112  58.099  51.594  1.00 21.92           C
ATOM   2406  O   ASP B  89      23.730  58.234  50.423  1.00 20.87           O
ATOM   2407  N   SER B  90      24.483  59.125  52.365  1.00 21.77           N
ATOM   2408  CA  SER B  90      24.350  60.500  51.838  1.00 22.08           C
ATOM   2409  CB  SER B  90      24.585  61.542  52.954  1.00 22.04           C
ATOM   2410  OG  SER B  90      25.953  61.721  53.234  1.00 21.03           O
ATOM   2411  C   SER B  90      25.297  60.736  50.647  1.00 22.52           C
ATOM   2412  O   SER B  90      24.915  61.385  49.674  1.00 23.62           O
ATOM   2413  N   VAL B  91      26.512  60.190  50.726  1.00 21.92           N
ATOM   2414  CA  VAL B  91      27.503  60.294  49.626  1.00 21.91           C
ATOM   2415  CB  VAL B  91      28.931  59.801  50.065  1.00 22.63           C
ATOM   2416  CG1 VAL B  91      29.866  59.679  48.856  1.00 22.60           C
ATOM   2417  CG2 VAL B  91      29.547  60.766  51.103  1.00 21.75           C
ATOM   2418  C   VAL B  91      26.999  59.502  48.425  1.00 22.84           C
ATOM   2419  O   VAL B  91      27.084  59.967  47.263  1.00 23.03           O
ATOM   2420  N   ALA B  92      26.444  58.315  48.696  1.00 21.98           N
ATOM   2421  CA  ALA B  92      25.882  57.482  47.621  1.00 22.53           C
ATOM   2422  CB  ALA B  92      25.458  56.102  48.150  1.00 22.21           C
ATOM   2423  C   ALA B  92      24.708  58.209  46.935  1.00 22.92           C
ATOM   2424  O   ALA B  92      24.563  58.147  45.711  1.00 22.74           O
ATOM   2425  N   ASP B  93      23.895  58.914  47.713  1.00 23.82           N
ATOM   2426  CA  ASP B  93      22.772  59.661  47.143  1.00 23.66           C
ATOM   2427  CB  ASP B  93      21.797  60.102  48.242  1.00 25.77           C
ATOM   2428  CG  ASP B  93      20.776  59.019  48.599  1.00 28.03           C
ATOM   2429  OD1 ASP B  93      20.745  57.929  47.964  1.00 29.55           O
ATOM   2430  OD2 ASP B  93      19.976  59.284  49.513  1.00 32.30           O
ATOM   2431  C   ASP B  93      23.240  60.868  46.337  1.00 23.40           C
ATOM   2432  O   ASP B  93      22.624  61.196  45.339  1.00 22.56           O
ATOM   2433  N   GLN B  94      24.307  61.541  46.778  1.00 23.46           N
ATOM   2434  CA  GLN B  94      24.901  62.616  45.976  1.00 23.38           C
ATOM   2435  CB  GLN B  94      26.000  63.372  46.745  1.00 23.82           C
ATOM   2436  CG  GLN B  94      26.457  64.654  46.021  1.00 23.86           C
ATOM   2437  CD  GLN B  94      25.388  65.772  45.994  1.00 26.49           C
ATOM   2438  OE1 GLN B  94      24.443  65.778  46.786  1.00 23.22           O
ATOM   2439  NE2 GLN B  94      25.555  66.734  45.065  1.00 28.40           N
ATOM   2440  C   GLN B  94      25.455  62.069  44.660  1.00 23.78           C
ATOM   2441  O   GLN B  94      25.229  62.665  43.594  1.00 22.96           O
ATOM   2442  N   TYR B  95      26.177  60.946  44.745  1.00 23.52           N
ATOM   2443  CA  TYR B  95      26.603  60.203  43.546  1.00 23.57           C
ATOM   2444  CB  TYR B  95      27.325  58.911  43.928  1.00 23.86           C
ATOM   2445  CG  TYR B  95      27.636  58.023  42.736  1.00 24.42           C
ATOM   2446  CD1 TYR B  95      28.678  58.336  41.871  1.00 25.28           C
ATOM   2447  CE1 TYR B  95      28.970  57.510  40.742  1.00 25.50           C
ATOM   2448  CZ  TYR B  95      28.185  56.383  40.505  1.00 25.62           C
ATOM   2449  OH  TYR B  95      28.469  55.598  39.412  1.00 26.66           O
ATOM   2450  CE2 TYR B  95      27.128  56.060  41.358  1.00 26.03           C
ATOM   2451  CD2 TYR B  95      26.864  56.884  42.471  1.00 23.26           C
ATOM   2452  C   TYR B  95      25.416  59.894  42.611  1.00 24.05           C
ATOM   2453  O   TYR B  95      25.511  60.085  41.403  1.00 23.71           O
ATOM   2454  N   LYS B  96      24.301  59.432  43.170  1.00 24.86           N
ATOM   2455  CA  LYS B  96      23.107  59.157  42.357  1.00 27.01           C
ATOM   2456  CB  LYS B  96      22.021  58.474  43.199  1.00 26.65           C
ATOM   2457  CG  LYS B  96      20.715  58.199  42.444  1.00 29.61           C
ATOM   2458  CD  LYS B  96      19.786  57.353  43.323  1.00 30.27           C
ATOM   2459  CE  LYS B  96      19.142  56.272  42.458  1.00 34.09           C
ATOM   2460  NZ  LYS B  96      18.356  55.333  43.267  1.00 37.07           N
ATOM   2461  C   LYS B  96      22.555  60.414  41.654  1.00 26.46           C
ATOM   2462  O   LYS B  96      22.150  60.348  40.465  1.00 26.57           O
ATOM   2463  N   ASP B  97      22.563  61.552  42.357  1.00 26.11           N
ATOM   2464  CA  ASP B  97      22.121  62.839  41.779  1.00 26.13           C
ATOM   2465  CB  ASP B  97      22.152  63.973  42.826  1.00 26.53           C
ATOM   2466  CG  ASP B  97      21.013  63.883  43.885  1.00 26.91           C
ATOM   2467  OD1 ASP B  97      20.049  63.118  43.730  1.00 27.58           O
ATOM   2468  OD2 ASP B  97      21.087  64.615  44.891  1.00 28.67           O
ATOM   2469  C   ASP B  97      22.982  63.237  40.572  1.00 25.60           C
ATOM   2470  O   ASP B  97      22.470  63.678  39.546  1.00 24.61           O
ATOM   2471  N   TYR B  98      24.294  63.122  40.742  1.00 25.70           N
ATOM   2472  CA  TYR B  98      25.286  63.357  39.689  1.00 25.41           C
ATOM   2473  CB  TYR B  98      26.694  63.188  40.291  1.00 25.43           C
ATOM   2474  CG  TYR B  98      27.801  62.993  39.263  1.00 25.16           C
ATOM   2475  CD1 TYR B  98      28.252  64.069  38.487  1.00 23.93           C
ATOM   2476  CE1 TYR B  98      29.279  63.903  37.534  1.00 25.62           C
ATOM   2477  CZ  TYR B  98      29.860  62.642  37.370  1.00 25.66           C
ATOM   2478  OH  TYR B  98      30.867  62.490  36.423  1.00 26.43           O
ATOM   2479  CE2 TYR B  98      29.435  61.554  38.147  1.00 23.14           C
ATOM   2480  CD2 TYR B  98      28.403  61.734  39.080  1.00 26.39           C
ATOM   2481  C   TYR B  98      25.096  62.440  38.452  1.00 25.79           C
ATOM   2482  O   TYR B  98      25.085  62.900  37.308  1.00 25.51           O
ATOM   2483  N   ILE B  99      24.953  61.152  38.689  1.00 25.68           N
ATOM   2484  CA  ILE B  99      24.610  60.206  37.622  1.00 26.80           C
ATOM   2485  CB  ILE B  99      24.539  58.781  38.170  1.00 26.31           C
ATOM   2486  CG1 ILE B  99      25.920  58.377  38.729  1.00 26.03           C
ATOM   2487  CD1 ILE B  99      27.050  58.369  37.673  1.00 25.44           C
ATOM   2488  CG2 ILE B  99      24.078  57.804  37.081  1.00 29.15           C
ATOM   2489  C   ILE B  99      23.319  60.592  36.876  1.00 27.66           C
ATOM   2490  O   ILE B  99      23.221  60.435  35.639  1.00 27.92           O
ATOM   2491  N   ASN B 100      22.335  61.114  37.608  1.00 27.17           N
ATOM   2492  CA  ASN B 100      21.107  61.562  36.966  1.00 28.20           C
ATOM   2493  CB  ASN B 100      20.040  61.934  37.999  1.00 28.28           C
ATOM   2494  CG  ASN B 100      18.732  62.360  37.344  1.00 33.56           C
ATOM   2495  OD1 ASN B 100      18.355  63.557  37.352  1.00 36.69           O
ATOM   2496  ND2 ASN B 100      18.035  61.386  36.749  1.00 33.52           N
ATOM   2497  C   ASN B 100      21.382  62.743  36.039  1.00 27.36           C
ATOM   2498  O   ASN B 100      20.872  62.806  34.898  1.00 27.81           O
ATOM   2499  N   GLU B 101      22.201  63.669  36.528  1.00 26.18           N
ATOM   2500  CA  GLU B 101      22.630  64.817  35.759  1.00 26.93           C
ATOM   2501  CB  GLU B 101      23.495  65.747  36.603  1.00 25.74           C
ATOM   2502  CG  GLU B 101      23.829  67.056  35.946  1.00 30.82           C
ATOM   2503  CD  GLU B 101      24.554  68.002  36.902  1.00 34.72           C
ATOM   2504  OE1 GLU B 101      24.954  69.102  36.463  1.00 36.23           O
ATOM   2505  OE2 GLU B 101      24.738  67.632  38.084  1.00 35.91           O
ATOM   2506  C   GLU B 101      23.346  64.415  34.472  1.00 26.09           C
ATOM   2507  O   GLU B 101      23.110  65.016  33.438  1.00 26.25           O
ATOM   2508  N   ILE B 102      24.203  63.404  34.516  1.00 26.28           N
ATOM   2509  CA  ILE B 102      24.921  62.988  33.299  1.00 26.36           C
ATOM   2510  CB  ILE B 102      26.416  62.692  33.582  1.00 27.03           C
ATOM   2511  CG1 ILE B 102      26.571  61.470  34.480  1.00 27.83           C
ATOM   2512  CD1 ILE B 102      27.970  60.906  34.502  1.00 27.01           C
ATOM   2513  CG2 ILE B 102      27.141  63.947  34.155  1.00 24.78           C
ATOM   2514  C   ILE B 102      24.275  61.815  32.518  1.00 27.48           C
ATOM   2515  O   ILE B 102      24.899  61.253  31.600  1.00 26.52           O
ATOM   2516  N   ARG B 103      23.047  61.457  32.879  1.00 28.39           N
ATOM   2517  CA  ARG B 103      22.306  60.404  32.173  1.00 29.97           C
ATOM   2518  CB  ARG B 103      20.872  60.272  32.685  1.00 30.53           C
ATOM   2519  CG  ARG B 103      20.085  59.149  31.978  1.00 32.45           C
ATOM   2520  CD  ARG B 103      18.770  58.825  32.671  1.00 34.80           C
ATOM   2521  NE  ARG B 103      19.014  57.996  33.855  1.00 43.44           N
ATOM   2522  CZ  ARG B 103      18.776  58.382  35.103  1.00 45.72           C
ATOM   2523  NH1 ARG B 103      18.255  59.578  35.338  1.00 47.66           N
ATOM   2524  NH2 ARG B 103      19.046  57.568  36.111  1.00 45.24           N
ATOM   2525  C   ARG B 103      22.320  60.517  30.622  1.00 28.49           C
ATOM   2526  O   ARG B 103      22.529  59.504  29.972  1.00 27.89           O
ATOM   2527  N   PRO B 104      22.122  61.729  30.047  1.00 28.60           N
ATOM   2528  CA  PRO B 104      22.207  61.804  28.572  1.00 28.71           C
ATOM   2529  CB  PRO B 104      22.062  63.309  28.280  1.00 28.33           C
ATOM   2530  CG  PRO B 104      21.283  63.822  29.430  1.00 29.40           C
ATOM   2531  CD  PRO B 104      21.772  63.040  30.623  1.00 27.97           C
ATOM   2532  C   PRO B 104      23.545  61.286  28.029  1.00 28.55           C
ATOM   2533  O   PRO B 104      23.576  60.645  26.987  1.00 27.30           O
ATOM   2534  N   TYR B 105      24.635  61.571  28.741  1.00 27.85           N
ATOM   2535  CA  TYR B 105      25.952  61.125  28.320  1.00 27.19           C
ATOM   2536  CB  TYR B 105      27.053  61.816  29.144  1.00 26.20           C
ATOM   2537  CG  TYR B 105      28.406  61.177  28.952  1.00 26.39           C
ATOM   2538  CD1 TYR B 105      28.868  60.161  29.822  1.00 27.03           C
ATOM   2539  CE1 TYR B 105      30.132  59.561  29.622  1.00 26.12           C
ATOM   2540  CZ  TYR B 105      30.915  59.977  28.537  1.00 26.87           C
ATOM   2541  OH  TYR B 105      32.149  59.421  28.301  1.00 25.80           O
ATOM   2542  CE2 TYR B 105      30.465  60.968  27.671  1.00 27.63           C
ATOM   2543  CD2 TYR B 105      29.223  61.557  27.879  1.00 27.41           C
ATOM   2544  C   TYR B 105      26.078  59.608  28.435  1.00 27.42           C
ATOM   2545  O   TYR B 105      26.609  58.937  27.539  1.00 26.99           O
ATOM   2546  N   LEU B 106      25.616  59.068  29.564  1.00 26.20           N
ATOM   2547  CA  LEU B 106      25.730  57.635  29.815  1.00 26.51           C
ATOM   2548  CB  LEU B 106      25.345  57.321  31.266  1.00 25.32           C
ATOM   2549  CG  LEU B 106      26.210  57.979  32.347  1.00 26.46           C
ATOM   2550  CD1 LEU B 106      25.570  57.809  33.761  1.00 24.33           C
ATOM   2551  CD2 LEU B 106      27.636  57.431  32.325  1.00 25.36           C
ATOM   2552  C   LEU B 106      24.891  56.799  28.817  1.00 26.98           C
ATOM   2553  O   LEU B 106      25.335  55.751  28.343  1.00 26.51           O
ATOM   2554  N   ARG B 107      23.702  57.278  28.480  1.00 28.23           N
ATOM   2555  CA  ARG B 107      22.870  56.592  27.482  1.00 29.24           C
ATOM   2556  CB  ARG B 107      21.460  57.204  27.420  1.00 29.32           C
ATOM   2557  CG  ARG B 107      20.616  56.966  28.706  1.00 30.01           C
ATOM   2558  CD  ARG B 107      19.302  57.766  28.673  1.00 31.71           C
ATOM   2559  NE  ARG B 107      18.505  57.478  27.472  1.00 36.42           N
ATOM   2560  CZ  ARG B 107      17.669  56.444  27.333  1.00 38.25           C
ATOM   2561  NH1 ARG B 107      17.477  55.568  28.324  1.00 36.86           N
ATOM   2562  NH2 ARG B 107      17.009  56.291  26.190  1.00 39.39           N
ATOM   2563  C   ARG B 107      23.529  56.583  26.078  1.00 28.81           C
ATOM   2564  O   ARG B 107      23.468  55.578  25.351  1.00 28.44           O
ATOM   2565  N   VAL B 108      24.178  57.683  25.718  1.00 28.38           N
ATOM   2566  CA  VAL B 108      24.934  57.710  24.468  1.00 29.28           C
ATOM   2567  CB  VAL B 108      25.423  59.127  24.105  1.00 28.14           C
ATOM   2568  CG1 VAL B 108      26.368  59.062  22.928  1.00 28.78           C
ATOM   2569  CG2 VAL B 108      24.237  59.985  23.744  1.00 28.49           C
ATOM   2570  C   VAL B 108      26.075  56.664  24.462  1.00 29.81           C
ATOM   2571  O   VAL B 108      26.150  55.841  23.544  1.00 28.77           O
ATOM   2572  N   VAL B 109      26.928  56.682  25.484  1.00 29.73           N
ATOM   2573  CA  VAL B 109      28.076  55.759  25.553  1.00 31.05           C
ATOM   2574  CB  VAL B 109      29.039  56.088  26.751  1.00 31.21           C
ATOM   2575  CG1 VAL B 109      30.109  55.007  26.935  1.00 30.74           C
ATOM   2576  CG2 VAL B 109      29.709  57.423  26.530  1.00 29.14           C
ATOM   2577  C   VAL B 109      27.625  54.289  25.564  1.00 32.15           C
ATOM   2578  O   VAL B 109      28.229  53.437  24.904  1.00 32.22           O
ATOM   2579  N   ALA B 110      26.528  54.012  26.265  1.00 32.78           N
ATOM   2580  CA  ALA B 110      25.970  52.663  26.337  1.00 34.00           C
ATOM   2581  CB  ALA B 110      24.941  52.581  27.450  1.00 33.14           C
ATOM   2582  C   ALA B 110      25.355  52.227  24.987  1.00 35.14           C
ATOM   2583  O   ALA B 110      25.088  51.035  24.770  1.00 35.44           O
ATOM   2584  N   GLY B 111      25.135  53.188  24.089  1.00 35.37           N
ATOM   2585  CA  GLY B 111      24.590  52.883  22.765  1.00 36.29           C
ATOM   2586  C   GLY B 111      23.069  52.889  22.713  1.00 36.96           C
ATOM   2587  O   GLY B 111      22.467  52.527  21.686  1.00 37.49           O
ATOM   2588  N   VAL B 112      22.455  53.308  23.817  1.00 36.74           N
ATOM   2589  CA  VAL B 112      21.003  53.395  23.955  1.00 37.15           C
ATOM   2590  CB  VAL B 112      20.593  53.592  25.442  1.00 37.29           C
ATOM   2591  CG1 VAL B 112      19.086  53.749  25.570  1.00 38.90           C
ATOM   2592  CG2 VAL B 112      21.085  52.445  26.300  1.00 39.41           C
ATOM   2593  C   VAL B 112      20.418  54.539  23.130  1.00 35.99           C
ATOM   2594  O   VAL B 112      19.393  54.373  22.472  1.00 36.10           O
ATOM   2595  N   ASP B 113      21.071  55.696  23.190  1.00 35.23           N
ATOM   2596  CA  ASP B 113      20.672  56.893  22.459  1.00 34.76           C
ATOM   2597  CB  ASP B 113      20.567  58.111  23.388  1.00 34.76           C
ATOM   2598  CG  ASP B 113      19.337  58.084  24.295  1.00 35.32           C
ATOM   2599  OD1 ASP B 113      19.323  58.900  25.243  1.00 33.53           O
ATOM   2600  OD2 ASP B 113      18.398  57.282  24.064  1.00 33.60           O
ATOM   2601  C   ASP B 113      21.741  57.199  21.418  1.00 34.51           C
ATOM   2602  O   ASP B 113      22.892  56.771  21.549  1.00 33.37           O
ATOM   2603  N   GLN B 114      21.355  57.941  20.389  1.00 34.24           N
ATOM   2604  CA  GLN B 114      22.298  58.387  19.374  1.00 34.99           C
ATOM   2605  CB  GLN B 114      21.592  58.629  18.035  1.00 34.33           C
ATOM   2606  CG  GLN B 114      21.085  57.345  17.371  1.00 36.49           C
ATOM   2607  CD  GLN B 114      20.291  57.601  16.092  1.00 37.48           C
ATOM   2608  OE1 GLN B 114      19.719  58.693  15.885  1.00 40.34           O
ATOM   2609  NE2 GLN B 114      20.253  56.591  15.214  1.00 41.21           N
ATOM   2610  C   GLN B 114      22.936  59.664  19.873  1.00 34.00           C
ATOM   2611  O   GLN B 114      22.260  60.505  20.478  1.00 34.14           O
ATOM   2612  N   GLY B 115      24.237  59.797  19.649  1.00 33.06           N
ATOM   2613  CA  GLY B 115      24.935  61.012  20.055  1.00 33.10           C
ATOM   2614  C   GLY B 115      26.440  60.912  19.998  1.00 32.20           C
ATOM   2615  O   GLY B 115      27.001  59.854  19.701  1.00 31.33           O
ATOM   2616  N   ASP B 116      27.073  62.038  20.309  1.00 32.22           N
ATOM   2617  CA  ASP B 116      28.509  62.239  20.216  1.00 31.78           C
ATOM   2618  CB  ASP B 116      28.778  63.582  19.509  1.00 31.77           C
ATOM   2619  CG  ASP B 116      30.268  63.966  19.448  1.00 33.08           C
ATOM   2620  OD1 ASP B 116      31.108  63.439  20.215  1.00 33.14           O
ATOM   2621  OD2 ASP B 116      30.596  64.839  18.616  1.00 34.44           O
ATOM   2622  C   ASP B 116      28.992  62.281  21.663  1.00 31.34           C
ATOM   2623  O   ASP B 116      28.741  63.257  22.368  1.00 30.82           O
ATOM   2624  N   PRO B 117      29.643  61.200  22.117  1.00 30.82           N
ATOM   2625  CA  PRO B 117      30.140  61.098  23.483  1.00 30.57           C
ATOM   2626  CB  PRO B 117      30.879  59.751  23.482  1.00 30.55           C
ATOM   2627  CG  PRO B 117      30.213  58.958  22.411  1.00 30.42           C
ATOM   2628  CD  PRO B 117      29.921  59.973  21.343  1.00 30.85           C
ATOM   2629  C   PRO B 117      31.080  62.241  23.879  1.00 30.48           C
ATOM   2630  O   PRO B 117      30.952  62.763  24.972  1.00 30.29           O
ATOM   2631  N   GLU B 118      31.990  62.641  22.986  1.00 30.63           N
ATOM   2632  CA  GLU B 118      32.952  63.720  23.268  1.00 31.61           C
ATOM   2633  CB  GLU B 118      33.974  63.862  22.127  1.00 31.54           C
ATOM   2634  CG  GLU B 118      35.110  64.815  22.492  1.00 32.23           C
ATOM   2635  CD  GLU B 118      36.177  64.932  21.421  1.00 34.34           C
ATOM   2636  OE1 GLU B 118      35.842  64.925  20.207  1.00 39.45           O
ATOM   2637  OE2 GLU B 118      37.357  65.060  21.810  1.00 38.82           O
ATOM   2638  C   GLU B 118      32.269  65.070  23.518  1.00 30.76           C
ATOM   2639  O   GLU B 118      32.620  65.788  24.456  1.00 30.32           O
ATOM   2640  N   LYS B 119      31.283  65.393  22.685  1.00 29.88           N
ATOM   2641  CA  LYS B 119      30.487  66.616  22.852  1.00 29.71           C
ATOM   2642  CB  LYS B 119      29.539  66.805  21.664  1.00 30.41           C
ATOM   2643  CG  LYS B 119      28.791  68.129  21.670  1.00 32.48           C
ATOM   2644  CD  LYS B 119      28.239  68.472  20.297  1.00 36.93           C
ATOM   2645  CE  LYS B 119      27.102  69.506  20.371  1.00 39.75           C
ATOM   2646  NZ  LYS B 119      25.769  68.868  20.691  1.00 43.32           N
ATOM   2647  C   LYS B 119      29.711  66.634  24.188  1.00 29.39           C
ATOM   2648  O   LYS B 119      29.713  67.644  24.899  1.00 28.36           O
ATOM   2649  N   LEU B 120      29.058  65.528  24.528  1.00 28.00           N
ATOM   2650  CA  LEU B 120      28.334  65.465  25.805  1.00 28.59           C
ATOM   2651  CB  LEU B 120      27.414  64.250  25.850  1.00 28.44           C
ATOM   2652  CG  LEU B 120      26.160  64.384  24.972  1.00 30.68           C
ATOM   2653  CD1 LEU B 120      25.648  63.018  24.590  1.00 28.43           C
ATOM   2654  CD2 LEU B 120      25.082  65.193  25.707  1.00 30.27           C
ATOM   2655  C   LEU B 120      29.305  65.442  26.987  1.00 28.53           C
ATOM   2656  O   LEU B 120      29.028  66.020  28.051  1.00 29.11           O
ATOM   2657  N   PHE B 121      30.439  64.770  26.808  1.00 27.78           N
ATOM   2658  CA  PHE B 121      31.454  64.758  27.847  1.00 27.47           C
ATOM   2659  CB  PHE B 121      32.659  63.918  27.446  1.00 26.74           C
ATOM   2660  CG  PHE B 121      33.814  64.047  28.402  1.00 27.09           C
ATOM   2661  CD1 PHE B 121      33.842  63.304  29.584  1.00 25.70           C
ATOM   2662  CE1 PHE B 121      34.903  63.437  30.471  1.00 24.07           C
ATOM   2663  CZ  PHE B 121      35.945  64.311  30.179  1.00 24.83           C
ATOM   2664  CE2 PHE B 121      35.924  65.057  29.019  1.00 25.71           C
ATOM   2665  CD2 PHE B 121      34.859  64.931  28.134  1.00 26.43           C
ATOM   2666  C   PHE B 121      31.874  66.197  28.159  1.00 27.56           C
ATOM   2667  O   PHE B 121      31.871  66.626  29.318  1.00 26.65           O
ATOM   2668  N   LYS B 122      32.197  66.950  27.117  1.00 27.27           N
ATOM   2669  CA  LYS B 122      32.616  68.335  27.286  1.00 28.48           C
ATOM   2670  CB  LYS B 122      33.104  68.914  25.953  1.00 29.04           C
ATOM   2671  CG  LYS B 122      34.585  68.734  25.751  1.00 32.44           C
ATOM   2672  CD  LYS B 122      35.146  69.798  24.803  1.00 37.14           C
ATOM   2673  CE  LYS B 122      35.155  69.298  23.380  1.00 39.69           C
ATOM   2674  NZ  LYS B 122      35.852  67.988  23.308  1.00 40.79           N
ATOM   2675  C   LYS B 122      31.525  69.233  27.856  1.00 28.51           C
ATOM   2676  O   LYS B 122      31.774  70.010  28.777  1.00 28.56           O
ATOM   2677  N   GLU B 123      30.320  69.131  27.300  1.00 28.65           N
ATOM   2678  CA  GLU B 123      29.264  70.095  27.590  1.00 29.06           C
ATOM   2679  CB  GLU B 123      28.352  70.270  26.362  1.00 29.85           C
ATOM   2680  CG  GLU B 123      29.107  70.703  25.113  1.00 30.17           C
ATOM   2681  CD  GLU B 123      28.203  71.070  23.939  1.00 31.51           C
ATOM   2682  OE1 GLU B 123      28.720  71.723  23.003  1.00 34.21           O
ATOM   2683  OE2 GLU B 123      26.992  70.734  23.957  1.00 32.28           O
ATOM   2684  C   GLU B 123      28.451  69.787  28.837  1.00 28.56           C
ATOM   2685  O   GLU B 123      27.927  70.700  29.477  1.00 28.49           O
ATOM   2686  N   LEU B 124      28.361  68.507  29.192  1.00 27.75           N
ATOM   2687  CA  LEU B 124      27.526  68.052  30.303  1.00 27.71           C
ATOM   2688  CB  LEU B 124      26.542  67.007  29.792  1.00 27.50           C
ATOM   2689  CG  LEU B 124      25.586  66.343  30.790  1.00 29.47           C
ATOM   2690  CD1 LEU B 124      24.680  67.378  31.428  1.00 29.21           C
ATOM   2691  CD2 LEU B 124      24.759  65.265  30.125  1.00 28.07           C
ATOM   2692  C   LEU B 124      28.346  67.445  31.459  1.00 26.88           C
ATOM   2693  O   LEU B 124      28.165  67.823  32.633  1.00 27.50           O
ATOM   2694  N   LEU B 125      29.223  66.492  31.132  1.00 25.91           N
ATOM   2695  CA  LEU B 125      29.951  65.766  32.178  1.00 25.52           C
ATOM   2696  CB  LEU B 125      30.588  64.460  31.646  1.00 25.00           C
ATOM   2697  CG  LEU B 125      30.948  63.472  32.760  1.00 25.75           C
ATOM   2698  CD1 LEU B 125      30.965  61.985  32.339  1.00 23.55           C
ATOM   2699  CD2 LEU B 125      32.268  63.854  33.381  1.00 24.09           C
ATOM   2700  C   LEU B 125      30.975  66.645  32.914  1.00 25.19           C
ATOM   2701  O   LEU B 125      31.008  66.628  34.143  1.00 24.78           O
ATOM   2702  N   LEU B 126      31.777  67.423  32.176  1.00 24.68           N
ATOM   2703  CA  LEU B 126      32.820  68.245  32.822  1.00 24.55           C
ATOM   2704  CB  LEU B 126      33.715  68.975  31.793  1.00 24.79           C
ATOM   2705  CG  LEU B 126      34.746  68.097  31.055  1.00 24.68           C
ATOM   2706  CD1 LEU B 126      35.570  68.948  30.112  1.00 24.75           C
ATOM   2707  CD2 LEU B 126      35.668  67.313  32.014  1.00 24.96           C
ATOM   2708  C   LEU B 126      32.250  69.217  33.866  1.00 24.56           C
ATOM   2709  O   LEU B 126      32.763  69.270  35.004  1.00 24.78           O
ATOM   2710  N   PRO B 127      31.196  69.990  33.501  1.00 24.83           N
ATOM   2711  CA  PRO B 127      30.620  70.892  34.502  1.00 25.09           C
ATOM   2712  CB  PRO B 127      29.580  71.683  33.700  1.00 25.43           C
ATOM   2713  CG  PRO B 127      30.011  71.529  32.271  1.00 25.90           C
ATOM   2714  CD  PRO B 127      30.517  70.149  32.199  1.00 24.67           C
ATOM   2715  C   PRO B 127      29.952  70.147  35.663  1.00 24.79           C
ATOM   2716  O   PRO B 127      30.046  70.591  36.805  1.00 23.77           O
ATOM   2717  N   ALA B 128      29.309  69.022  35.369  1.00 24.05           N
ATOM   2718  CA  ALA B 128      28.668  68.207  36.404  1.00 24.74           C
ATOM   2719  CB  ALA B 128      27.869  67.039  35.788  1.00 24.07           C
ATOM   2720  C   ALA B 128      29.677  67.694  37.409  1.00 24.83           C
ATOM   2721  O   ALA B 128      29.426  67.717  38.623  1.00 23.88           O
ATOM   2722  N   ARG B 129      30.829  67.238  36.907  1.00 25.06           N
ATOM   2723  CA  ARG B 129      31.809  66.591  37.772  1.00 24.90           C
ATOM   2724  CB  ARG B 129      32.703  65.583  37.003  1.00 24.93           C
ATOM   2725  CG  ARG B 129      33.779  66.154  36.061  1.00 24.88           C
ATOM   2726  CD  ARG B 129      34.953  66.729  36.858  1.00 25.80           C
ATOM   2727  NE  ARG B 129      36.189  67.032  36.116  1.00 25.59           N
ATOM   2728  CZ  ARG B 129      36.444  68.156  35.452  1.00 27.61           C
ATOM   2729  NH1 ARG B 129      35.501  69.074  35.290  1.00 24.81           N
ATOM   2730  NH2 ARG B 129      37.639  68.333  34.886  1.00 26.34           N
ATOM   2731  C   ARG B 129      32.615  67.650  38.529  1.00 25.04           C
ATOM   2732  O   ARG B 129      33.179  67.370  39.582  1.00 24.34           O
ATOM   2733  N   GLU B 130      32.661  68.875  38.002  1.00 25.36           N
ATOM   2734  CA  GLU B 130      33.252  69.993  38.753  1.00 27.10           C
ATOM   2735  CB  GLU B 130      33.167  71.305  37.966  1.00 27.82           C
ATOM   2736  CG  GLU B 130      34.491  71.769  37.368  1.00 35.92           C
ATOM   2737  CD  GLU B 130      35.473  72.368  38.370  1.00 42.78           C
ATOM   2738  OE1 GLU B 130      35.046  72.933  39.406  1.00 45.92           O
ATOM   2739  OE2 GLU B 130      36.699  72.297  38.099  1.00 46.55           O
ATOM   2740  C   GLU B 130      32.563  70.192  40.104  1.00 26.42           C
ATOM   2741  O   GLU B 130      33.228  70.315  41.142  1.00 27.12           O
ATOM   2742  N   LYS B 131      31.234  70.226  40.079  1.00 26.19           N
ATOM   2743  CA  LYS B 131      30.444  70.374  41.307  1.00 26.25           C
ATOM   2744  CB  LYS B 131      28.963  70.552  40.989  1.00 25.67           C
ATOM   2745  CG  LYS B 131      28.591  71.877  40.289  1.00 27.68           C
ATOM   2746  CD  LYS B 131      27.094  71.938  39.876  1.00 28.22           C
ATOM   2747  CE  LYS B 131      26.750  70.968  38.725  1.00 31.09           C
ATOM   2748  NZ  LYS B 131      25.284  70.953  38.388  1.00 30.28           N
ATOM   2749  C   LYS B 131      30.647  69.124  42.159  1.00 25.93           C
ATOM   2750  O   LYS B 131      31.034  69.208  43.328  1.00 25.53           O
ATOM   2751  N   PHE B 132      30.394  67.960  41.556  1.00 25.49           N
ATOM   2752  CA  PHE B 132      30.339  66.716  42.319  1.00 25.14           C
ATOM   2753  CB  PHE B 132      29.823  65.577  41.436  1.00 24.78           C
ATOM   2754  CG  PHE B 132      29.840  64.225  42.107  1.00 27.06           C
ATOM   2755  CD1 PHE B 132      30.517  63.158  41.519  1.00 26.15           C
ATOM   2756  CE1 PHE B 132      30.547  61.926  42.124  1.00 25.49           C
ATOM   2757  CZ  PHE B 132      29.893  61.721  43.337  1.00 25.16           C
ATOM   2758  CE2 PHE B 132      29.206  62.762  43.931  1.00 27.11           C
ATOM   2759  CD2 PHE B 132      29.182  64.014  43.313  1.00 26.27           C
ATOM   2760  C   PHE B 132      31.679  66.352  42.975  1.00 24.73           C
ATOM   2761  O   PHE B 132      31.729  66.032  44.182  1.00 23.96           O
ATOM   2762  N   PHE B 133      32.755  66.404  42.187  1.00 24.35           N
ATOM   2763  CA  PHE B 133      34.092  66.047  42.693  1.00 24.28           C
ATOM   2764  CB  PHE B 133      35.133  66.087  41.553  1.00 23.67           C
ATOM   2765  CG  PHE B 133      35.080  64.904  40.597  1.00 23.74           C
ATOM   2766  CD1 PHE B 133      34.032  63.968  40.640  1.00 23.51           C
ATOM   2767  CE1 PHE B 133      34.007  62.896  39.736  1.00 23.29           C
ATOM   2768  CZ  PHE B 133      35.020  62.773  38.749  1.00 23.09           C
ATOM   2769  CE2 PHE B 133      36.051  63.696  38.685  1.00 21.40           C
ATOM   2770  CD2 PHE B 133      36.083  64.754  39.617  1.00 22.75           C
ATOM   2771  C   PHE B 133      34.500  67.070  43.753  1.00 24.21           C
ATOM   2772  O   PHE B 133      35.362  66.804  44.597  1.00 24.03           O
ATOM   2773  N   GLY B 134      33.937  68.266  43.662  1.00 23.69           N
ATOM   2774  CA  GLY B 134      34.235  69.306  44.650  1.00 24.31           C
ATOM   2775  C   GLY B 134      33.709  68.874  46.001  1.00 24.03           C
ATOM   2776  O   GLY B 134      34.389  69.043  47.027  1.00 24.42           O
ATOM   2777  N   PHE B 135      32.514  68.278  46.005  1.00 24.04           N
ATOM   2778  CA  PHE B 135      31.940  67.770  47.265  1.00 24.37           C
ATOM   2779  CB  PHE B 135      30.433  67.537  47.173  1.00 23.72           C
ATOM   2780  CG  PHE B 135      29.629  68.783  46.890  1.00 25.64           C
ATOM   2781  CD1 PHE B 135      28.785  68.835  45.788  1.00 25.43           C
ATOM   2782  CE1 PHE B 135      28.016  69.974  45.522  1.00 25.71           C
ATOM   2783  CZ  PHE B 135      28.099  71.075  46.351  1.00 24.11           C
ATOM   2784  CE2 PHE B 135      28.933  71.037  47.467  1.00 28.17           C
ATOM   2785  CD2 PHE B 135      29.697  69.891  47.730  1.00 26.32           C
ATOM   2786  C   PHE B 135      32.652  66.531  47.775  1.00 24.66           C
ATOM   2787  O   PHE B 135      32.838  66.381  48.983  1.00 25.01           O
ATOM   2788  N   MET B 136      33.041  65.649  46.854  1.00 24.48           N
ATOM   2789  CA  MET B 136      33.832  64.450  47.177  1.00 25.09           C
ATOM   2790  CB  MET B 136      33.984  63.562  45.943  1.00 24.95           C
ATOM   2791  CG  MET B 136      32.649  62.949  45.413  1.00 24.80           C
ATOM   2792  SD  MET B 136      31.603  62.064  46.609  1.00 24.31           S
ATOM   2793  CE  MET B 136      30.506  63.387  47.136  1.00 23.65           C
ATOM   2794  C   MET B 136      35.204  64.792  47.801  1.00 25.54           C
ATOM   2795  O   MET B 136      35.627  64.129  48.741  1.00 24.62           O
ATOM   2796  N   LYS B 137      35.853  65.852  47.301  1.00 25.91           N
ATOM   2797  CA  LYS B 137      37.077  66.382  47.894  1.00 27.48           C
ATOM   2798  CB  LYS B 137      37.520  67.672  47.209  1.00 28.34           C
ATOM   2799  CG  LYS B 137      38.251  67.549  45.935  1.00 30.84           C
ATOM   2800  CD  LYS B 137      38.683  68.971  45.480  1.00 36.09           C
ATOM   2801  CE  LYS B 137      39.853  69.489  46.313  1.00 36.19           C
ATOM   2802  NZ  LYS B 137      40.563  70.623  45.647  1.00 40.56           N
ATOM   2803  C   LYS B 137      36.891  66.739  49.350  1.00 27.89           C
ATOM   2804  O   LYS B 137      37.788  66.499  50.162  1.00 27.35           O
ATOM   2805  N   LYS B 138      35.757  67.379  49.658  1.00 27.72           N
ATOM   2806  CA  LYS B 138      35.403  67.787  51.019  1.00 28.72           C
ATOM   2807  CB  LYS B 138      33.970  68.290  51.035  1.00 29.90           C
ATOM   2808  CG  LYS B 138      33.719  69.744  51.155  1.00 33.88           C
ATOM   2809  CD  LYS B 138      32.191  69.893  51.116  1.00 37.48           C
ATOM   2810  CE  LYS B 138      31.703  70.983  52.012  1.00 38.82           C
ATOM   2811  NZ  LYS B 138      30.350  71.427  51.572  1.00 40.16           N
ATOM   2812  C   LYS B 138      35.384  66.589  51.940  1.00 28.55           C
ATOM   2813  O   LYS B 138      35.892  66.632  53.060  1.00 27.66           O
ATOM   2814  N   PHE B 139      34.720  65.538  51.468  1.00 27.45           N
ATOM   2815  CA  PHE B 139      34.592  64.316  52.245  1.00 27.46           C
ATOM   2816  CB  PHE B 139      33.543  63.393  51.619  1.00 27.34           C
ATOM   2817  CG  PHE B 139      32.162  63.697  52.093  1.00 27.92           C
ATOM   2818  CD1 PHE B 139      31.437  64.780  51.561  1.00 28.64           C
ATOM   2819  CE1 PHE B 139      30.169  65.106  52.063  1.00 29.40           C
ATOM   2820  CZ  PHE B 139      29.617  64.323  53.098  1.00 28.91           C
ATOM   2821  CE2 PHE B 139      30.347  63.258  53.646  1.00 28.42           C
ATOM   2822  CD2 PHE B 139      31.606  62.951  53.133  1.00 26.63           C
ATOM   2823  C   PHE B 139      35.943  63.651  52.476  1.00 26.99           C
ATOM   2824  O   PHE B 139      36.248  63.254  53.602  1.00 26.50           O
ATOM   2825  N   LEU B 140      36.768  63.596  51.434  1.00 26.39           N
ATOM   2826  CA  LEU B 140      38.133  63.069  51.538  1.00 27.49           C
ATOM   2827  CB  LEU B 140      38.793  63.096  50.161  1.00 26.90           C
ATOM   2828  CG  LEU B 140      38.862  61.884  49.224  1.00 28.10           C
ATOM   2829  CD1 LEU B 140      38.322  60.555  49.733  1.00 24.56           C
ATOM   2830  CD2 LEU B 140      38.445  62.225  47.796  1.00 25.35           C
ATOM   2831  C   LEU B 140      38.998  63.870  52.512  1.00 28.04           C
ATOM   2832  O   LEU B 140      39.839  63.300  53.223  1.00 27.26           O
ATOM   2833  N   GLU B 141      38.812  65.192  52.502  1.00 28.89           N
ATOM   2834  CA  GLU B 141      39.491  66.083  53.451  1.00 30.35           C
ATOM   2835  CB  GLU B 141      39.131  67.539  53.171  1.00 30.82           C
ATOM   2836  CG  GLU B 141      39.795  68.068  51.936  1.00 35.35           C
ATOM   2837  CD  GLU B 141      39.347  69.480  51.572  1.00 39.34           C
ATOM   2838  OE1 GLU B 141      39.388  69.800  50.368  1.00 41.84           O
ATOM   2839  OE2 GLU B 141      38.959  70.260  52.482  1.00 42.82           O
ATOM   2840  C   GLU B 141      39.135  65.765  54.883  1.00 30.31           C
ATOM   2841  O   GLU B 141      39.995  65.798  55.769  1.00 30.54           O
ATOM   2842  N   LYS B 142      37.863  65.463  55.109  1.00 30.49           N
ATOM   2843  CA  LYS B 142      37.360  65.137  56.441  1.00 29.77           C
ATOM   2844  CB  LYS B 142      35.827  65.209  56.469  1.00 31.43           C
ATOM   2845  CG  LYS B 142      35.175  64.727  57.779  1.00 33.35           C
ATOM   2846  CD  LYS B 142      34.081  65.690  58.244  1.00 38.04           C
ATOM   2847  CE  LYS B 142      33.311  65.160  59.459  1.00 37.46           C
ATOM   2848  NZ  LYS B 142      32.890  63.720  59.280  1.00 43.63           N
ATOM   2849  C   LYS B 142      37.855  63.786  56.932  1.00 29.35           C
ATOM   2850  O   LYS B 142      38.312  63.657  58.082  1.00 28.09           O
ATOM   2851  N   SER B 143      37.778  62.771  56.072  1.00 28.20           N
ATOM   2852  CA  SER B 143      38.173  61.423  56.475  1.00 28.19           C
ATOM   2853  CB  SER B 143      37.766  60.409  55.408  1.00 27.12           C
ATOM   2854  OG  SER B 143      38.746  60.345  54.399  1.00 27.19           O
ATOM   2855  C   SER B 143      39.676  61.268  56.756  1.00 28.44           C
ATOM   2856  O   SER B 143      40.057  60.522  57.653  1.00 27.39           O
ATOM   2857  N   LYS B 144      40.507  61.945  55.950  1.00 28.79           N
ATOM   2858  CA  LYS B 144      41.971  61.785  55.961  1.00 29.70           C
ATOM   2859  CB  LYS B 144      42.573  62.444  57.212  1.00 30.86           C
ATOM   2860  CG  LYS B 144      42.296  63.928  57.305  1.00 33.32           C
ATOM   2861  CD  LYS B 144      42.889  64.526  58.550  1.00 37.69           C
ATOM   2862  CE  LYS B 144      42.467  65.981  58.676  1.00 39.31           C
ATOM   2863  NZ  LYS B 144      42.978  66.584  59.938  1.00 44.50           N
ATOM   2864  C   LYS B 144      42.432  60.317  55.858  1.00 29.44           C
ATOM   2865  O   LYS B 144      43.509  59.962  56.331  1.00 29.08           O
ATOM   2866  N   SER B 145      41.619  59.463  55.240  1.00 28.18           N
ATOM   2867  CA  SER B 145      41.945  58.046  55.176  1.00 27.33           C
ATOM   2868  CB  SER B 145      40.774  57.222  55.696  1.00 27.76           C
ATOM   2869  OG  SER B 145      39.695  57.296  54.758  1.00 27.69           O
ATOM   2870  C   SER B 145      42.236  57.638  53.734  1.00 26.93           C
ATOM   2871  O   SER B 145      42.774  56.557  53.491  1.00 26.35           O
ATOM   2872  N   GLY B 146      41.857  58.493  52.784  1.00 25.75           N
ATOM   2873  CA  GLY B 146      41.876  58.115  51.369  1.00 25.17           C
ATOM   2874  C   GLY B 146      40.559  57.523  50.898  1.00 24.97           C
ATOM   2875  O   GLY B 146      40.370  57.347  49.693  1.00 24.64           O
ATOM   2876  N   TYR B 147      39.649  57.235  51.838  1.00 24.55           N
ATOM   2877  CA  TYR B 147      38.269  56.822  51.523  1.00 24.65           C
ATOM   2878  CB  TYR B 147      37.887  55.545  52.282  1.00 24.94           C
ATOM   2879  CG  TYR B 147      38.780  54.369  52.002  1.00 26.14           C
ATOM   2880  CD1 TYR B 147      39.589  53.842  53.006  1.00 29.04           C
ATOM   2881  CE1 TYR B 147      40.420  52.759  52.769  1.00 28.79           C
ATOM   2882  CZ  TYR B 147      40.439  52.184  51.501  1.00 28.76           C
ATOM   2883  OH  TYR B 147      41.260  51.095  51.254  1.00 28.20           O
ATOM   2884  CE2 TYR B 147      39.643  52.684  50.494  1.00 28.23           C
ATOM   2885  CD2 TYR B 147      38.813  53.772  50.744  1.00 27.23           C
ATOM   2886  C   TYR B 147      37.241  57.929  51.822  1.00 24.20           C
ATOM   2887  O   TYR B 147      37.516  58.854  52.598  1.00 22.88           O
ATOM   2888  N   LEU B 148      36.058  57.830  51.203  1.00 23.42           N
ATOM   2889  CA  LEU B 148      35.089  58.947  51.233  1.00 22.93           C
ATOM   2890  CB  LEU B 148      33.958  58.704  50.232  1.00 22.88           C
ATOM   2891  CG  LEU B 148      34.380  58.782  48.768  1.00 21.57           C
ATOM   2892  CD1 LEU B 148      33.332  58.105  47.898  1.00 23.63           C
ATOM   2893  CD2 LEU B 148      34.570  60.261  48.374  1.00 23.57           C
ATOM   2894  C   LEU B 148      34.550  59.162  52.658  1.00 24.10           C
ATOM   2895  O   LEU B 148      34.420  60.316  53.129  1.00 24.09           O
ATOM   2896  N   VAL B 149      34.298  58.046  53.342  1.00 24.09           N
ATOM   2897  CA  VAL B 149      33.739  58.046  54.706  1.00 24.80           C
ATOM   2898  CB  VAL B 149      32.212  57.792  54.732  1.00 24.30           C
ATOM   2899  CG1 VAL B 149      31.669  57.924  56.170  1.00 25.59           C
ATOM   2900  CG2 VAL B 149      31.475  58.791  53.812  1.00 26.54           C
ATOM   2901  C   VAL B 149      34.428  57.003  55.599  1.00 25.19           C
ATOM   2902  O   VAL B 149      34.414  55.803  55.305  1.00 24.91           O
ATOM   2903  N   GLY B 150      35.031  57.481  56.680  1.00 25.18           N
ATOM   2904  CA  GLY B 150      35.654  56.591  57.657  1.00 26.06           C
ATOM   2905  C   GLY B 150      36.953  56.010  57.131  1.00 27.96           C
ATOM   2906  O   GLY B 150      37.524  56.532  56.163  1.00 28.38           O
ATOM   2907  N   ASP B 151      37.401  54.918  57.751  1.00 28.13           N
ATOM   2908  CA  ASP B 151      38.777  54.471  57.604  1.00 29.70           C
ATOM   2909  CB  ASP B 151      39.395  54.163  58.990  1.00 30.64           C
ATOM   2910  CG  ASP B 151      39.811  55.435  59.774  1.00 34.79           C
ATOM   2911  OD1 ASP B 151      40.068  56.501  59.168  1.00 39.26           O
ATOM   2912  OD2 ASP B 151      39.903  55.340  61.023  1.00 39.23           O
ATOM   2913  C   ASP B 151      38.891  53.247  56.705  1.00 28.88           C
ATOM   2914  O   ASP B 151      39.995  52.763  56.467  1.00 28.75           O
ATOM   2915  N   SER B 152      37.767  52.746  56.187  1.00 28.10           N
ATOM   2916  CA  SER B 152      37.814  51.561  55.340  1.00 27.59           C
ATOM   2917  CB  SER B 152      37.523  50.307  56.166  1.00 28.84           C
ATOM   2918  OG  SER B 152      36.227  50.339  56.710  1.00 31.40           O
ATOM   2919  C   SER B 152      36.876  51.691  54.137  1.00 27.06           C
ATOM   2920  O   SER B 152      36.036  52.601  54.113  1.00 26.84           O
ATOM   2921  N   VAL B 153      37.062  50.822  53.143  1.00 25.68           N
ATOM   2922  CA  VAL B 153      36.297  50.900  51.893  1.00 24.85           C
ATOM   2923  CB  VAL B 153      36.861  49.960  50.775  1.00 24.73           C
ATOM   2924  CG1 VAL B 153      36.639  48.446  51.097  1.00 25.93           C
ATOM   2925  CG2 VAL B 153      36.276  50.328  49.406  1.00 23.32           C
ATOM   2926  C   VAL B 153      34.805  50.664  52.114  1.00 24.07           C
ATOM   2927  O   VAL B 153      34.408  49.787  52.888  1.00 24.04           O
ATOM   2928  N   THR B 154      33.982  51.464  51.440  1.00 22.79           N
ATOM   2929  CA  THR B 154      32.540  51.283  51.493  1.00 23.01           C
ATOM   2930  CB  THR B 154      31.829  52.412  52.281  1.00 23.59           C
ATOM   2931  OG1 THR B 154      31.905  53.650  51.549  1.00 24.98           O
ATOM   2932  CG2 THR B 154      32.451  52.568  53.671  1.00 21.85           C
ATOM   2933  C   THR B 154      31.970  51.246  50.079  1.00 23.81           C
ATOM   2934  O   THR B 154      32.672  51.538  49.098  1.00 23.09           O
ATOM   2935  N   TYR B 155      30.701  50.885  49.965  1.00 23.09           N
ATOM   2936  CA  TYR B 155      30.112  50.846  48.624  1.00 23.92           C
ATOM   2937  CB  TYR B 155      28.734  50.165  48.638  1.00 24.22           C
ATOM   2938  CG  TYR B 155      27.617  51.025  49.164  1.00 23.15           C
ATOM   2939  CD1 TYR B 155      26.849  51.818  48.288  1.00 23.46           C
ATOM   2940  CE1 TYR B 155      25.804  52.625  48.769  1.00 26.72           C
ATOM   2941  CZ  TYR B 155      25.512  52.629  50.120  1.00 25.89           C
ATOM   2942  OH  TYR B 155      24.494  53.436  50.596  1.00 23.83           O
ATOM   2943  CE2 TYR B 155      26.238  51.838  51.004  1.00 25.88           C
ATOM   2944  CD2 TYR B 155      27.297  51.033  50.514  1.00 22.16           C
ATOM   2945  C   TYR B 155      30.071  52.211  47.961  1.00 23.96           C
ATOM   2946  O   TYR B 155      29.949  52.296  46.725  1.00 24.39           O
ATOM   2947  N   ALA B 156      30.130  53.290  48.751  1.00 23.18           N
ATOM   2948  CA  ALA B 156      30.240  54.614  48.130  1.00 23.47           C
ATOM   2949  CB  ALA B 156      30.025  55.735  49.150  1.00 21.99           C
ATOM   2950  C   ALA B 156      31.591  54.747  47.391  1.00 22.99           C
ATOM   2951  O   ALA B 156      31.628  55.307  46.304  1.00 23.11           O
ATOM   2952  N   ASP B 157      32.692  54.269  48.002  1.00 22.76           N
ATOM   2953  CA  ASP B 157      34.015  54.220  47.314  1.00 22.87           C
ATOM   2954  CB  ASP B 157      35.096  53.627  48.226  1.00 22.31           C
ATOM   2955  CG  ASP B 157      35.329  54.464  49.459  1.00 23.59           C
ATOM   2956  OD1 ASP B 157      35.151  53.927  50.575  1.00 21.25           O
ATOM   2957  OD2 ASP B 157      35.650  55.665  49.300  1.00 21.94           O
ATOM   2958  C   ASP B 157      33.956  53.418  46.011  1.00 22.93           C
ATOM   2959  O   ASP B 157      34.498  53.832  44.981  1.00 23.10           O
ATOM   2960  N   LEU B 158      33.257  52.296  46.050  1.00 22.68           N
ATOM   2961  CA  LEU B 158      33.151  51.424  44.887  1.00 22.91           C
ATOM   2962  CB  LEU B 158      32.403  50.128  45.228  1.00 23.82           C
ATOM   2963  CG  LEU B 158      33.104  49.218  46.274  1.00 23.84           C
ATOM   2964  CD1 LEU B 158      32.256  47.971  46.543  1.00 26.16           C
ATOM   2965  CD2 LEU B 158      34.540  48.807  45.846  1.00 24.10           C
ATOM   2966  C   LEU B 158      32.491  52.158  43.745  1.00 23.12           C
ATOM   2967  O   LEU B 158      33.018  52.142  42.641  1.00 22.75           O
ATOM   2968  N   CYS B 159      31.378  52.840  44.035  1.00 24.07           N
ATOM   2969  CA  CYS B 159      30.614  53.599  43.025  1.00 24.63           C
ATOM   2970  CB  CYS B 159      29.363  54.253  43.632  1.00 24.93           C
ATOM   2971  SG  CYS B 159      28.041  53.118  44.167  1.00 26.33           S
ATOM   2972  C   CYS B 159      31.442  54.687  42.373  1.00 24.58           C
ATOM   2973  O   CYS B 159      31.416  54.817  41.149  1.00 23.51           O
ATOM   2974  N   LEU B 160      32.140  55.485  43.199  1.00 23.68           N
ATOM   2975  CA  LEU B 160      32.980  56.576  42.684  1.00 22.82           C
ATOM   2976  CB  LEU B 160      33.482  57.498  43.808  1.00 22.17           C
ATOM   2977  CG  LEU B 160      34.193  58.779  43.368  1.00 22.28           C
ATOM   2978  CD1 LEU B 160      33.331  59.633  42.438  1.00 19.86           C
ATOM   2979  CD2 LEU B 160      34.658  59.595  44.568  1.00 21.81           C
ATOM   2980  C   LEU B 160      34.164  56.075  41.876  1.00 22.15           C
ATOM   2981  O   LEU B 160      34.383  56.557  40.757  1.00 21.87           O
ATOM   2982  N   ALA B 161      34.946  55.149  42.451  1.00 21.67           N
ATOM   2983  CA  ALA B 161      36.126  54.609  41.785  1.00 22.16           C
ATOM   2984  CB  ALA B 161      36.863  53.578  42.707  1.00 21.70           C
ATOM   2985  C   ALA B 161      35.733  53.942  40.454  1.00 22.09           C
ATOM   2986  O   ALA B 161      36.415  54.105  39.435  1.00 22.35           O
ATOM   2987  N   GLU B 162      34.627  53.196  40.463  1.00 22.50           N
ATOM   2988  CA  GLU B 162      34.156  52.534  39.221  1.00 22.84           C
ATOM   2989  CB  GLU B 162      32.992  51.582  39.503  1.00 23.83           C
ATOM   2990  CG  GLU B 162      32.397  50.900  38.239  1.00 24.06           C
ATOM   2991  CD  GLU B 162      33.439  50.304  37.290  1.00 26.11           C
ATOM   2992  OE1 GLU B 162      34.388  49.624  37.740  1.00 27.75           O
ATOM   2993  OE2 GLU B 162      33.283  50.470  36.067  1.00 27.16           O
ATOM   2994  C   GLU B 162      33.744  53.552  38.171  1.00 22.94           C
ATOM   2995  O   GLU B 162      34.168  53.477  37.018  1.00 23.43           O
ATOM   2996  N   HIS B 163      32.911  54.503  38.565  1.00 22.42           N
ATOM   2997  CA  HIS B 163      32.546  55.564  37.652  1.00 22.76           C
ATOM   2998  CB  HIS B 163      31.669  56.613  38.338  1.00 22.87           C
ATOM   2999  CG  HIS B 163      31.348  57.761  37.432  1.00 24.49           C
ATOM   3000  ND1 HIS B 163      31.915  59.010  37.571  1.00 28.15           N
ATOM   3001  CE1 HIS B 163      31.489  59.794  36.594  1.00 25.47           C
ATOM   3002  NE2 HIS B 163      30.669  59.098  35.833  1.00 25.82           N
ATOM   3003  CD2 HIS B 163      30.579  57.818  36.324  1.00 19.50           C
ATOM   3004  C   HIS B 163      33.766  56.280  37.068  1.00 22.81           C
ATOM   3005  O   HIS B 163      33.899  56.405  35.839  1.00 22.45           O
ATOM   3006  N   THR B 164      34.620  56.826  37.935  1.00 21.87           N
ATOM   3007  CA  THR B 164      35.640  57.728  37.429  1.00 22.13           C
ATOM   3008  CB  THR B 164      36.380  58.532  38.546  1.00 21.76           C
ATOM   3009  OG1 THR B 164      37.140  57.647  39.373  1.00 23.03           O
ATOM   3010  CG2 THR B 164      35.407  59.371  39.399  1.00 21.30           C
ATOM   3011  C   THR B 164      36.645  56.969  36.578  1.00 21.99           C
ATOM   3012  O   THR B 164      37.049  57.450  35.523  1.00 21.99           O
ATOM   3013  N   SER B 165      37.043  55.777  37.027  1.00 21.76           N
ATOM   3014  CA  SER B 165      37.948  54.935  36.214  1.00 21.14           C
ATOM   3015  CB  SER B 165      38.369  53.671  36.978  1.00 21.69           C
ATOM   3016  OG  SER B 165      37.254  52.821  37.223  1.00 21.98           O
ATOM   3017  C   SER B 165      37.325  54.565  34.874  1.00 21.62           C
ATOM   3018  O   SER B 165      38.018  54.533  33.837  1.00 20.46           O
ATOM   3019  N   GLY B 166      36.020  54.291  34.884  1.00 21.87           N
ATOM   3020  CA  GLY B 166      35.318  53.900  33.655  1.00 22.33           C
ATOM   3021  C   GLY B 166      35.342  55.002  32.620  1.00 22.95           C
ATOM   3022  O   GLY B 166      35.572  54.750  31.432  1.00 23.94           O
ATOM   3023  N   ILE B 167      35.074  56.230  33.048  1.00 22.65           N
ATOM   3024  CA  ILE B 167      35.059  57.374  32.100  1.00 22.80           C
ATOM   3025  CB  ILE B 167      34.468  58.627  32.758  1.00 22.87           C
ATOM   3026  CG1 ILE B 167      33.061  58.363  33.335  1.00 23.18           C
ATOM   3027  CD1 ILE B 167      32.012  57.965  32.283  1.00 23.86           C
ATOM   3028  CG2 ILE B 167      34.504  59.851  31.779  1.00 22.04           C
ATOM   3029  C   ILE B 167      36.482  57.690  31.634  1.00 23.72           C
ATOM   3030  O   ILE B 167      36.720  57.989  30.437  1.00 22.67           O
ATOM   3031  N   ALA B 168      37.417  57.614  32.586  1.00 23.28           N
ATOM   3032  CA  ALA B 168      38.817  57.979  32.347  1.00 24.26           C
ATOM   3033  CB  ALA B 168      39.627  57.884  33.604  1.00 23.62           C
ATOM   3034  C   ALA B 168      39.433  57.094  31.261  1.00 24.52           C
ATOM   3035  O   ALA B 168      40.349  57.534  30.553  1.00 24.42           O
ATOM   3036  N   ALA B 169      38.924  55.869  31.112  1.00 24.61           N
ATOM   3037  CA  ALA B 169      39.424  54.963  30.049  1.00 25.06           C
ATOM   3038  CB  ALA B 169      38.829  53.555  30.193  1.00 25.38           C
ATOM   3039  C   ALA B 169      39.193  55.523  28.640  1.00 26.23           C
ATOM   3040  O   ALA B 169      39.955  55.239  27.712  1.00 25.95           O
ATOM   3041  N   LYS B 170      38.155  56.336  28.497  1.00 26.39           N
ATOM   3042  CA  LYS B 170      37.818  56.941  27.212  1.00 26.86           C
ATOM   3043  CB  LYS B 170      36.308  56.819  26.985  1.00 26.48           C
ATOM   3044  CG  LYS B 170      35.776  57.223  25.605  1.00 27.74           C
ATOM   3045  CD  LYS B 170      34.247  56.952  25.553  1.00 27.83           C
ATOM   3046  CE  LYS B 170      33.638  57.253  24.167  1.00 27.35           C
ATOM   3047  NZ  LYS B 170      34.110  56.259  23.113  1.00 27.70           N
ATOM   3048  C   LYS B 170      38.285  58.396  27.216  1.00 26.73           C
ATOM   3049  O   LYS B 170      38.869  58.870  26.237  1.00 26.53           O
ATOM   3050  N   PHE B 171      38.059  59.087  28.330  1.00 25.78           N
ATOM   3051  CA  PHE B 171      38.326  60.523  28.420  1.00 26.62           C
ATOM   3052  CB  PHE B 171      37.022  61.340  28.406  1.00 26.17           C
ATOM   3053  CG  PHE B 171      36.236  61.236  27.124  1.00 27.36           C
ATOM   3054  CD1 PHE B 171      34.945  60.724  27.130  1.00 29.14           C
ATOM   3055  CE1 PHE B 171      34.202  60.612  25.932  1.00 29.21           C
ATOM   3056  CZ  PHE B 171      34.765  61.039  24.705  1.00 29.03           C
ATOM   3057  CE2 PHE B 171      36.053  61.575  24.697  1.00 28.23           C
ATOM   3058  CD2 PHE B 171      36.785  61.660  25.910  1.00 28.50           C
ATOM   3059  C   PHE B 171      39.125  60.794  29.709  1.00 26.20           C
ATOM   3060  O   PHE B 171      38.541  61.096  30.756  1.00 26.22           O
ATOM   3061  N   PRO B 172      40.454  60.615  29.650  1.00 26.22           N
ATOM   3062  CA  PRO B 172      41.299  60.761  30.863  1.00 26.02           C
ATOM   3063  CB  PRO B 172      42.699  60.384  30.372  1.00 26.57           C
ATOM   3064  CG  PRO B 172      42.638  60.499  28.886  1.00 27.00           C
ATOM   3065  CD  PRO B 172      41.237  60.172  28.487  1.00 26.16           C
ATOM   3066  C   PRO B 172      41.310  62.152  31.494  1.00 25.73           C
ATOM   3067  O   PRO B 172      41.686  62.282  32.655  1.00 25.00           O
ATOM   3068  N   SER B 173      40.873  63.168  30.752  1.00 25.15           N
ATOM   3069  CA  SER B 173      40.794  64.533  31.298  1.00 25.28           C
ATOM   3070  CB  SER B 173      40.643  65.567  30.181  1.00 25.64           C
ATOM   3071  OG  SER B 173      39.324  65.576  29.663  1.00 27.10           O
ATOM   3072  C   SER B 173      39.713  64.730  32.379  1.00 24.54           C
ATOM   3073  O   SER B 173      39.652  65.778  33.022  1.00 25.12           O
ATOM   3074  N   ILE B 174      38.865  63.723  32.586  1.00 24.16           N
ATOM   3075  CA  ILE B 174      37.908  63.769  33.696  1.00 24.51           C
ATOM   3076  CB  ILE B 174      37.106  62.452  33.862  1.00 24.42           C
ATOM   3077  CG1 ILE B 174      35.937  62.687  34.852  1.00 24.69           C
ATOM   3078  CD1 ILE B 174      35.019  61.520  35.091  1.00 24.56           C
ATOM   3079  CG2 ILE B 174      38.026  61.293  34.272  1.00 23.85           C
ATOM   3080  C   ILE B 174      38.576  64.151  35.023  1.00 24.00           C
ATOM   3081  O   ILE B 174      37.968  64.822  35.874  1.00 24.36           O
ATOM   3082  N   TYR B 175      39.813  63.709  35.209  1.00 23.93           N
ATOM   3083  CA  TYR B 175      40.523  63.976  36.472  1.00 24.12           C
ATOM   3084  CB  TYR B 175      41.536  62.889  36.755  1.00 24.18           C
ATOM   3085  CG  TYR B 175      40.953  61.524  37.070  1.00 23.95           C
ATOM   3086  CD1 TYR B 175      41.275  60.426  36.272  1.00 23.70           C
ATOM   3087  CE1 TYR B 175      40.790  59.167  36.543  1.00 22.37           C
ATOM   3088  CZ  TYR B 175      39.956  58.965  37.646  1.00 23.75           C
ATOM   3089  OH  TYR B 175      39.474  57.694  37.892  1.00 22.80           O
ATOM   3090  CE2 TYR B 175      39.610  60.030  38.478  1.00 23.35           C
ATOM   3091  CD2 TYR B 175      40.116  61.325  38.179  1.00 25.64           C
ATOM   3092  C   TYR B 175      41.233  65.332  36.565  1.00 24.18           C
ATOM   3093  O   TYR B 175      41.758  65.669  37.628  1.00 24.53           O
ATOM   3094  N   ASP B 176      41.287  66.082  35.464  1.00 23.89           N
ATOM   3095  CA  ASP B 176      41.930  67.407  35.467  1.00 23.61           C
ATOM   3096  CB  ASP B 176      41.720  68.141  34.144  1.00 23.91           C
ATOM   3097  CG  ASP B 176      42.446  67.494  32.983  1.00 24.60           C
ATOM   3098  OD1 ASP B 176      42.276  68.014  31.866  1.00 25.46           O
ATOM   3099  OD2 ASP B 176      43.169  66.493  33.170  1.00 24.52           O
ATOM   3100  C   ASP B 176      41.354  68.255  36.587  1.00 23.23           C
ATOM   3101  O   ASP B 176      40.136  68.365  36.715  1.00 23.37           O
ATOM   3102  N   GLY B 177      42.236  68.840  37.392  1.00 23.38           N
ATOM   3103  CA  GLY B 177      41.840  69.672  38.538  1.00 23.42           C
ATOM   3104  C   GLY B 177      41.496  68.903  39.819  1.00 23.48           C
ATOM   3105  O   GLY B 177      41.276  69.510  40.890  1.00 22.58           O
ATOM   3106  N   PHE B 178      41.477  67.567  39.729  1.00 23.56           N
ATOM   3107  CA  PHE B 178      40.995  66.718  40.833  1.00 23.79           C
ATOM   3108  CB  PHE B 178      39.535  66.278  40.615  1.00 23.58           C
ATOM   3109  CG  PHE B 178      38.554  67.412  40.606  1.00 25.83           C
ATOM   3110  CD1 PHE B 178      38.078  67.925  39.394  1.00 25.21           C
ATOM   3111  CE1 PHE B 178      37.184  69.000  39.383  1.00 27.58           C
ATOM   3112  CZ  PHE B 178      36.749  69.565  40.592  1.00 24.27           C
ATOM   3113  CE2 PHE B 178      37.208  69.061  41.793  1.00 25.32           C
ATOM   3114  CD2 PHE B 178      38.120  67.983  41.797  1.00 23.79           C
ATOM   3115  C   PHE B 178      41.885  65.498  41.016  1.00 24.33           C
ATOM   3116  O   PHE B 178      41.432  64.366  40.840  1.00 24.35           O
ATOM   3117  N   PRO B 179      43.167  65.733  41.369  1.00 24.84           N
ATOM   3118  CA  PRO B 179      44.108  64.645  41.609  1.00 24.88           C
ATOM   3119  CB  PRO B 179      45.406  65.374  41.968  1.00 24.74           C
ATOM   3120  CG  PRO B 179      44.977  66.766  42.413  1.00 24.95           C
ATOM   3121  CD  PRO B 179      43.799  67.062  41.543  1.00 24.65           C
ATOM   3122  C   PRO B 179      43.680  63.719  42.758  1.00 24.82           C
ATOM   3123  O   PRO B 179      43.981  62.530  42.721  1.00 25.41           O
ATOM   3124  N   GLU B 180      42.987  64.250  43.765  1.00 24.46           N
ATOM   3125  CA  GLU B 180      42.531  63.400  44.865  1.00 24.45           C
ATOM   3126  CB  GLU B 180      42.141  64.182  46.133  1.00 25.30           C
ATOM   3127  CG  GLU B 180      41.330  65.455  46.042  1.00 27.96           C
ATOM   3128  CD  GLU B 180      42.064  66.652  45.391  1.00 30.63           C
ATOM   3129  OE1 GLU B 180      41.819  66.809  44.207  1.00 29.56           O
ATOM   3130  OE2 GLU B 180      42.857  67.421  46.021  1.00 34.28           O
ATOM   3131  C   GLU B 180      41.463  62.370  44.467  1.00 23.62           C
ATOM   3132  O   GLU B 180      41.364  61.309  45.092  1.00 22.72           O
ATOM   3133  N   ILE B 181      40.687  62.691  43.434  1.00 22.53           N
ATOM   3134  CA  ILE B 181      39.705  61.733  42.896  1.00 22.72           C
ATOM   3135  CB  ILE B 181      38.599  62.433  42.052  1.00 22.76           C
ATOM   3136  CG1 ILE B 181      38.004  63.631  42.828  1.00 20.62           C
ATOM   3137  CD1 ILE B 181      37.239  63.253  44.173  1.00 20.94           C
ATOM   3138  CG2 ILE B 181      37.506  61.418  41.659  1.00 22.86           C
ATOM   3139  C   ILE B 181      40.424  60.644  42.118  1.00 22.86           C
ATOM   3140  O   ILE B 181      40.044  59.470  42.211  1.00 22.34           O
ATOM   3141  N   LYS B 182      41.468  61.019  41.371  1.00 22.63           N
ATOM   3142  CA  LYS B 182      42.277  60.008  40.687  1.00 23.35           C
ATOM   3143  CB  LYS B 182      43.322  60.626  39.740  1.00 23.09           C
ATOM   3144  CG  LYS B 182      43.837  59.595  38.742  1.00 24.65           C
ATOM   3145  CD  LYS B 182      44.894  60.207  37.791  1.00 24.63           C
ATOM   3146  CE  LYS B 182      45.370  59.212  36.761  1.00 25.64           C
ATOM   3147  NZ  LYS B 182      46.016  59.981  35.645  1.00 28.24           N
ATOM   3148  C   LYS B 182      42.951  59.089  41.694  1.00 22.70           C
ATOM   3149  O   LYS B 182      42.932  57.867  41.541  1.00 22.78           O
ATOM   3150  N   ALA B 183      43.541  59.687  42.726  1.00 22.10           N
ATOM   3151  CA  ALA B 183      44.230  58.921  43.762  1.00 22.28           C
ATOM   3152  CB  ALA B 183      44.856  59.879  44.801  1.00 21.56           C
ATOM   3153  C   ALA B 183      43.271  57.935  44.445  1.00 21.99           C
ATOM   3154  O   ALA B 183      43.649  56.794  44.741  1.00 20.96           O
ATOM   3155  N   HIS B 184      42.056  58.413  44.721  1.00 21.58           N
ATOM   3156  CA  HIS B 184      40.981  57.612  45.289  1.00 22.35           C
ATOM   3157  CB  HIS B 184      39.713  58.469  45.537  1.00 22.42           C
ATOM   3158  CG  HIS B 184      38.499  57.652  45.862  1.00 24.37           C
ATOM   3159  ND1 HIS B 184      38.185  57.261  47.151  1.00 26.51           N
ATOM   3160  CE1 HIS B 184      37.077  56.533  47.122  1.00 22.85           C
ATOM   3161  NE2 HIS B 184      36.672  56.431  45.866  1.00 24.85           N
ATOM   3162  CD2 HIS B 184      37.558  57.095  45.053  1.00 20.95           C
ATOM   3163  C   HIS B 184      40.649  56.408  44.419  1.00 22.24           C
ATOM   3164  O   HIS B 184      40.588  55.281  44.924  1.00 22.27           O
ATOM   3165  N   ALA B 185      40.443  56.628  43.113  1.00 21.56           N
ATOM   3166  CA  ALA B 185      40.168  55.505  42.195  1.00 22.06           C
ATOM   3167  CB  ALA B 185      39.959  55.978  40.766  1.00 20.97           C
ATOM   3168  C   ALA B 185      41.256  54.428  42.246  1.00 22.22           C
ATOM   3169  O   ALA B 185      40.945  53.232  42.328  1.00 21.59           O
ATOM   3170  N   GLU B 186      42.518  54.862  42.249  1.00 22.64           N
ATOM   3171  CA  GLU B 186      43.652  53.943  42.189  1.00 22.84           C
ATOM   3172  CB  GLU B 186      44.926  54.640  41.681  1.00 23.29           C
ATOM   3173  CG  GLU B 186      44.777  55.081  40.232  1.00 23.28           C
ATOM   3174  CD  GLU B 186      46.048  55.627  39.626  1.00 26.27           C
ATOM   3175  OE1 GLU B 186      46.027  55.916  38.405  1.00 23.16           O
ATOM   3176  OE2 GLU B 186      47.049  55.777  40.355  1.00 26.54           O
ATOM   3177  C   GLU B 186      43.870  53.243  43.523  1.00 22.87           C
ATOM   3178  O   GLU B 186      44.250  52.065  43.537  1.00 22.48           O
ATOM   3179  N   LYS B 187      43.586  53.938  44.630  1.00 22.60           N
ATOM   3180  CA  LYS B 187      43.605  53.301  45.960  1.00 22.84           C
ATOM   3181  CB  LYS B 187      43.341  54.339  47.054  1.00 21.88           C
ATOM   3182  CG  LYS B 187      43.271  53.735  48.472  1.00 22.02           C
ATOM   3183  CD  LYS B 187      43.034  54.801  49.538  1.00 23.34           C
ATOM   3184  CE  LYS B 187      43.296  54.227  50.949  1.00 24.61           C
ATOM   3185  NZ  LYS B 187      44.731  54.003  51.203  1.00 24.96           N
ATOM   3186  C   LYS B 187      42.584  52.152  46.064  1.00 23.50           C
ATOM   3187  O   LYS B 187      42.913  51.012  46.420  1.00 24.00           O
ATOM   3188  N   VAL B 188      41.329  52.469  45.751  1.00 23.72           N
ATOM   3189  CA  VAL B 188      40.215  51.503  45.790  1.00 22.44           C
ATOM   3190  CB  VAL B 188      38.865  52.212  45.463  1.00 22.36           C
ATOM   3191  CG1 VAL B 188      37.687  51.190  45.217  1.00 21.95           C
ATOM   3192  CG2 VAL B 188      38.524  53.240  46.585  1.00 21.88           C
ATOM   3193  C   VAL B 188      40.472  50.311  44.885  1.00 22.49           C
ATOM   3194  O   VAL B 188      40.342  49.167  45.313  1.00 21.55           O
ATOM   3195  N   ARG B 189      40.867  50.570  43.644  1.00 22.19           N
ATOM   3196  CA  ARG B 189      41.025  49.516  42.641  1.00 22.70           C
ATOM   3197  CB  ARG B 189      41.038  50.126  41.237  1.00 22.28           C
ATOM   3198  CG  ARG B 189      39.636  50.558  40.807  1.00 22.15           C
ATOM   3199  CD  ARG B 189      39.622  51.639  39.688  1.00 23.26           C
ATOM   3200  NE  ARG B 189      40.345  51.222  38.489  1.00 25.67           N
ATOM   3201  CZ  ARG B 189      39.864  50.456  37.504  1.00 29.48           C
ATOM   3202  NH1 ARG B 189      38.610  49.985  37.545  1.00 29.15           N
ATOM   3203  NH2 ARG B 189      40.657  50.168  36.457  1.00 28.24           N
ATOM   3204  C   ARG B 189      42.254  48.634  42.866  1.00 23.20           C
ATOM   3205  O   ARG B 189      42.396  47.589  42.231  1.00 22.28           O
ATOM   3206  N   SER B 190      43.144  49.062  43.760  1.00 23.34           N
ATOM   3207  CA  SER B 190      44.300  48.238  44.083  1.00 23.99           C
ATOM   3208  CB  SER B 190      45.562  49.080  44.325  1.00 24.43           C
ATOM   3209  OG  SER B 190      45.372  49.979  45.406  1.00 26.88           O
ATOM   3210  C   SER B 190      44.023  47.283  45.248  1.00 23.87           C
ATOM   3211  O   SER B 190      44.864  46.445  45.556  1.00 23.46           O
ATOM   3212  N   ILE B 191      42.853  47.380  45.883  1.00 23.13           N
ATOM   3213  CA  ILE B 191      42.513  46.399  46.922  1.00 24.57           C
ATOM   3214  CB  ILE B 191      41.107  46.641  47.513  1.00 24.36           C
ATOM   3215  CG1 ILE B 191      41.064  47.988  48.266  1.00 25.07           C
ATOM   3216  CD1 ILE B 191      39.647  48.504  48.523  1.00 24.26           C
ATOM   3217  CG2 ILE B 191      40.712  45.466  48.404  1.00 26.73           C
ATOM   3218  C   ILE B 191      42.591  45.020  46.253  1.00 24.09           C
ATOM   3219  O   ILE B 191      41.969  44.832  45.227  1.00 23.43           O
ATOM   3220  N   PRO B 192      43.405  44.080  46.797  1.00 23.69           N
ATOM   3221  CA  PRO B 192      43.674  42.821  46.096  1.00 23.71           C
ATOM   3222  CB  PRO B 192      44.358  41.969  47.170  1.00 24.00           C
ATOM   3223  CG  PRO B 192      45.173  42.999  47.926  1.00 23.21           C
ATOM   3224  CD  PRO B 192      44.180  44.159  48.058  1.00 25.09           C
ATOM   3225  C   PRO B 192      42.484  42.083  45.469  1.00 23.85           C
ATOM   3226  O   PRO B 192      42.573  41.724  44.297  1.00 23.48           O
ATOM   3227  N   ALA B 193      41.400  41.856  46.218  1.00 23.62           N
ATOM   3228  CA  ALA B 193      40.257  41.089  45.671  1.00 24.31           C
ATOM   3229  CB  ALA B 193      39.264  40.702  46.794  1.00 23.64           C
ATOM   3230  C   ALA B 193      39.540  41.852  44.566  1.00 24.88           C
ATOM   3231  O   ALA B 193      38.977  41.261  43.634  1.00 24.77           O
ATOM   3232  N   LEU B 194      39.568  43.173  44.674  1.00 25.27           N
ATOM   3233  CA  LEU B 194      38.990  44.034  43.657  1.00 26.65           C
ATOM   3234  CB  LEU B 194      38.768  45.441  44.224  1.00 26.83           C
ATOM   3235  CG  LEU B 194      37.482  46.204  43.891  1.00 30.62           C
ATOM   3236  CD1 LEU B 194      37.644  47.741  43.992  1.00 28.49           C
ATOM   3237  CD2 LEU B 194      36.864  45.777  42.530  1.00 26.58           C
ATOM   3238  C   LEU B 194      39.909  44.104  42.435  1.00 25.78           C
ATOM   3239  O   LEU B 194      39.441  44.065  41.295  1.00 24.87           O
ATOM   3240  N   LYS B 195      41.218  44.193  42.676  1.00 25.63           N
ATOM   3241  CA  LYS B 195      42.203  44.181  41.580  1.00 25.55           C
ATOM   3242  CB  LYS B 195      43.614  44.319  42.145  1.00 26.00           C
ATOM   3243  CG  LYS B 195      44.706  44.354  41.097  1.00 28.82           C
ATOM   3244  CD  LYS B 195      46.038  44.637  41.742  1.00 29.62           C
ATOM   3245  CE  LYS B 195      47.186  44.316  40.803  1.00 32.64           C
ATOM   3246  NZ  LYS B 195      47.463  45.432  39.889  1.00 34.69           N
ATOM   3247  C   LYS B 195      42.101  42.903  40.722  1.00 25.83           C
ATOM   3248  O   LYS B 195      42.125  42.961  39.477  1.00 24.19           O
ATOM   3249  N   LYS B 196      41.960  41.757  41.391  1.00 25.41           N
ATOM   3250  CA  LYS B 196      41.762  40.478  40.698  1.00 26.12           C
ATOM   3251  CB  LYS B 196      41.737  39.325  41.709  1.00 26.58           C
ATOM   3252  CG  LYS B 196      41.484  37.935  41.102  1.00 31.06           C
ATOM   3253  CD  LYS B 196      42.754  37.069  41.098  1.00 38.22           C
ATOM   3254  CE  LYS B 196      42.482  35.625  41.592  1.00 41.35           C
ATOM   3255  NZ  LYS B 196      43.018  35.319  42.989  1.00 42.45           N
ATOM   3256  C   LYS B 196      40.496  40.471  39.832  1.00 25.76           C
ATOM   3257  O   LYS B 196      40.533  40.040  38.680  1.00 25.94           O
ATOM   3258  N   TRP B 197      39.384  40.956  40.373  1.00 25.53           N
ATOM   3259  CA  TRP B 197      38.117  41.062  39.611  1.00 25.29           C
ATOM   3260  CB  TRP B 197      36.965  41.533  40.526  1.00 25.20           C
ATOM   3261  CG  TRP B 197      35.721  41.911  39.759  1.00 24.04           C
ATOM   3262  CD1 TRP B 197      35.180  43.164  39.626  1.00 25.02           C
ATOM   3263  NE1 TRP B 197      34.048  43.114  38.821  1.00 22.75           N
ATOM   3264  CE2 TRP B 197      33.873  41.818  38.396  1.00 23.52           C
ATOM   3265  CD2 TRP B 197      34.905  41.035  38.967  1.00 23.67           C
ATOM   3266  CE3 TRP B 197      34.945  39.659  38.686  1.00 25.33           C
ATOM   3267  CZ3 TRP B 197      33.953  39.115  37.858  1.00 25.33           C
ATOM   3268  CH2 TRP B 197      32.948  39.921  37.308  1.00 24.66           C
ATOM   3269  CZ2 TRP B 197      32.883  41.265  37.566  1.00 25.62           C
ATOM   3270  C   TRP B 197      38.243  41.958  38.360  1.00 25.52           C
ATOM   3271  O   TRP B 197      37.777  41.600  37.262  1.00 24.43           O
ATOM   3272  N   ILE B 198      38.859  43.122  38.530  1.00 25.43           N
ATOM   3273  CA  ILE B 198      39.064  44.059  37.422  1.00 26.30           C
ATOM   3274  CB  ILE B 198      39.643  45.405  37.932  1.00 26.98           C
ATOM   3275  CG1 ILE B 198      38.595  46.102  38.802  1.00 26.81           C
ATOM   3276  CD1 ILE B 198      39.183  47.071  39.805  1.00 29.53           C
ATOM   3277  CG2 ILE B 198      40.085  46.335  36.762  1.00 26.30           C
ATOM   3278  C   ILE B 198      39.905  43.437  36.302  1.00 26.73           C
ATOM   3279  O   ILE B 198      39.631  43.674  35.119  1.00 25.76           O
ATOM   3280  N   GLU B 199      40.883  42.614  36.688  1.00 27.05           N
ATOM   3281  CA  GLU B 199      41.747  41.899  35.749  1.00 28.28           C
ATOM   3282  CB  GLU B 199      42.908  41.233  36.496  1.00 28.70           C
ATOM   3283  CG  GLU B 199      43.949  42.211  36.977  1.00 31.94           C
ATOM   3284  CD  GLU B 199      44.980  41.593  37.894  1.00 35.56           C
ATOM   3285  OE1 GLU B 199      45.969  42.294  38.218  1.00 37.19           O
ATOM   3286  OE2 GLU B 199      44.800  40.428  38.309  1.00 36.23           O
ATOM   3287  C   GLU B 199      40.995  40.813  34.975  1.00 28.30           C
ATOM   3288  O   GLU B 199      41.374  40.479  33.855  1.00 28.55           O
ATOM   3289  N   THR B 200      39.948  40.251  35.578  1.00 27.62           N
ATOM   3290  CA  THR B 200      39.262  39.098  34.982  1.00 27.62           C
ATOM   3291  CB  THR B 200      39.223  37.907  35.962  1.00 28.18           C
ATOM   3292  OG1 THR B 200      38.483  38.268  37.130  1.00 30.08           O
ATOM   3293  CG2 THR B 200      40.638  37.498  36.391  1.00 28.82           C
ATOM   3294  C   THR B 200      37.855  39.389  34.417  1.00 27.30           C
ATOM   3295  O   THR B 200      37.325  38.610  33.603  1.00 26.20           O
ATOM   3296  N   ARG B 201      37.248  40.505  34.836  1.00 25.64           N
ATOM   3297  CA  ARG B 201      35.888  40.841  34.403  1.00 24.80           C
ATOM   3298  CB  ARG B 201      35.390  42.074  35.168  1.00 23.80           C
ATOM   3299  CG  ARG B 201      36.017  43.395  34.719  1.00 24.75           C
ATOM   3300  CD  ARG B 201      35.497  44.578  35.535  1.00 24.13           C
ATOM   3301  NE  ARG B 201      36.224  45.792  35.170  1.00 23.72           N
ATOM   3302  CZ  ARG B 201      35.995  47.001  35.667  1.00 23.39           C
ATOM   3303  NH1 ARG B 201      36.730  48.033  35.249  1.00 25.93           N
ATOM   3304  NH2 ARG B 201      35.055  47.200  36.581  1.00 24.31           N
ATOM   3305  C   ARG B 201      35.781  41.056  32.867  1.00 25.00           C
ATOM   3306  O   ARG B 201      36.764  41.427  32.221  1.00 24.45           O
ATOM   3307  N   PRO B 202      34.584  40.827  32.284  1.00 25.82           N
ATOM   3308  CA  PRO B 202      34.416  41.024  30.852  1.00 26.91           C
ATOM   3309  CB  PRO B 202      32.939  40.669  30.617  1.00 26.71           C
ATOM   3310  CG  PRO B 202      32.579  39.770  31.759  1.00 26.73           C
ATOM   3311  CD  PRO B 202      33.333  40.359  32.912  1.00 26.03           C
ATOM   3312  C   PRO B 202      34.685  42.471  30.447  1.00 27.79           C
ATOM   3313  O   PRO B 202      34.365  43.397  31.193  1.00 26.76           O
ATOM   3314  N   GLU B 203      35.299  42.649  29.285  1.00 28.86           N
ATOM   3315  CA  GLU B 203      35.556  43.972  28.760  1.00 30.22           C
ATOM   3316  CB  GLU B 203      36.742  43.934  27.786  1.00 31.49           C
ATOM   3317  CG  GLU B 203      37.281  45.310  27.413  1.00 36.32           C
ATOM   3318  CD  GLU B 203      38.124  45.914  28.515  1.00 43.59           C
ATOM   3319  OE1 GLU B 203      39.200  45.339  28.823  1.00 46.93           O
ATOM   3320  OE2 GLU B 203      37.706  46.955  29.087  1.00 45.38           O
ATOM   3321  C   GLU B 203      34.285  44.470  28.058  1.00 29.80           C
ATOM   3322  O   GLU B 203      33.819  43.859  27.082  1.00 29.37           O
ATOM   3323  N   THR B 204      33.699  45.546  28.580  1.00 28.41           N
ATOM   3324  CA  THR B 204      32.455  46.082  28.006  1.00 28.49           C
ATOM   3325  CB  THR B 204      31.215  45.701  28.851  1.00 28.51           C
ATOM   3326  OG1 THR B 204      31.367  46.218  30.189  1.00 27.79           O
ATOM   3327  CG2 THR B 204      31.059  44.182  28.903  1.00 26.85           C
ATOM   3328  C   THR B 204      32.553  47.590  27.856  1.00 28.86           C
ATOM   3329  O   THR B 204      33.259  48.248  28.632  1.00 28.89           O
ATOM   3330  N   LYS B 205      31.847  48.154  26.878  1.00 29.31           N
ATOM   3331  CA  LYS B 205      32.007  49.593  26.599  1.00 29.87           C
ATOM   3332  CB  LYS B 205      31.535  49.921  25.182  1.00 30.54           C
ATOM   3333  CG  LYS B 205      30.048  49.758  24.985  1.00 32.55           C
ATOM   3334  CD  LYS B 205      29.610  50.373  23.668  1.00 36.19           C
ATOM   3335  CE  LYS B 205      28.143  50.140  23.439  1.00 36.18           C
ATOM   3336  NZ  LYS B 205      27.791  50.310  21.987  1.00 38.48           N
ATOM   3337  C   LYS B 205      31.317  50.517  27.635  1.00 29.56           C
ATOM   3338  O   LYS B 205      31.594  51.712  27.682  1.00 29.42           O
ATOM   3339  N   PHE B 206      30.406  49.952  28.426  1.00 29.06           N
ATOM   3340  CA  PHE B 206      29.727  50.654  29.531  1.00 29.14           C
ATOM   3341  CB  PHE B 206      28.340  51.173  29.115  1.00 30.18           C
ATOM   3342  CG  PHE B 206      27.260  50.105  29.102  1.00 31.31           C
ATOM   3343  CD1 PHE B 206      26.441  49.915  30.229  1.00 32.69           C
ATOM   3344  CE1 PHE B 206      25.456  48.936  30.240  1.00 34.19           C
ATOM   3345  CZ  PHE B 206      25.275  48.117  29.136  1.00 32.13           C
ATOM   3346  CE2 PHE B 206      26.087  48.286  28.002  1.00 36.14           C
ATOM   3347  CD2 PHE B 206      27.082  49.286  27.995  1.00 33.14           C
ATOM   3348  C   PHE B 206      29.612  49.716  30.743  1.00 29.01           C
ATOM   3349  O   PHE B 206      29.875  48.505  30.626  1.00 27.43           O
ATOM   3350  OXT PHE B 206      29.251  50.177  31.842  1.00 28.48           O
ATOM   3351  N   MET C   1      20.377  65.914  76.761  1.00 27.45           N
ATOM   3352  CA  MET C   1      19.728  64.888  75.900  1.00 29.79           C
ATOM   3353  CB  MET C   1      18.229  64.839  76.172  1.00 30.13           C
ATOM   3354  CG  MET C   1      17.436  66.051  75.714  1.00 32.50           C
ATOM   3355  SD  MET C   1      16.094  66.394  76.871  1.00 38.44           S
ATOM   3356  CE  MET C   1      14.954  67.283  75.806  1.00 35.37           C
ATOM   3357  C   MET C   1      19.998  65.129  74.422  1.00 27.53           C
ATOM   3358  O   MET C   1      20.290  66.260  74.019  1.00 26.36           O
ATOM   3359  N   VAL C   2      19.897  64.064  73.621  1.00 26.13           N
ATOM   3360  CA  VAL C   2      20.153  64.160  72.199  1.00 25.51           C
ATOM   3361  CB  VAL C   2      19.739  62.898  71.425  1.00 25.00           C
ATOM   3362  CG1 VAL C   2      20.532  62.830  70.127  1.00 25.22           C
ATOM   3363  CG2 VAL C   2      20.001  61.680  72.224  1.00 29.06           C
ATOM   3364  C   VAL C   2      19.338  65.313  71.623  1.00 24.69           C
ATOM   3365  O   VAL C   2      18.174  65.506  71.992  1.00 24.39           O
ATOM   3366  N   HIS C   3      19.955  66.056  70.711  1.00 24.09           N
ATOM   3367  CA  HIS C   3      19.322  67.214  70.106  1.00 23.78           C
ATOM   3368  CB  HIS C   3      20.052  68.513  70.465  1.00 24.45           C
ATOM   3369  CG  HIS C   3      19.384  69.744  69.922  1.00 27.09           C
ATOM   3370  ND1 HIS C   3      19.634  70.236  68.657  1.00 28.58           N
ATOM   3371  CE1 HIS C   3      18.894  71.310  68.445  1.00 28.83           C
ATOM   3372  NE2 HIS C   3      18.176  71.537  69.530  1.00 32.11           N
ATOM   3373  CD2 HIS C   3      18.452  70.563  70.463  1.00 29.66           C
ATOM   3374  C   HIS C   3      19.320  67.039  68.605  1.00 23.62           C
ATOM   3375  O   HIS C   3      20.357  66.753  68.001  1.00 23.06           O
ATOM   3376  N   TYR C   4      18.145  67.204  68.007  1.00 23.37           N
ATOM   3377  CA  TYR C   4      18.021  67.098  66.559  1.00 23.11           C
ATOM   3378  CB  TYR C   4      16.984  66.054  66.162  1.00 23.34           C
ATOM   3379  CG  TYR C   4      17.380  64.648  66.506  1.00 25.24           C
ATOM   3380  CD1 TYR C   4      16.871  64.024  67.651  1.00 24.31           C
ATOM   3381  CE1 TYR C   4      17.249  62.710  67.976  1.00 26.03           C
ATOM   3382  CZ  TYR C   4      18.147  62.057  67.156  1.00 25.75           C
ATOM   3383  OH  TYR C   4      18.529  60.763  67.449  1.00 27.93           O
ATOM   3384  CE2 TYR C   4      18.652  62.655  66.021  1.00 25.97           C
ATOM   3385  CD2 TYR C   4      18.261  63.943  65.693  1.00 23.74           C
ATOM   3386  C   TYR C   4      17.589  68.427  65.979  1.00 22.83           C
ATOM   3387  O   TYR C   4      16.707  69.048  66.525  1.00 22.31           O
ATOM   3388  N   LYS C   5      18.165  68.787  64.833  1.00 22.80           N
ATOM   3389  CA  LYS C   5      17.731  69.940  64.043  1.00 23.41           C
ATOM   3390  CB  LYS C   5      18.783  71.040  64.037  1.00 23.32           C
ATOM   3391  CG  LYS C   5      18.324  72.319  63.321  1.00 23.64           C
ATOM   3392  CD  LYS C   5      19.284  73.476  63.561  1.00 27.32           C
ATOM   3393  CE  LYS C   5      20.665  73.182  62.977  1.00 29.04           C
ATOM   3394  NZ  LYS C   5      21.526  74.403  63.020  1.00 32.29           N
ATOM   3395  C   LYS C   5      17.507  69.492  62.599  1.00 23.28           C
ATOM   3396  O   LYS C   5      18.309  68.728  62.062  1.00 24.35           O
ATOM   3397  N   LEU C   6      16.419  69.976  62.004  1.00 22.74           N
ATOM   3398  CA  LEU C   6      16.122  69.756  60.623  1.00 22.62           C
ATOM   3399  CB  LEU C   6      14.798  69.009  60.459  1.00 22.81           C
ATOM   3400  CG  LEU C   6      14.447  68.598  59.019  1.00 23.21           C
ATOM   3401  CD1 LEU C   6      15.483  67.607  58.456  1.00 25.01           C
ATOM   3402  CD2 LEU C   6      13.044  67.961  58.978  1.00 24.13           C
ATOM   3403  C   LEU C   6      16.025  71.114  59.968  1.00 22.52           C
ATOM   3404  O   LEU C   6      15.270  71.974  60.426  1.00 22.56           O
ATOM   3405  N   THR C   7      16.810  71.313  58.919  1.00 21.96           N
ATOM   3406  CA  THR C   7      16.789  72.575  58.188  1.00 22.45           C
ATOM   3407  CB  THR C   7      18.196  73.192  58.116  1.00 22.24           C
ATOM   3408  OG1 THR C   7      18.702  73.373  59.451  1.00 21.75           O
ATOM   3409  CG2 THR C   7      18.169  74.562  57.406  1.00 24.86           C
ATOM   3410  C   THR C   7      16.254  72.310  56.783  1.00 23.42           C
ATOM   3411  O   THR C   7      16.732  71.410  56.097  1.00 22.22           O
ATOM   3412  N   TYR C   8      15.272  73.113  56.372  1.00 23.04           N
ATOM   3413  CA  TYR C   8      14.695  73.003  55.054  1.00 24.02           C
ATOM   3414  CB  TYR C   8      13.739  71.794  55.002  1.00 23.99           C
ATOM   3415  CG  TYR C   8      13.267  71.449  53.615  1.00 25.83           C
ATOM   3416  CD1 TYR C   8      14.181  71.112  52.605  1.00 24.74           C
ATOM   3417  CE1 TYR C   8      13.740  70.818  51.321  1.00 26.44           C
ATOM   3418  CZ  TYR C   8      12.386  70.841  51.040  1.00 26.09           C
ATOM   3419  OH  TYR C   8      11.956  70.539  49.773  1.00 26.83           O
ATOM   3420  CE2 TYR C   8      11.458  71.167  52.024  1.00 26.59           C
ATOM   3421  CD2 TYR C   8      11.904  71.472  53.302  1.00 23.86           C
ATOM   3422  C   TYR C   8      13.989  74.316  54.701  1.00 23.96           C
ATOM   3423  O   TYR C   8      14.078  75.279  55.451  1.00 23.07           O
ATOM   3424  N   PHE C   9      13.324  74.350  53.544  1.00 24.42           N
ATOM   3425  CA  PHE C   9      12.493  75.476  53.165  1.00 24.44           C
ATOM   3426  CB  PHE C   9      12.137  75.411  51.670  1.00 25.28           C
ATOM   3427  CG  PHE C   9      13.312  75.625  50.741  1.00 24.66           C
ATOM   3428  CD1 PHE C   9      13.920  76.875  50.636  1.00 26.73           C
ATOM   3429  CE1 PHE C   9      15.002  77.084  49.762  1.00 25.90           C
ATOM   3430  CZ  PHE C   9      15.471  76.044  48.982  1.00 26.69           C
ATOM   3431  CE2 PHE C   9      14.861  74.776  49.081  1.00 29.20           C
ATOM   3432  CD2 PHE C   9      13.793  74.574  49.955  1.00 26.55           C
ATOM   3433  C   PHE C   9      11.201  75.531  53.972  1.00 24.73           C
ATOM   3434  O   PHE C   9      10.862  74.577  54.707  1.00 24.60           O
ATOM   3435  N   ALA C  10      10.477  76.643  53.798  1.00 24.22           N
ATOM   3436  CA  ALA C  10       9.159  76.829  54.365  1.00 24.26           C
ATOM   3437  CB  ALA C  10       8.832  78.320  54.499  1.00 24.87           C
ATOM   3438  C   ALA C  10       8.116  76.077  53.513  1.00 24.63           C
ATOM   3439  O   ALA C  10       7.433  76.645  52.639  1.00 23.59           O
ATOM   3440  N   GLY C  11       8.021  74.774  53.760  1.00 24.59           N
ATOM   3441  CA  GLY C  11       7.179  73.912  52.955  1.00 24.31           C
ATOM   3442  C   GLY C  11       7.367  72.459  53.357  1.00 25.62           C
ATOM   3443  O   GLY C  11       8.182  72.135  54.230  1.00 25.51           O
ATOM   3444  N   ARG C  12       6.604  71.586  52.712  1.00 25.31           N
ATOM   3445  CA  ARG C  12       6.632  70.187  53.046  1.00 25.43           C
ATOM   3446  CB  ARG C  12       5.258  69.555  52.799  1.00 24.96           C
ATOM   3447  CG  ARG C  12       4.261  69.873  53.913  1.00 26.16           C
ATOM   3448  CD  ARG C  12       2.801  69.639  53.517  1.00 27.71           C
ATOM   3449  NE  ARG C  12       2.336  70.588  52.511  1.00 28.08           N
ATOM   3450  CZ  ARG C  12       2.064  70.301  51.232  1.00 28.50           C
ATOM   3451  NH1 ARG C  12       2.187  69.072  50.759  1.00 26.48           N
ATOM   3452  NH2 ARG C  12       1.674  71.270  50.411  1.00 28.93           N
ATOM   3453  C   ARG C  12       7.771  69.544  52.260  1.00 25.35           C
ATOM   3454  O   ARG C  12       8.817  69.223  52.833  1.00 24.13           O
ATOM   3455  N   GLY C  13       7.581  69.398  50.953  1.00 25.35           N
ATOM   3456  CA  GLY C  13       8.662  68.972  50.053  1.00 26.41           C
ATOM   3457  C   GLY C  13       9.412  67.750  50.574  1.00 26.30           C
ATOM   3458  O   GLY C  13       8.802  66.806  51.081  1.00 26.83           O
ATOM   3459  N   LEU C  14      10.730  67.781  50.444  1.00 26.38           N
ATOM   3460  CA  LEU C  14      11.602  66.640  50.768  1.00 26.74           C
ATOM   3461  CB  LEU C  14      12.992  66.886  50.159  1.00 27.13           C
ATOM   3462  CG  LEU C  14      13.010  66.964  48.626  1.00 30.33           C
ATOM   3463  CD1 LEU C  14      14.411  67.244  48.154  1.00 32.45           C
ATOM   3464  CD2 LEU C  14      12.505  65.626  48.066  1.00 31.35           C
ATOM   3465  C   LEU C  14      11.787  66.427  52.257  1.00 25.98           C
ATOM   3466  O   LEU C  14      12.242  65.364  52.686  1.00 25.23           O
ATOM   3467  N   ALA C  15      11.465  67.451  53.049  1.00 25.48           N
ATOM   3468  CA  ALA C  15      11.614  67.362  54.507  1.00 24.56           C
ATOM   3469  CB  ALA C  15      11.713  68.735  55.100  1.00 24.84           C
ATOM   3470  C   ALA C  15      10.468  66.647  55.178  1.00 25.04           C
ATOM   3471  O   ALA C  15      10.633  66.123  56.292  1.00 24.51           O
ATOM   3472  N   GLU C  16       9.298  66.652  54.543  1.00 24.13           N
ATOM   3473  CA  GLU C  16       8.081  66.296  55.276  1.00 24.54           C
ATOM   3474  CB  GLU C  16       6.802  66.688  54.506  1.00 24.66           C
ATOM   3475  CG  GLU C  16       5.482  66.434  55.249  1.00 22.70           C
ATOM   3476  CD  GLU C  16       5.286  67.260  56.496  1.00 23.73           C
ATOM   3477  OE1 GLU C  16       6.035  68.249  56.733  1.00 24.60           O
ATOM   3478  OE2 GLU C  16       4.351  66.912  57.239  1.00 24.67           O
ATOM   3479  C   GLU C  16       8.007  64.875  55.871  1.00 23.66           C
ATOM   3480  O   GLU C  16       7.628  64.739  57.017  1.00 23.70           O
ATOM   3481  N   PRO C  17       8.364  63.825  55.108  1.00 23.94           N
ATOM   3482  CA  PRO C  17       8.417  62.492  55.718  1.00 23.04           C
ATOM   3483  CB  PRO C  17       8.920  61.619  54.570  1.00 23.89           C
ATOM   3484  CG  PRO C  17       8.356  62.345  53.317  1.00 23.82           C
ATOM   3485  CD  PRO C  17       8.634  63.769  53.658  1.00 23.81           C
ATOM   3486  C   PRO C  17       9.363  62.403  56.933  1.00 23.03           C
ATOM   3487  O   PRO C  17       9.076  61.645  57.875  1.00 22.54           O
ATOM   3488  N   ILE C  18      10.448  63.181  56.920  1.00 22.13           N
ATOM   3489  CA  ILE C  18      11.384  63.238  58.060  1.00 21.91           C
ATOM   3490  CB  ILE C  18      12.696  64.007  57.713  1.00 22.42           C
ATOM   3491  CG1 ILE C  18      13.498  63.266  56.616  1.00 22.63           C
ATOM   3492  CD1 ILE C  18      14.337  64.214  55.722  1.00 24.29           C
ATOM   3493  CG2 ILE C  18      13.574  64.200  58.953  1.00 21.40           C
ATOM   3494  C   ILE C  18      10.663  63.835  59.276  1.00 22.27           C
ATOM   3495  O   ILE C  18      10.744  63.279  60.380  1.00 21.73           O
ATOM   3496  N   ARG C  19       9.952  64.955  59.070  1.00 21.86           N
ATOM   3497  CA  ARG C  19       9.118  65.534  60.118  1.00 22.31           C
ATOM   3498  CB  ARG C  19       8.406  66.804  59.611  1.00 22.46           C
ATOM   3499  CG  ARG C  19       9.362  67.881  59.118  1.00 20.68           C
ATOM   3500  CD  ARG C  19       8.661  69.224  59.071  1.00 23.37           C
ATOM   3501  NE  ARG C  19       9.480  70.274  58.451  1.00 20.89           N
ATOM   3502  CZ  ARG C  19       9.351  70.674  57.182  1.00 23.22           C
ATOM   3503  NH1 ARG C  19       8.466  70.101  56.377  1.00 19.78           N
ATOM   3504  NH2 ARG C  19      10.115  71.653  56.709  1.00 22.20           N
ATOM   3505  C   ARG C  19       8.107  64.531  60.671  1.00 22.48           C
ATOM   3506  O   ARG C  19       7.833  64.496  61.869  1.00 23.32           O
ATOM   3507  N   GLN C  20       7.552  63.712  59.790  1.00 23.11           N
ATOM   3508  CA  GLN C  20       6.596  62.689  60.204  1.00 23.76           C
ATOM   3509  CB  GLN C  20       5.776  62.214  58.990  1.00 23.28           C
ATOM   3510  CG  GLN C  20       4.920  63.392  58.424  1.00 23.30           C
ATOM   3511  CD  GLN C  20       4.067  63.000  57.227  1.00 24.45           C
ATOM   3512  OE1 GLN C  20       3.918  61.829  56.931  1.00 25.95           O
ATOM   3513  NE2 GLN C  20       3.518  63.994  56.528  1.00 23.94           N
ATOM   3514  C   GLN C  20       7.209  61.515  60.993  1.00 23.32           C
ATOM   3515  O   GLN C  20       6.559  61.010  61.907  1.00 23.44           O
ATOM   3516  N   ILE C  21       8.440  61.110  60.658  1.00 22.79           N
ATOM   3517  CA  ILE C  21       9.197  60.111  61.471  1.00 22.76           C
ATOM   3518  CB  ILE C  21      10.603  59.801  60.872  1.00 22.83           C
ATOM   3519  CG1 ILE C  21      10.493  59.037  59.554  1.00 22.83           C
ATOM   3520  CD1 ILE C  21      11.773  59.103  58.722  1.00 21.41           C
ATOM   3521  CG2 ILE C  21      11.477  58.981  61.861  1.00 23.15           C
ATOM   3522  C   ILE C  21       9.369  60.621  62.906  1.00 22.94           C
ATOM   3523  O   ILE C  21       9.119  59.879  63.876  1.00 22.53           O
ATOM   3524  N   PHE C  22       9.794  61.884  63.044  1.00 22.82           N
ATOM   3525  CA  PHE C  22       9.858  62.520  64.368  1.00 23.48           C
ATOM   3526  CB  PHE C  22      10.368  63.970  64.294  1.00 22.99           C
ATOM   3527  CG  PHE C  22      11.856  64.097  64.074  1.00 23.77           C
ATOM   3528  CD1 PHE C  22      12.768  63.578  65.008  1.00 25.13           C
ATOM   3529  CE1 PHE C  22      14.151  63.695  64.806  1.00 23.09           C
ATOM   3530  CZ  PHE C  22      14.631  64.357  63.676  1.00 23.48           C
ATOM   3531  CE2 PHE C  22      13.726  64.890  62.737  1.00 24.90           C
ATOM   3532  CD2 PHE C  22      12.350  64.750  62.943  1.00 22.83           C
ATOM   3533  C   PHE C  22       8.502  62.496  65.105  1.00 23.51           C
ATOM   3534  O   PHE C  22       8.444  62.182  66.301  1.00 23.39           O
ATOM   3535  N   ALA C  23       7.425  62.831  64.390  1.00 23.41           N
ATOM   3536  CA  ALA C  23       6.084  62.815  64.978  1.00 23.65           C
ATOM   3537  CB  ALA C  23       5.024  63.385  63.981  1.00 23.97           C
ATOM   3538  C   ALA C  23       5.695  61.393  65.427  1.00 23.85           C
ATOM   3539  O   ALA C  23       5.164  61.205  66.532  1.00 23.16           O
ATOM   3540  N   LEU C  24       5.962  60.405  64.579  1.00 23.39           N
ATOM   3541  CA  LEU C  24       5.624  59.022  64.915  1.00 24.31           C
ATOM   3542  CB  LEU C  24       5.900  58.088  63.754  1.00 24.36           C
ATOM   3543  CG  LEU C  24       4.895  58.096  62.597  1.00 26.57           C
ATOM   3544  CD1 LEU C  24       5.517  57.340  61.431  1.00 26.45           C
ATOM   3545  CD2 LEU C  24       3.598  57.463  63.028  1.00 29.22           C
ATOM   3546  C   LEU C  24       6.409  58.559  66.120  1.00 24.18           C
ATOM   3547  O   LEU C  24       5.888  57.832  66.970  1.00 24.40           O
ATOM   3548  N   ALA C  25       7.658  59.000  66.196  1.00 24.03           N
ATOM   3549  CA  ALA C  25       8.570  58.616  67.287  1.00 24.55           C
ATOM   3550  CB  ALA C  25      10.035  58.787  66.821  1.00 24.05           C
ATOM   3551  C   ALA C  25       8.326  59.347  68.615  1.00 24.71           C
ATOM   3552  O   ALA C  25       8.822  58.922  69.655  1.00 25.29           O
ATOM   3553  N   GLY C  26       7.571  60.452  68.587  1.00 24.09           N
ATOM   3554  CA  GLY C  26       7.389  61.307  69.766  1.00 24.38           C
ATOM   3555  C   GLY C  26       8.707  61.971  70.125  1.00 24.51           C
ATOM   3556  O   GLY C  26       8.987  62.235  71.303  1.00 24.25           O
ATOM   3557  N   GLN C  27       9.544  62.211  69.109  1.00 24.28           N
ATOM   3558  CA  GLN C  27      10.854  62.810  69.336  1.00 24.28           C
ATOM   3559  CB  GLN C  27      11.927  62.109  68.493  1.00 24.41           C
ATOM   3560  CG  GLN C  27      13.289  62.811  68.518  1.00 22.90           C
ATOM   3561  CD  GLN C  27      13.984  62.763  69.888  1.00 23.87           C
ATOM   3562  OE1 GLN C  27      14.340  63.805  70.473  1.00 24.49           O
ATOM   3563  NE2 GLN C  27      14.182  61.563  70.395  1.00 21.19           N
ATOM   3564  C   GLN C  27      10.823  64.297  69.005  1.00 24.89           C
ATOM   3565  O   GLN C  27      10.501  64.679  67.872  1.00 24.31           O
ATOM   3566  N   LYS C  28      11.165  65.128  69.986  1.00 24.50           N
ATOM   3567  CA  LYS C  28      11.256  66.561  69.765  1.00 25.87           C
ATOM   3568  CB  LYS C  28      11.333  67.314  71.097  1.00 25.93           C
ATOM   3569  CG  LYS C  28       9.976  67.436  71.849  1.00 26.86           C
ATOM   3570  CD  LYS C  28      10.168  68.114  73.205  1.00 27.73           C
ATOM   3571  CE  LYS C  28       8.852  68.390  73.935  1.00 29.51           C
ATOM   3572  NZ  LYS C  28       9.083  69.236  75.160  1.00 33.29           N
ATOM   3573  C   LYS C  28      12.466  66.885  68.863  1.00 25.38           C
ATOM   3574  O   LYS C  28      13.515  66.248  68.959  1.00 25.03           O
ATOM   3575  N   TYR C  29      12.294  67.877  67.994  1.00 25.22           N
ATOM   3576  CA  TYR C  29      13.364  68.356  67.110  1.00 24.76           C
ATOM   3577  CB  TYR C  29      13.397  67.555  65.800  1.00 24.99           C
ATOM   3578  CG  TYR C  29      12.221  67.812  64.878  1.00 26.30           C
ATOM   3579  CD1 TYR C  29      12.372  68.590  63.715  1.00 26.09           C
ATOM   3580  CE1 TYR C  29      11.305  68.792  62.859  1.00 25.95           C
ATOM   3581  CZ  TYR C  29      10.059  68.262  63.180  1.00 26.01           C
ATOM   3582  OH  TYR C  29       8.981  68.488  62.363  1.00 26.35           O
ATOM   3583  CE2 TYR C  29       9.882  67.506  64.318  1.00 25.11           C
ATOM   3584  CD2 TYR C  29      10.959  67.285  65.162  1.00 25.50           C
ATOM   3585  C   TYR C  29      13.177  69.851  66.846  1.00 24.40           C
ATOM   3586  O   TYR C  29      12.101  70.415  67.121  1.00 24.48           O
ATOM   3587  N   GLU C  30      14.249  70.507  66.420  1.00 23.90           N
ATOM   3588  CA  GLU C  30      14.206  71.934  66.047  1.00 24.24           C
ATOM   3589  CB  GLU C  30      15.540  72.575  66.397  1.00 23.68           C
ATOM   3590  CG  GLU C  30      15.678  74.052  66.091  1.00 25.32           C
ATOM   3591  CD  GLU C  30      17.019  74.570  66.563  1.00 27.84           C
ATOM   3592  OE1 GLU C  30      17.219  75.787  66.531  1.00 29.38           O
ATOM   3593  OE2 GLU C  30      17.877  73.743  66.976  1.00 29.38           O
ATOM   3594  C   GLU C  30      13.929  72.020  64.545  1.00 23.52           C
ATOM   3595  O   GLU C  30      14.748  71.590  63.745  1.00 24.21           O
ATOM   3596  N   ASP C  31      12.767  72.552  64.169  1.00 23.64           N
ATOM   3597  CA  ASP C  31      12.331  72.563  62.774  1.00 23.67           C
ATOM   3598  CB  ASP C  31      10.846  72.178  62.726  1.00 24.31           C
ATOM   3599  CG  ASP C  31      10.305  71.990  61.327  1.00 22.90           C
ATOM   3600  OD1 ASP C  31       9.146  72.411  61.118  1.00 24.84           O
ATOM   3601  OD2 ASP C  31      10.986  71.405  60.458  1.00 23.32           O
ATOM   3602  C   ASP C  31      12.628  73.961  62.182  1.00 24.24           C
ATOM   3603  O   ASP C  31      11.883  74.925  62.409  1.00 23.77           O
ATOM   3604  N   VAL C  32      13.759  74.069  61.469  1.00 23.90           N
ATOM   3605  CA  VAL C  32      14.239  75.348  60.918  1.00 23.59           C
ATOM   3606  CB  VAL C  32      15.792  75.454  60.998  1.00 24.28           C
ATOM   3607  CG1 VAL C  32      16.332  76.771  60.314  1.00 23.55           C
ATOM   3608  CG2 VAL C  32      16.268  75.404  62.463  1.00 25.41           C
ATOM   3609  C   VAL C  32      13.769  75.471  59.470  1.00 23.46           C
ATOM   3610  O   VAL C  32      14.023  74.585  58.662  1.00 23.91           O
ATOM   3611  N   ARG C  33      13.096  76.573  59.142  1.00 23.91           N
ATOM   3612  CA  ARG C  33      12.523  76.772  57.804  1.00 23.38           C
ATOM   3613  CB  ARG C  33      11.002  76.698  57.863  1.00 23.63           C
ATOM   3614  CG  ARG C  33      10.473  75.350  58.350  1.00 22.50           C
ATOM   3615  CD  ARG C  33       8.949  75.330  58.323  1.00 23.17           C
ATOM   3616  NE  ARG C  33       8.419  74.063  58.828  1.00 23.52           N
ATOM   3617  CZ  ARG C  33       7.357  73.431  58.332  1.00 24.55           C
ATOM   3618  NH1 ARG C  33       6.678  73.938  57.296  1.00 22.51           N
ATOM   3619  NH2 ARG C  33       6.987  72.268  58.864  1.00 22.05           N
ATOM   3620  C   ARG C  33      12.957  78.099  57.197  1.00 23.83           C
ATOM   3621  O   ARG C  33      12.752  79.157  57.788  1.00 23.25           O
ATOM   3622  N   TYR C  34      13.562  78.027  56.017  1.00 24.15           N
ATOM   3623  CA  TYR C  34      13.953  79.217  55.274  1.00 25.01           C
ATOM   3624  CB  TYR C  34      15.358  79.007  54.688  1.00 26.63           C
ATOM   3625  CG  TYR C  34      16.431  78.870  55.739  1.00 28.80           C
ATOM   3626  CD1 TYR C  34      17.465  77.917  55.631  1.00 31.11           C
ATOM   3627  CE1 TYR C  34      18.474  77.835  56.638  1.00 31.29           C
ATOM   3628  CZ  TYR C  34      18.402  78.677  57.736  1.00 30.47           C
ATOM   3629  OH  TYR C  34      19.329  78.659  58.776  1.00 33.17           O
ATOM   3630  CE2 TYR C  34      17.387  79.600  57.843  1.00 32.69           C
ATOM   3631  CD2 TYR C  34      16.412  79.692  56.855  1.00 30.77           C
ATOM   3632  C   TYR C  34      12.990  79.448  54.144  1.00 24.98           C
ATOM   3633  O   TYR C  34      12.645  78.507  53.429  1.00 24.40           O
ATOM   3634  N   THR C  35      12.574  80.699  53.939  1.00 25.31           N
ATOM   3635  CA  THR C  35      11.925  81.050  52.669  1.00 25.56           C
ATOM   3636  CB  THR C  35      11.367  82.500  52.689  1.00 26.01           C
ATOM   3637  OG1 THR C  35      12.429  83.423  52.961  1.00 25.02           O
ATOM   3638  CG2 THR C  35      10.278  82.658  53.746  1.00 27.59           C
ATOM   3639  C   THR C  35      12.955  80.915  51.527  1.00 25.58           C
ATOM   3640  O   THR C  35      14.166  80.886  51.801  1.00 25.65           O
ATOM   3641  N   PHE C  36      12.498  80.828  50.267  1.00 26.00           N
ATOM   3642  CA  PHE C  36      13.423  80.820  49.104  1.00 26.34           C
ATOM   3643  CB  PHE C  36      12.668  81.024  47.770  1.00 27.45           C
ATOM   3644  CG  PHE C  36      11.758  79.882  47.375  1.00 26.89           C
ATOM   3645  CD1 PHE C  36      11.878  78.623  47.961  1.00 30.74           C
ATOM   3646  CE1 PHE C  36      11.038  77.561  47.572  1.00 33.11           C
ATOM   3647  CZ  PHE C  36      10.072  77.769  46.583  1.00 30.17           C
ATOM   3648  CE2 PHE C  36       9.954  79.027  45.977  1.00 26.51           C
ATOM   3649  CD2 PHE C  36      10.805  80.068  46.375  1.00 28.55           C
ATOM   3650  C   PHE C  36      14.491  81.926  49.226  1.00 26.68           C
ATOM   3651  O   PHE C  36      15.694  81.709  48.991  1.00 26.08           O
ATOM   3652  N   GLN C  37      14.040  83.120  49.590  1.00 26.74           N
ATOM   3653  CA  GLN C  37      14.916  84.286  49.628  1.00 26.91           C
ATOM   3654  CB  GLN C  37      14.083  85.594  49.580  1.00 27.15           C
ATOM   3655  CG  GLN C  37      13.033  85.788  50.713  1.00 26.86           C
ATOM   3656  CD  GLN C  37      11.614  85.289  50.386  1.00 26.90           C
ATOM   3657  OE1 GLN C  37      11.412  84.262  49.713  1.00 26.56           O
ATOM   3658  NE2 GLN C  37      10.615  86.021  50.888  1.00 25.10           N
ATOM   3659  C   GLN C  37      15.953  84.268  50.786  1.00 27.03           C
ATOM   3660  O   GLN C  37      17.011  84.892  50.686  1.00 27.30           O
ATOM   3661  N   GLN C  38      15.633  83.575  51.875  1.00 26.82           N
ATOM   3662  CA  GLN C  38      16.519  83.462  53.042  1.00 28.39           C
ATOM   3663  CB  GLN C  38      15.702  83.070  54.286  1.00 28.28           C
ATOM   3664  CG  GLN C  38      14.687  84.122  54.733  1.00 30.49           C
ATOM   3665  CD  GLN C  38      13.864  83.678  55.944  1.00 30.74           C
ATOM   3666  OE1 GLN C  38      13.581  82.487  56.135  1.00 29.88           O
ATOM   3667  NE2 GLN C  38      13.463  84.651  56.762  1.00 32.31           N
ATOM   3668  C   GLN C  38      17.609  82.392  52.847  1.00 27.29           C
ATOM   3669  O   GLN C  38      18.625  82.383  53.533  1.00 27.73           O
ATOM   3670  N   TRP C  39      17.365  81.479  51.919  1.00 27.11           N
ATOM   3671  CA  TRP C  39      18.190  80.292  51.782  1.00 26.84           C
ATOM   3672  CB  TRP C  39      17.452  79.257  50.919  1.00 27.38           C
ATOM   3673  CG  TRP C  39      18.338  78.313  50.186  1.00 26.94           C
ATOM   3674  CD1 TRP C  39      18.500  78.230  48.830  1.00 27.66           C
ATOM   3675  NE1 TRP C  39      19.403  77.240  48.525  1.00 28.74           N
ATOM   3676  CE2 TRP C  39      19.846  76.662  49.690  1.00 28.54           C
ATOM   3677  CD2 TRP C  39      19.201  77.318  50.761  1.00 28.21           C
ATOM   3678  CE3 TRP C  39      19.495  76.920  52.081  1.00 28.00           C
ATOM   3679  CZ3 TRP C  39      20.417  75.882  52.278  1.00 28.00           C
ATOM   3680  CH2 TRP C  39      21.032  75.241  51.188  1.00 26.99           C
ATOM   3681  CZ2 TRP C  39      20.770  75.619  49.891  1.00 29.29           C
ATOM   3682  C   TRP C  39      19.626  80.541  51.291  1.00 27.10           C
ATOM   3683  O   TRP C  39      20.556  79.997  51.878  1.00 26.74           O
ATOM   3684  N   PRO C  40      19.819  81.347  50.218  1.00 27.31           N
ATOM   3685  CA  PRO C  40      21.172  81.518  49.660  1.00 28.13           C
ATOM   3686  CB  PRO C  40      20.986  82.658  48.651  1.00 28.20           C
ATOM   3687  CG  PRO C  40      19.625  82.426  48.147  1.00 28.50           C
ATOM   3688  CD  PRO C  40      18.841  82.104  49.423  1.00 27.49           C
ATOM   3689  C   PRO C  40      22.300  81.842  50.662  1.00 28.44           C
ATOM   3690  O   PRO C  40      23.425  81.346  50.493  1.00 28.83           O
ATOM   3691  N   LYS C  41      22.024  82.626  51.702  1.00 28.68           N
ATOM   3692  CA  LYS C  41      23.095  82.949  52.656  1.00 29.59           C
ATOM   3693  CB  LYS C  41      22.743  84.155  53.557  1.00 30.37           C
ATOM   3694  CG  LYS C  41      21.577  83.946  54.498  1.00 31.61           C
ATOM   3695  CD  LYS C  41      21.412  85.134  55.443  1.00 32.40           C
ATOM   3696  CE  LYS C  41      21.903  84.806  56.873  1.00 38.49           C
ATOM   3697  NZ  LYS C  41      23.400  84.646  57.027  1.00 42.46           N
ATOM   3698  C   LYS C  41      23.560  81.743  53.487  1.00 28.74           C
ATOM   3699  O   LYS C  41      24.639  81.774  54.100  1.00 28.12           O
ATOM   3700  N   HIS C  42      22.754  80.684  53.492  1.00 28.19           N
ATOM   3701  CA  HIS C  42      23.060  79.464  54.267  1.00 28.00           C
ATOM   3702  CB  HIS C  42      21.808  79.002  55.051  1.00 28.44           C
ATOM   3703  CG  HIS C  42      21.272  80.041  55.992  1.00 29.88           C
ATOM   3704  ND1 HIS C  42      21.866  80.328  57.204  1.00 30.04           N
ATOM   3705  CE1 HIS C  42      21.199  81.302  57.799  1.00 31.86           C
ATOM   3706  NE2 HIS C  42      20.196  81.660  57.018  1.00 30.90           N
ATOM   3707  CD2 HIS C  42      20.217  80.885  55.882  1.00 32.40           C
ATOM   3708  C   HIS C  42      23.608  78.311  53.416  1.00 27.99           C
ATOM   3709  O   HIS C  42      24.082  77.287  53.966  1.00 27.47           O
ATOM   3710  N   LYS C  43      23.538  78.463  52.085  1.00 27.77           N
ATOM   3711  CA  LYS C  43      23.838  77.365  51.161  1.00 28.86           C
ATOM   3712  CB  LYS C  43      23.821  77.844  49.690  1.00 28.25           C
ATOM   3713  CG  LYS C  43      23.955  76.742  48.652  1.00 30.60           C
ATOM   3714  CD  LYS C  43      23.892  77.244  47.172  1.00 30.52           C
ATOM   3715  CE  LYS C  43      23.855  76.045  46.193  1.00 30.25           C
ATOM   3716  NZ  LYS C  43      24.003  76.464  44.739  1.00 36.93           N
ATOM   3717  C   LYS C  43      25.164  76.662  51.501  1.00 28.47           C
ATOM   3718  O   LYS C  43      25.202  75.436  51.641  1.00 28.58           O
ATOM   3719  N   ASP C  44      26.215  77.459  51.675  1.00 28.25           N
ATOM   3720  CA  ASP C  44      27.584  76.975  51.864  1.00 28.49           C
ATOM   3721  CB  ASP C  44      28.581  78.125  51.638  1.00 29.03           C
ATOM   3722  CG  ASP C  44      28.780  78.450  50.163  1.00 30.83           C
ATOM   3723  OD1 ASP C  44      28.114  77.833  49.291  1.00 32.88           O
ATOM   3724  OD2 ASP C  44      29.606  79.337  49.872  1.00 34.79           O
ATOM   3725  C   ASP C  44      27.849  76.309  53.210  1.00 28.06           C
ATOM   3726  O   ASP C  44      28.926  75.750  53.426  1.00 28.77           O
ATOM   3727  N   GLU C  45      26.882  76.374  54.122  1.00 27.15           N
ATOM   3728  CA  GLU C  45      26.971  75.641  55.396  1.00 26.62           C
ATOM   3729  CB  GLU C  45      25.921  76.152  56.374  1.00 26.06           C
ATOM   3730  CG  GLU C  45      26.064  77.604  56.784  1.00 29.34           C
ATOM   3731  CD  GLU C  45      24.820  78.108  57.484  1.00 31.72           C
ATOM   3732  OE1 GLU C  45      24.057  77.279  58.031  1.00 34.42           O
ATOM   3733  OE2 GLU C  45      24.589  79.325  57.488  1.00 33.27           O
ATOM   3734  C   GLU C  45      26.722  74.135  55.221  1.00 25.35           C
ATOM   3735  O   GLU C  45      27.038  73.338  56.104  1.00 24.46           O
ATOM   3736  N   MET C  46      26.118  73.766  54.094  1.00 25.12           N
ATOM   3737  CA  MET C  46      25.562  72.427  53.925  1.00 25.11           C
ATOM   3738  CB  MET C  46      24.183  72.483  53.247  1.00 24.26           C
ATOM   3739  CG  MET C  46      23.201  73.444  53.905  1.00 26.13           C
ATOM   3740  SD  MET C  46      23.059  73.164  55.700  1.00 27.26           S
ATOM   3741  CE  MET C  46      21.937  74.516  56.089  1.00 26.86           C
ATOM   3742  C   MET C  46      26.505  71.496  53.154  1.00 24.72           C
ATOM   3743  O   MET C  46      27.188  71.938  52.226  1.00 24.37           O
ATOM   3744  N   PRO C  47      26.527  70.198  53.530  1.00 25.15           N
ATOM   3745  CA  PRO C  47      27.471  69.239  52.930  1.00 25.01           C
ATOM   3746  CB  PRO C  47      27.002  67.883  53.489  1.00 25.12           C
ATOM   3747  CG  PRO C  47      26.492  68.232  54.843  1.00 25.94           C
ATOM   3748  CD  PRO C  47      25.723  69.559  54.586  1.00 25.08           C
ATOM   3749  C   PRO C  47      27.490  69.259  51.410  1.00 24.64           C
ATOM   3750  O   PRO C  47      28.584  69.239  50.804  1.00 25.19           O
ATOM   3751  N   PHE C  48      26.310  69.312  50.798  1.00 23.37           N
ATOM   3752  CA  PHE C  48      26.230  69.368  49.340  1.00 23.75           C
ATOM   3753  CB  PHE C  48      25.490  68.140  48.773  1.00 22.14           C
ATOM   3754  CG  PHE C  48      26.042  66.829  49.289  1.00 23.28           C
ATOM   3755  CD1 PHE C  48      25.287  66.027  50.129  1.00 24.04           C
ATOM   3756  CE1 PHE C  48      25.821  64.815  50.641  1.00 25.23           C
ATOM   3757  CZ  PHE C  48      27.095  64.408  50.294  1.00 24.52           C
ATOM   3758  CE2 PHE C  48      27.852  65.184  49.444  1.00 24.94           C
ATOM   3759  CD2 PHE C  48      27.330  66.413  48.947  1.00 24.35           C
ATOM   3760  C   PHE C  48      25.601  70.659  48.834  1.00 23.71           C
ATOM   3761  O   PHE C  48      25.066  70.698  47.726  1.00 25.02           O
ATOM   3762  N   GLY C  49      25.645  71.707  49.651  1.00 24.36           N
ATOM   3763  CA  GLY C  49      25.039  72.990  49.257  1.00 23.78           C
ATOM   3764  C   GLY C  49      23.532  72.877  49.039  1.00 24.06           C
ATOM   3765  O   GLY C  49      22.935  73.664  48.308  1.00 24.44           O
ATOM   3766  N   GLN C  50      22.904  71.893  49.669  1.00 24.20           N
ATOM   3767  CA  GLN C  50      21.458  71.674  49.497  1.00 25.30           C
ATOM   3768  CB  GLN C  50      21.190  70.595  48.417  1.00 25.32           C
ATOM   3769  CG  GLN C  50      21.522  71.089  46.976  1.00 27.96           C
ATOM   3770  CD  GLN C  50      20.821  70.289  45.871  1.00 29.68           C
ATOM   3771  OE1 GLN C  50      20.054  70.846  45.069  1.00 37.31           O
ATOM   3772  NE2 GLN C  50      21.103  68.998  45.803  1.00 32.54           N
ATOM   3773  C   GLN C  50      20.771  71.341  50.835  1.00 24.39           C
ATOM   3774  O   GLN C  50      21.429  71.107  51.840  1.00 24.21           O
ATOM   3775  N   ILE C  51      19.444  71.381  50.831  1.00 24.04           N
ATOM   3776  CA  ILE C  51      18.606  70.981  51.969  1.00 23.82           C
ATOM   3777  CB  ILE C  51      17.968  72.223  52.656  1.00 23.78           C
ATOM   3778  CG1 ILE C  51      17.427  73.229  51.602  1.00 24.19           C
ATOM   3779  CD1 ILE C  51      16.776  74.507  52.197  1.00 24.16           C
ATOM   3780  CG2 ILE C  51      18.994  72.865  53.579  1.00 24.85           C
ATOM   3781  C   ILE C  51      17.565  69.955  51.494  1.00 23.11           C
ATOM   3782  O   ILE C  51      17.220  69.934  50.313  1.00 24.70           O
ATOM   3783  N   PRO C  52      17.075  69.077  52.389  1.00 22.82           N
ATOM   3784  CA  PRO C  52      17.236  69.117  53.847  1.00 22.86           C
ATOM   3785  CB  PRO C  52      16.063  68.260  54.341  1.00 22.85           C
ATOM   3786  CG  PRO C  52      15.953  67.191  53.275  1.00 22.21           C
ATOM   3787  CD  PRO C  52      16.249  67.935  51.967  1.00 22.85           C
ATOM   3788  C   PRO C  52      18.567  68.593  54.395  1.00 23.15           C
ATOM   3789  O   PRO C  52      19.256  67.742  53.777  1.00 22.56           O
ATOM   3790  N   VAL C  53      18.922  69.123  55.561  1.00 22.58           N
ATOM   3791  CA  VAL C  53      20.052  68.620  56.344  1.00 21.92           C
ATOM   3792  CB  VAL C  53      21.255  69.593  56.312  1.00 21.15           C
ATOM   3793  CG1 VAL C  53      22.366  69.172  57.295  1.00 22.32           C
ATOM   3794  CG2 VAL C  53      21.816  69.695  54.896  1.00 22.51           C
ATOM   3795  C   VAL C  53      19.617  68.424  57.788  1.00 22.44           C
ATOM   3796  O   VAL C  53      18.997  69.315  58.388  1.00 22.45           O
ATOM   3797  N   LEU C  54      19.971  67.264  58.343  1.00 22.85           N
ATOM   3798  CA  LEU C  54      19.795  66.977  59.765  1.00 23.35           C
ATOM   3799  CB  LEU C  54      19.422  65.499  59.965  1.00 22.73           C
ATOM   3800  CG  LEU C  54      19.250  64.975  61.403  1.00 24.72           C
ATOM   3801  CD1 LEU C  54      17.899  65.406  61.991  1.00 27.60           C
ATOM   3802  CD2 LEU C  54      19.399  63.439  61.461  1.00 24.29           C
ATOM   3803  C   LEU C  54      21.085  67.300  60.530  1.00 23.71           C
ATOM   3804  O   LEU C  54      22.186  67.145  60.004  1.00 23.64           O
ATOM   3805  N   GLU C  55      20.951  67.768  61.768  1.00 24.16           N
ATOM   3806  CA  GLU C  55      22.051  67.708  62.715  1.00 24.17           C
ATOM   3807  CB  GLU C  55      22.536  69.099  63.206  1.00 24.79           C
ATOM   3808  CG  GLU C  55      23.215  69.972  62.100  1.00 25.87           C
ATOM   3809  CD  GLU C  55      23.809  71.296  62.628  1.00 24.99           C
ATOM   3810  OE1 GLU C  55      23.958  71.448  63.853  1.00 25.46           O
ATOM   3811  OE2 GLU C  55      24.154  72.174  61.794  1.00 27.73           O
ATOM   3812  C   GLU C  55      21.627  66.860  63.910  1.00 24.78           C
ATOM   3813  O   GLU C  55      20.522  67.022  64.457  1.00 24.94           O
ATOM   3814  N   GLU C  56      22.506  65.947  64.302  1.00 24.36           N
ATOM   3815  CA  GLU C  56      22.344  65.225  65.553  1.00 25.35           C
ATOM   3816  CB  GLU C  56      22.323  63.699  65.353  1.00 24.35           C
ATOM   3817  CG  GLU C  56      22.143  62.985  66.719  1.00 27.23           C
ATOM   3818  CD  GLU C  56      22.162  61.464  66.669  1.00 28.07           C
ATOM   3819  OE1 GLU C  56      21.634  60.854  65.734  1.00 30.44           O
ATOM   3820  OE2 GLU C  56      22.647  60.868  67.650  1.00 34.30           O
ATOM   3821  C   GLU C  56      23.534  65.611  66.423  1.00 25.21           C
ATOM   3822  O   GLU C  56      24.670  65.379  66.042  1.00 25.10           O
ATOM   3823  N   ASP C  57      23.260  66.207  67.579  1.00 25.75           N
ATOM   3824  CA  ASP C  57      24.320  66.703  68.461  1.00 26.23           C
ATOM   3825  CB  ASP C  57      24.885  65.531  69.275  1.00 25.95           C
ATOM   3826  CG  ASP C  57      23.882  64.996  70.315  1.00 28.24           C
ATOM   3827  OD1 ASP C  57      24.193  63.978  71.000  1.00 28.37           O
ATOM   3828  OD2 ASP C  57      22.798  65.608  70.475  1.00 25.77           O
ATOM   3829  C   ASP C  57      25.398  67.459  67.651  1.00 26.20           C
ATOM   3830  O   ASP C  57      26.600  67.258  67.835  1.00 26.69           O
ATOM   3831  N   GLY C  58      24.929  68.321  66.748  1.00 26.18           N
ATOM   3832  CA  GLY C  58      25.782  69.143  65.889  1.00 26.31           C
ATOM   3833  C   GLY C  58      26.438  68.499  64.668  1.00 26.30           C
ATOM   3834  O   GLY C  58      27.096  69.202  63.900  1.00 26.48           O
ATOM   3835  N   LYS C  59      26.295  67.186  64.474  1.00 24.84           N
ATOM   3836  CA  LYS C  59      26.866  66.539  63.286  1.00 24.84           C
ATOM   3837  CB  LYS C  59      27.272  65.082  63.587  1.00 25.44           C
ATOM   3838  CG  LYS C  59      28.321  65.005  64.651  1.00 27.89           C
ATOM   3839  CD  LYS C  59      28.321  63.700  65.401  1.00 31.31           C
ATOM   3840  CE  LYS C  59      29.223  63.816  66.668  1.00 35.67           C
ATOM   3841  NZ  LYS C  59      28.728  64.745  67.793  1.00 37.99           N
ATOM   3842  C   LYS C  59      25.868  66.586  62.133  1.00 24.07           C
ATOM   3843  O   LYS C  59      24.701  66.190  62.285  1.00 24.23           O
ATOM   3844  N   GLN C  60      26.314  67.078  60.981  1.00 22.70           N
ATOM   3845  CA  GLN C  60      25.424  67.199  59.838  1.00 22.76           C
ATOM   3846  CB  GLN C  60      25.932  68.247  58.837  1.00 23.07           C
ATOM   3847  CG  GLN C  60      25.836  69.676  59.316  1.00 23.01           C
ATOM   3848  CD  GLN C  60      26.272  70.651  58.241  1.00 25.94           C
ATOM   3849  OE1 GLN C  60      25.497  71.524  57.812  1.00 26.32           O
ATOM   3850  NE2 GLN C  60      27.517  70.521  57.808  1.00 24.22           N
ATOM   3851  C   GLN C  60      25.260  65.887  59.084  1.00 22.49           C
ATOM   3852  O   GLN C  60      26.229  65.150  58.874  1.00 22.47           O
ATOM   3853  N   LEU C  61      24.034  65.630  58.650  1.00 22.71           N
ATOM   3854  CA  LEU C  61      23.757  64.573  57.690  1.00 23.24           C
ATOM   3855  CB  LEU C  61      23.126  63.367  58.385  1.00 23.35           C
ATOM   3856  CG  LEU C  61      22.529  62.253  57.525  1.00 23.79           C
ATOM   3857  CD1 LEU C  61      23.629  61.422  56.864  1.00 24.52           C
ATOM   3858  CD2 LEU C  61      21.666  61.364  58.415  1.00 23.26           C
ATOM   3859  C   LEU C  61      22.810  65.139  56.628  1.00 23.48           C
ATOM   3860  O   LEU C  61      21.694  65.553  56.938  1.00 23.42           O
ATOM   3861  N   ALA C  62      23.276  65.163  55.386  1.00 23.20           N
ATOM   3862  CA  ALA C  62      22.459  65.612  54.279  1.00 24.08           C
ATOM   3863  CB  ALA C  62      23.322  66.381  53.308  1.00 24.49           C
ATOM   3864  C   ALA C  62      21.784  64.442  53.557  1.00 23.83           C
ATOM   3865  O   ALA C  62      22.022  63.278  53.889  1.00 24.50           O
ATOM   3866  N   GLN C  63      20.972  64.789  52.559  1.00 24.26           N
ATOM   3867  CA  GLN C  63      20.280  63.879  51.637  1.00 24.47           C
ATOM   3868  CB  GLN C  63      21.215  62.798  51.041  1.00 24.63           C
ATOM   3869  CG  GLN C  63      22.170  63.326  49.971  1.00 23.88           C
ATOM   3870  CD  GLN C  63      21.475  63.602  48.636  1.00 24.18           C
ATOM   3871  OE1 GLN C  63      22.067  64.172  47.719  1.00 26.93           O
ATOM   3872  NE2 GLN C  63      20.242  63.157  48.510  1.00 19.60           N
ATOM   3873  C   GLN C  63      19.057  63.277  52.333  1.00 24.92           C
ATOM   3874  O   GLN C  63      19.183  62.472  53.268  1.00 24.06           O
ATOM   3875  N   SER C  64      17.885  63.705  51.865  1.00 24.59           N
ATOM   3876  CA  SER C  64      16.610  63.377  52.496  1.00 25.04           C
ATOM   3877  CB  SER C  64      15.437  63.961  51.690  1.00 24.42           C
ATOM   3878  OG  SER C  64      15.369  63.400  50.395  1.00 24.29           O
ATOM   3879  C   SER C  64      16.374  61.879  52.770  1.00 24.78           C
ATOM   3880  O   SER C  64      15.870  61.528  53.838  1.00 24.78           O
ATOM   3881  N   PHE C  65      16.710  61.010  51.817  1.00 25.34           N
ATOM   3882  CA  PHE C  65      16.483  59.574  52.028  1.00 25.02           C
ATOM   3883  CB  PHE C  65      16.498  58.807  50.701  1.00 25.86           C
ATOM   3884  CG  PHE C  65      15.320  59.133  49.805  1.00 28.15           C
ATOM   3885  CD1 PHE C  65      15.337  60.264  48.978  1.00 27.52           C
ATOM   3886  CE1 PHE C  65      14.231  60.566  48.146  1.00 29.47           C
ATOM   3887  CZ  PHE C  65      13.108  59.730  48.155  1.00 28.43           C
ATOM   3888  CE2 PHE C  65      13.097  58.621  48.980  1.00 31.03           C
ATOM   3889  CD2 PHE C  65      14.196  58.332  49.803  1.00 27.64           C
ATOM   3890  C   PHE C  65      17.491  58.998  53.026  1.00 24.47           C
ATOM   3891  O   PHE C  65      17.149  58.133  53.840  1.00 23.83           O
ATOM   3892  N   ALA C  66      18.744  59.449  52.947  1.00 23.84           N
ATOM   3893  CA  ALA C  66      19.730  59.062  53.955  1.00 23.58           C
ATOM   3894  CB  ALA C  66      21.111  59.708  53.657  1.00 24.35           C
ATOM   3895  C   ALA C  66      19.223  59.473  55.347  1.00 23.21           C
ATOM   3896  O   ALA C  66      19.248  58.678  56.295  1.00 23.15           O
ATOM   3897  N   ILE C  67      18.714  60.699  55.465  1.00 23.32           N
ATOM   3898  CA  ILE C  67      18.185  61.178  56.755  1.00 22.36           C
ATOM   3899  CB  ILE C  67      17.773  62.675  56.692  1.00 22.07           C
ATOM   3900  CG1 ILE C  67      19.009  63.558  56.446  1.00 23.54           C
ATOM   3901  CD1 ILE C  67      18.719  65.010  55.946  1.00 23.16           C
ATOM   3902  CG2 ILE C  67      17.163  63.098  58.043  1.00 22.39           C
ATOM   3903  C   ILE C  67      16.986  60.321  57.176  1.00 22.43           C
ATOM   3904  O   ILE C  67      16.901  59.857  58.337  1.00 21.67           O
ATOM   3905  N   ALA C  68      16.049  60.117  56.249  1.00 21.87           N
ATOM   3906  CA  ALA C  68      14.841  59.321  56.572  1.00 22.24           C
ATOM   3907  CB  ALA C  68      13.875  59.274  55.371  1.00 21.36           C
ATOM   3908  C   ALA C  68      15.179  57.906  57.077  1.00 22.99           C
ATOM   3909  O   ALA C  68      14.637  57.447  58.093  1.00 22.41           O
ATOM   3910  N   ARG C  69      16.079  57.225  56.356  1.00 23.08           N
ATOM   3911  CA  ARG C  69      16.528  55.898  56.721  1.00 22.79           C
ATOM   3912  CB  ARG C  69      17.410  55.278  55.622  1.00 23.82           C
ATOM   3913  CG  ARG C  69      17.818  53.797  55.889  1.00 25.00           C
ATOM   3914  CD  ARG C  69      18.687  53.209  54.727  1.00 23.15           C
ATOM   3915  NE  ARG C  69      17.980  53.394  53.466  1.00 20.36           N
ATOM   3916  CZ  ARG C  69      18.248  54.360  52.591  1.00 22.75           C
ATOM   3917  NH1 ARG C  69      19.284  55.198  52.766  1.00 22.69           N
ATOM   3918  NH2 ARG C  69      17.501  54.477  51.522  1.00 25.17           N
ATOM   3919  C   ARG C  69      17.243  55.879  58.082  1.00 22.53           C
ATOM   3920  O   ARG C  69      16.970  55.006  58.906  1.00 22.55           O
ATOM   3921  N   TYR C  70      18.153  56.823  58.313  1.00 21.01           N
ATOM   3922  CA  TYR C  70      18.883  56.863  59.570  1.00 21.65           C
ATOM   3923  CB  TYR C  70      19.868  58.038  59.566  1.00 21.91           C
ATOM   3924  CG  TYR C  70      20.525  58.242  60.901  1.00 22.68           C
ATOM   3925  CD1 TYR C  70      21.435  57.310  61.386  1.00 21.72           C
ATOM   3926  CE1 TYR C  70      22.054  57.471  62.655  1.00 21.47           C
ATOM   3927  CZ  TYR C  70      21.724  58.559  63.421  1.00 23.16           C
ATOM   3928  OH  TYR C  70      22.313  58.679  64.659  1.00 24.00           O
ATOM   3929  CE2 TYR C  70      20.806  59.512  62.971  1.00 24.18           C
ATOM   3930  CD2 TYR C  70      20.204  59.344  61.711  1.00 25.40           C
ATOM   3931  C   TYR C  70      17.908  56.951  60.769  1.00 21.56           C
ATOM   3932  O   TYR C  70      17.990  56.177  61.730  1.00 20.80           O
ATOM   3933  N   LEU C  71      16.957  57.875  60.685  1.00 21.17           N
ATOM   3934  CA  LEU C  71      15.976  58.078  61.775  1.00 21.58           C
ATOM   3935  CB  LEU C  71      15.240  59.417  61.586  1.00 21.64           C
ATOM   3936  CG  LEU C  71      16.161  60.649  61.659  1.00 22.88           C
ATOM   3937  CD1 LEU C  71      15.429  61.868  61.213  1.00 23.44           C
ATOM   3938  CD2 LEU C  71      16.697  60.824  63.095  1.00 24.73           C
ATOM   3939  C   LEU C  71      15.004  56.918  61.861  1.00 21.77           C
ATOM   3940  O   LEU C  71      14.627  56.482  62.967  1.00 22.28           O
ATOM   3941  N   SER C  72      14.620  56.381  60.697  1.00 22.30           N
ATOM   3942  CA  SER C  72      13.701  55.242  60.667  1.00 22.57           C
ATOM   3943  CB  SER C  72      13.253  54.935  59.215  1.00 22.75           C
ATOM   3944  OG  SER C  72      12.380  55.967  58.754  1.00 22.00           O
ATOM   3945  C   SER C  72      14.301  54.012  61.338  1.00 23.22           C
ATOM   3946  O   SER C  72      13.610  53.282  62.071  1.00 23.03           O
ATOM   3947  N   ARG C  73      15.590  53.766  61.110  1.00 23.85           N
ATOM   3948  CA  ARG C  73      16.236  52.623  61.785  1.00 24.57           C
ATOM   3949  CB  ARG C  73      17.658  52.400  61.276  1.00 26.25           C
ATOM   3950  CG  ARG C  73      17.724  51.843  59.892  1.00 27.04           C
ATOM   3951  CD  ARG C  73      19.178  51.640  59.456  1.00 32.48           C
ATOM   3952  NE  ARG C  73      19.868  50.588  60.214  1.00 37.96           N
ATOM   3953  CZ  ARG C  73      21.087  50.138  59.906  1.00 40.21           C
ATOM   3954  NH1 ARG C  73      21.736  50.658  58.868  1.00 38.47           N
ATOM   3955  NH2 ARG C  73      21.648  49.154  60.605  1.00 41.12           N
ATOM   3956  C   ARG C  73      16.290  52.793  63.281  1.00 25.29           C
ATOM   3957  O   ARG C  73      16.104  51.826  64.030  1.00 24.49           O
ATOM   3958  N   LYS C  74      16.513  54.034  63.715  1.00 24.92           N
ATOM   3959  CA  LYS C  74      16.641  54.369  65.128  1.00 26.04           C
ATOM   3960  CB  LYS C  74      17.147  55.828  65.246  1.00 26.15           C
ATOM   3961  CG  LYS C  74      17.393  56.306  66.668  1.00 29.64           C
ATOM   3962  CD  LYS C  74      18.039  57.703  66.679  1.00 29.51           C
ATOM   3963  CE  LYS C  74      19.522  57.660  67.022  1.00 35.08           C
ATOM   3964  NZ  LYS C  74      19.712  57.666  68.541  1.00 36.89           N
ATOM   3965  C   LYS C  74      15.312  54.189  65.872  1.00 24.85           C
ATOM   3966  O   LYS C  74      15.279  53.762  67.041  1.00 24.02           O
ATOM   3967  N   PHE C  75      14.226  54.493  65.175  1.00 24.00           N
ATOM   3968  CA  PHE C  75      12.903  54.647  65.781  1.00 24.71           C
ATOM   3969  CB  PHE C  75      12.314  56.031  65.422  1.00 24.67           C
ATOM   3970  CG  PHE C  75      13.068  57.200  66.031  1.00 25.90           C
ATOM   3971  CD1 PHE C  75      13.353  58.341  65.270  1.00 28.19           C
ATOM   3972  CE1 PHE C  75      14.022  59.451  65.843  1.00 26.07           C
ATOM   3973  CZ  PHE C  75      14.439  59.389  67.186  1.00 28.36           C
ATOM   3974  CE2 PHE C  75      14.143  58.266  67.951  1.00 29.92           C
ATOM   3975  CD2 PHE C  75      13.467  57.167  67.363  1.00 29.50           C
ATOM   3976  C   PHE C  75      11.914  53.541  65.401  1.00 24.22           C
ATOM   3977  O   PHE C  75      10.801  53.494  65.915  1.00 23.94           O
ATOM   3978  N   GLY C  76      12.309  52.655  64.496  1.00 23.45           N
ATOM   3979  CA  GLY C  76      11.513  51.448  64.231  1.00 22.94           C
ATOM   3980  C   GLY C  76      10.583  51.514  63.015  1.00 23.63           C
ATOM   3981  O   GLY C  76       9.582  50.794  62.969  1.00 23.51           O
ATOM   3982  N   PHE C  77      10.929  52.348  62.033  1.00 22.71           N
ATOM   3983  CA  PHE C  77      10.119  52.514  60.806  1.00 23.63           C
ATOM   3984  CB  PHE C  77       9.537  53.958  60.721  1.00 23.91           C
ATOM   3985  CG  PHE C  77       8.858  54.397  61.998  1.00 27.12           C
ATOM   3986  CD1 PHE C  77       7.680  53.775  62.417  1.00 27.81           C
ATOM   3987  CE1 PHE C  77       7.050  54.140  63.642  1.00 28.65           C
ATOM   3988  CZ  PHE C  77       7.643  55.126  64.458  1.00 26.68           C
ATOM   3989  CE2 PHE C  77       8.820  55.743  64.057  1.00 29.35           C
ATOM   3990  CD2 PHE C  77       9.441  55.366  62.820  1.00 28.01           C
ATOM   3991  C   PHE C  77      10.880  52.168  59.530  1.00 22.98           C
ATOM   3992  O   PHE C  77      10.525  52.649  58.466  1.00 23.56           O
ATOM   3993  N   ALA C  78      11.915  51.327  59.625  1.00 22.89           N
ATOM   3994  CA  ALA C  78      12.734  50.986  58.452  1.00 23.41           C
ATOM   3995  CB  ALA C  78      14.233  51.095  58.799  1.00 24.25           C
ATOM   3996  C   ALA C  78      12.441  49.604  57.843  1.00 23.53           C
ATOM   3997  O   ALA C  78      12.922  49.289  56.749  1.00 22.42           O
ATOM   3998  N   GLY C  79      11.648  48.801  58.554  1.00 24.44           N
ATOM   3999  CA  GLY C  79      11.440  47.393  58.230  1.00 24.86           C
ATOM   4000  C   GLY C  79      11.860  46.559  59.432  1.00 25.51           C
ATOM   4001  O   GLY C  79      12.653  47.020  60.275  1.00 25.37           O
ATOM   4002  N   LYS C  80      11.351  45.326  59.507  1.00 25.67           N
ATOM   4003  CA  LYS C  80      11.521  44.476  60.705  1.00 26.56           C
ATOM   4004  CB  LYS C  80      10.246  43.661  60.952  1.00 27.60           C
ATOM   4005  CG  LYS C  80       8.964  44.493  60.920  1.00 31.52           C
ATOM   4006  CD  LYS C  80       7.803  43.822  61.710  1.00 31.22           C
ATOM   4007  CE  LYS C  80       6.563  44.739  61.647  1.00 35.77           C
ATOM   4008  NZ  LYS C  80       5.523  44.327  62.680  1.00 38.55           N
ATOM   4009  C   LYS C  80      12.711  43.507  60.659  1.00 25.24           C
ATOM   4010  O   LYS C  80      13.150  43.002  61.693  1.00 23.89           O
ATOM   4011  N   THR C  81      13.202  43.221  59.450  1.00 23.18           N
ATOM   4012  CA  THR C  81      14.292  42.289  59.239  1.00 22.41           C
ATOM   4013  CB  THR C  81      13.779  40.969  58.629  1.00 22.81           C
ATOM   4014  OG1 THR C  81      13.245  41.243  57.331  1.00 23.44           O
ATOM   4015  CG2 THR C  81      12.693  40.333  59.507  1.00 22.52           C
ATOM   4016  C   THR C  81      15.210  42.941  58.216  1.00 22.38           C
ATOM   4017  O   THR C  81      14.751  43.826  57.491  1.00 20.73           O
ATOM   4018  N   PRO C  82      16.493  42.516  58.152  1.00 22.36           N
ATOM   4019  CA  PRO C  82      17.386  43.070  57.127  1.00 22.39           C
ATOM   4020  CB  PRO C  82      18.693  42.290  57.328  1.00 22.92           C
ATOM   4021  CG  PRO C  82      18.689  41.977  58.858  1.00 24.10           C
ATOM   4022  CD  PRO C  82      17.213  41.565  59.036  1.00 22.74           C
ATOM   4023  C   PRO C  82      16.846  42.950  55.691  1.00 22.15           C
ATOM   4024  O   PRO C  82      16.990  43.899  54.920  1.00 20.62           O
ATOM   4025  N   PHE C  83      16.190  41.839  55.339  1.00 21.91           N
ATOM   4026  CA  PHE C  83      15.634  41.749  53.986  1.00 22.50           C
ATOM   4027  CB  PHE C  83      15.269  40.335  53.577  1.00 23.56           C
ATOM   4028  CG  PHE C  83      15.160  40.170  52.095  1.00 22.37           C
ATOM   4029  CD1 PHE C  83      16.309  39.998  51.313  1.00 23.24           C
ATOM   4030  CE1 PHE C  83      16.216  39.869  49.907  1.00 24.75           C
ATOM   4031  CZ  PHE C  83      14.960  39.911  49.296  1.00 24.02           C
ATOM   4032  CE2 PHE C  83      13.812  40.064  50.070  1.00 21.82           C
ATOM   4033  CD2 PHE C  83      13.915  40.202  51.467  1.00 21.73           C
ATOM   4034  C   PHE C  83      14.450  42.687  53.779  1.00 22.56           C
ATOM   4035  O   PHE C  83      14.353  43.329  52.751  1.00 22.35           O
ATOM   4036  N   GLU C  84      13.556  42.777  54.765  1.00 22.80           N
ATOM   4037  CA  GLU C  84      12.461  43.764  54.695  1.00 22.84           C
ATOM   4038  CB  GLU C  84      11.511  43.609  55.883  1.00 23.40           C
ATOM   4039  CG  GLU C  84      10.142  44.169  55.600  1.00 27.40           C
ATOM   4040  CD  GLU C  84       9.178  43.938  56.747  1.00 30.25           C
ATOM   4041  OE1 GLU C  84       9.311  44.648  57.758  1.00 25.74           O
ATOM   4042  OE2 GLU C  84       8.301  43.057  56.613  1.00 31.58           O
ATOM   4043  C   GLU C  84      12.962  45.209  54.608  1.00 21.95           C
ATOM   4044  O   GLU C  84      12.394  46.026  53.910  1.00 21.67           O
ATOM   4045  N   GLU C  85      14.026  45.532  55.338  1.00 21.57           N
ATOM   4046  CA  GLU C  85      14.616  46.862  55.245  1.00 21.41           C
ATOM   4047  CB  GLU C  85      15.808  46.983  56.189  1.00 22.02           C
ATOM   4048  CG  GLU C  85      15.405  47.149  57.666  1.00 20.89           C
ATOM   4049  CD  GLU C  85      16.620  47.304  58.573  1.00 22.72           C
ATOM   4050  OE1 GLU C  85      17.013  48.453  58.796  1.00 26.07           O
ATOM   4051  OE2 GLU C  85      17.204  46.281  59.011  1.00 26.69           O
ATOM   4052  C   GLU C  85      15.062  47.159  53.821  1.00 21.66           C
ATOM   4053  O   GLU C  85      14.863  48.270  53.326  1.00 20.62           O
ATOM   4054  N   ALA C  86      15.673  46.162  53.175  1.00 20.89           N
ATOM   4055  CA  ALA C  86      16.133  46.326  51.783  1.00 21.54           C
ATOM   4056  CB  ALA C  86      16.956  45.135  51.360  1.00 20.75           C
ATOM   4057  C   ALA C  86      14.923  46.517  50.848  1.00 22.16           C
ATOM   4058  O   ALA C  86      14.952  47.376  49.946  1.00 22.62           O
ATOM   4059  N   LEU C  87      13.879  45.715  51.053  1.00 21.43           N
ATOM   4060  CA  LEU C  87      12.622  45.889  50.289  1.00 22.59           C
ATOM   4061  CB  LEU C  87      11.580  44.847  50.720  1.00 22.12           C
ATOM   4062  CG  LEU C  87      11.807  43.412  50.215  1.00 21.65           C
ATOM   4063  CD1 LEU C  87      10.783  42.437  50.816  1.00 21.90           C
ATOM   4064  CD2 LEU C  87      11.780  43.344  48.657  1.00 20.99           C
ATOM   4065  C   LEU C  87      12.039  47.283  50.453  1.00 22.57           C
ATOM   4066  O   LEU C  87      11.644  47.903  49.466  1.00 23.01           O
ATOM   4067  N   VAL C  88      11.984  47.768  51.707  1.00 22.14           N
ATOM   4068  CA  VAL C  88      11.568  49.167  51.984  1.00 22.90           C
ATOM   4069  CB  VAL C  88      11.531  49.486  53.497  1.00 22.73           C
ATOM   4070  CG1 VAL C  88      11.362  51.009  53.774  1.00 23.17           C
ATOM   4071  CG2 VAL C  88      10.437  48.656  54.210  1.00 21.22           C
ATOM   4072  C   VAL C  88      12.443  50.161  51.201  1.00 22.60           C
ATOM   4073  O   VAL C  88      11.912  51.066  50.545  1.00 22.16           O
ATOM   4074  N   ASP C  89      13.775  49.983  51.235  1.00 22.01           N
ATOM   4075  CA  ASP C  89      14.680  50.846  50.443  1.00 22.43           C
ATOM   4076  CB  ASP C  89      16.139  50.388  50.590  1.00 22.75           C
ATOM   4077  CG  ASP C  89      16.752  50.722  51.973  1.00 23.44           C
ATOM   4078  OD1 ASP C  89      16.121  51.405  52.841  1.00 24.29           O
ATOM   4079  OD2 ASP C  89      17.903  50.303  52.178  1.00 24.50           O
ATOM   4080  C   ASP C  89      14.337  50.826  48.949  1.00 22.50           C
ATOM   4081  O   ASP C  89      14.435  51.857  48.256  1.00 23.25           O
ATOM   4082  N   SER C  90      13.981  49.646  48.437  1.00 21.87           N
ATOM   4083  CA  SER C  90      13.758  49.505  47.000  1.00 22.10           C
ATOM   4084  CB  SER C  90      13.686  48.018  46.613  1.00 20.88           C
ATOM   4085  OG  SER C  90      12.444  47.408  46.981  1.00 22.05           O
ATOM   4086  C   SER C  90      12.497  50.300  46.589  1.00 22.07           C
ATOM   4087  O   SER C  90      12.478  50.946  45.522  1.00 21.54           O
ATOM   4088  N   VAL C  91      11.484  50.288  47.465  1.00 22.32           N
ATOM   4089  CA  VAL C  91      10.213  50.959  47.193  1.00 22.79           C
ATOM   4090  CB  VAL C  91       9.081  50.499  48.195  1.00 23.33           C
ATOM   4091  CG1 VAL C  91       7.848  51.399  48.114  1.00 23.84           C
ATOM   4092  CG2 VAL C  91       8.674  49.050  47.930  1.00 21.54           C
ATOM   4093  C   VAL C  91      10.466  52.466  47.278  1.00 22.78           C
ATOM   4094  O   VAL C  91       9.993  53.236  46.437  1.00 23.15           O
ATOM   4095  N   ALA C  92      11.235  52.887  48.287  1.00 22.29           N
ATOM   4096  CA  ALA C  92      11.623  54.293  48.387  1.00 23.06           C
ATOM   4097  CB  ALA C  92      12.330  54.581  49.733  1.00 22.36           C
ATOM   4098  C   ALA C  92      12.465  54.770  47.170  1.00 23.25           C
ATOM   4099  O   ALA C  92      12.300  55.920  46.723  1.00 23.62           O
ATOM   4100  N   ASP C  93      13.345  53.906  46.625  1.00 23.10           N
ATOM   4101  CA  ASP C  93      14.159  54.305  45.455  1.00 24.08           C
ATOM   4102  CB  ASP C  93      15.308  53.317  45.181  1.00 25.40           C
ATOM   4103  CG  ASP C  93      16.563  53.576  46.024  1.00 28.38           C
ATOM   4104  OD1 ASP C  93      16.701  54.632  46.693  1.00 32.00           O
ATOM   4105  OD2 ASP C  93      17.432  52.684  45.991  1.00 33.02           O
ATOM   4106  C   ASP C  93      13.260  54.348  44.197  1.00 23.48           C
ATOM   4107  O   ASP C  93      13.470  55.178  43.312  1.00 23.84           O
ATOM   4108  N   GLN C  94      12.278  53.459  44.100  1.00 22.88           N
ATOM   4109  CA  GLN C  94      11.300  53.575  42.984  1.00 23.74           C
ATOM   4110  CB  GLN C  94      10.324  52.384  42.956  1.00 23.89           C
ATOM   4111  CG  GLN C  94       9.456  52.326  41.672  1.00 24.90           C
ATOM   4112  CD  GLN C  94      10.283  52.107  40.413  1.00 25.62           C
ATOM   4113  OE1 GLN C  94      11.451  51.738  40.490  1.00 26.65           O
ATOM   4114  NE2 GLN C  94       9.677  52.354  39.235  1.00 27.45           N
ATOM   4115  C   GLN C  94      10.518  54.876  43.084  1.00 23.57           C
ATOM   4116  O   GLN C  94      10.271  55.565  42.082  1.00 23.71           O
ATOM   4117  N   TYR C  95      10.088  55.199  44.301  1.00 24.06           N
ATOM   4118  CA  TYR C  95       9.456  56.479  44.569  1.00 24.52           C
ATOM   4119  CB  TYR C  95       9.134  56.629  46.074  1.00 24.32           C
ATOM   4120  CG  TYR C  95       8.679  58.030  46.441  1.00 23.94           C
ATOM   4121  CD1 TYR C  95       7.375  58.454  46.153  1.00 26.26           C
ATOM   4122  CE1 TYR C  95       6.939  59.748  46.489  1.00 23.42           C
ATOM   4123  CZ  TYR C  95       7.832  60.629  47.102  1.00 25.28           C
ATOM   4124  OH  TYR C  95       7.412  61.918  47.426  1.00 24.78           O
ATOM   4125  CE2 TYR C  95       9.123  60.238  47.396  1.00 24.86           C
ATOM   4126  CD2 TYR C  95       9.546  58.934  47.079  1.00 25.58           C
ATOM   4127  C   TYR C  95      10.352  57.632  44.115  1.00 24.40           C
ATOM   4128  O   TYR C  95       9.890  58.564  43.486  1.00 23.57           O
ATOM   4129  N   LYS C  96      11.634  57.575  44.461  1.00 25.04           N
ATOM   4130  CA  LYS C  96      12.558  58.670  44.109  1.00 26.26           C
ATOM   4131  CB  LYS C  96      13.931  58.458  44.785  1.00 26.01           C
ATOM   4132  CG  LYS C  96      15.024  59.427  44.278  1.00 27.33           C
ATOM   4133  CD  LYS C  96      16.377  59.138  44.909  1.00 30.33           C
ATOM   4134  CE  LYS C  96      16.767  60.337  45.777  1.00 35.43           C
ATOM   4135  NZ  LYS C  96      17.816  60.007  46.759  1.00 37.68           N
ATOM   4136  C   LYS C  96      12.704  58.803  42.584  1.00 25.91           C
ATOM   4137  O   LYS C  96      12.790  59.924  42.042  1.00 25.73           O
ATOM   4138  N   ASP C  97      12.757  57.664  41.894  1.00 25.12           N
ATOM   4139  CA  ASP C  97      12.781  57.666  40.422  1.00 25.37           C
ATOM   4140  CB  ASP C  97      12.866  56.230  39.890  1.00 25.26           C
ATOM   4141  CG  ASP C  97      14.263  55.590  40.035  1.00 27.97           C
ATOM   4142  OD1 ASP C  97      15.257  56.275  40.370  1.00 30.34           O
ATOM   4143  OD2 ASP C  97      14.364  54.362  39.782  1.00 27.24           O
ATOM   4144  C   ASP C  97      11.522  58.346  39.848  1.00 24.99           C
ATOM   4145  O   ASP C  97      11.608  59.150  38.917  1.00 24.86           O
ATOM   4146  N   TYR C  98      10.354  58.009  40.391  1.00 24.28           N
ATOM   4147  CA  TYR C  98       9.091  58.630  39.976  1.00 24.25           C
ATOM   4148  CB  TYR C  98       7.910  57.964  40.721  1.00 24.45           C
ATOM   4149  CG  TYR C  98       6.635  58.779  40.762  1.00 25.19           C
ATOM   4150  CD1 TYR C  98       5.806  58.878  39.642  1.00 25.28           C
ATOM   4151  CE1 TYR C  98       4.617  59.623  39.694  1.00 24.48           C
ATOM   4152  CZ  TYR C  98       4.266  60.278  40.879  1.00 25.42           C
ATOM   4153  OH  TYR C  98       3.089  61.010  40.943  1.00 24.81           O
ATOM   4154  CE2 TYR C  98       5.078  60.190  42.003  1.00 25.19           C
ATOM   4155  CD2 TYR C  98       6.252  59.448  41.943  1.00 25.36           C
ATOM   4156  C   TYR C  98       9.107  60.159  40.178  1.00 24.75           C
ATOM   4157  O   TYR C  98       8.739  60.927  39.281  1.00 25.22           O
ATOM   4158  N   ILE C  99       9.550  60.592  41.351  1.00 24.51           N
ATOM   4159  CA  ILE C  99       9.651  62.019  41.650  1.00 25.09           C
ATOM   4160  CB  ILE C  99      10.098  62.234  43.118  1.00 23.99           C
ATOM   4161  CG1 ILE C  99       8.978  61.776  44.076  1.00 23.92           C
ATOM   4162  CD1 ILE C  99       7.648  62.561  43.911  1.00 22.54           C
ATOM   4163  CG2 ILE C  99      10.484  63.680  43.377  1.00 24.41           C
ATOM   4164  C   ILE C  99      10.605  62.731  40.677  1.00 25.56           C
ATOM   4165  O   ILE C  99      10.308  63.836  40.202  1.00 26.27           O
ATOM   4166  N   ASN C 100      11.737  62.097  40.375  1.00 25.88           N
ATOM   4167  CA  ASN C 100      12.615  62.609  39.329  1.00 26.95           C
ATOM   4168  CB  ASN C 100      13.838  61.726  39.169  1.00 27.47           C
ATOM   4169  CG  ASN C 100      14.840  62.291  38.206  1.00 31.05           C
ATOM   4170  OD1 ASN C 100      15.333  63.414  38.379  1.00 34.72           O
ATOM   4171  ND2 ASN C 100      15.184  61.506  37.193  1.00 32.38           N
ATOM   4172  C   ASN C 100      11.866  62.760  37.994  1.00 26.74           C
ATOM   4173  O   ASN C 100      12.017  63.783  37.307  1.00 26.05           O
ATOM   4174  N   GLU C 101      11.086  61.743  37.623  1.00 26.45           N
ATOM   4175  CA  GLU C 101      10.326  61.795  36.363  1.00 27.49           C
ATOM   4176  CB  GLU C 101       9.530  60.497  36.117  1.00 27.25           C
ATOM   4177  CG  GLU C 101       8.831  60.463  34.763  1.00 28.97           C
ATOM   4178  CD  GLU C 101       8.197  59.112  34.437  1.00 30.28           C
ATOM   4179  OE1 GLU C 101       8.412  58.132  35.203  1.00 33.19           O
ATOM   4180  OE2 GLU C 101       7.460  59.052  33.421  1.00 32.40           O
ATOM   4181  C   GLU C 101       9.409  63.018  36.312  1.00 26.97           C
ATOM   4182  O   GLU C 101       9.267  63.647  35.267  1.00 26.27           O
ATOM   4183  N   ILE C 102       8.788  63.353  37.444  1.00 26.30           N
ATOM   4184  CA  ILE C 102       7.800  64.435  37.454  1.00 26.52           C
ATOM   4185  CB  ILE C 102       6.518  64.058  38.254  1.00 26.39           C
ATOM   4186  CG1 ILE C 102       6.837  63.774  39.720  1.00 25.70           C
ATOM   4187  CD1 ILE C 102       5.621  63.892  40.633  1.00 22.23           C
ATOM   4188  CG2 ILE C 102       5.816  62.856  37.616  1.00 25.37           C
ATOM   4189  C   ILE C 102       8.366  65.769  37.956  1.00 27.24           C
ATOM   4190  O   ILE C 102       7.615  66.718  38.125  1.00 27.02           O
ATOM   4191  N   ARG C 103       9.679  65.830  38.188  1.00 28.02           N
ATOM   4192  CA  ARG C 103      10.365  67.083  38.570  1.00 28.43           C
ATOM   4193  CB  ARG C 103      11.895  66.893  38.550  1.00 30.01           C
ATOM   4194  CG  ARG C 103      12.761  68.145  38.847  1.00 30.86           C
ATOM   4195  CD  ARG C 103      13.855  67.742  39.840  1.00 39.73           C
ATOM   4196  NE  ARG C 103      14.926  68.736  40.048  1.00 45.81           N
ATOM   4197  CZ  ARG C 103      14.958  69.668  41.015  1.00 47.86           C
ATOM   4198  NH1 ARG C 103      13.958  69.819  41.882  1.00 46.33           N
ATOM   4199  NH2 ARG C 103      16.002  70.490  41.097  1.00 50.15           N
ATOM   4200  C   ARG C 103       9.920  68.312  37.731  1.00 28.24           C
ATOM   4201  O   ARG C 103       9.579  69.332  38.305  1.00 28.18           O
ATOM   4202  N   PRO C 104       9.892  68.209  36.387  1.00 28.17           N
ATOM   4203  CA  PRO C 104       9.378  69.384  35.640  1.00 28.53           C
ATOM   4204  CB  PRO C 104       9.335  68.879  34.201  1.00 28.05           C
ATOM   4205  CG  PRO C 104      10.466  67.840  34.161  1.00 27.63           C
ATOM   4206  CD  PRO C 104      10.314  67.132  35.464  1.00 27.54           C
ATOM   4207  C   PRO C 104       8.000  69.897  36.113  1.00 28.77           C
ATOM   4208  O   PRO C 104       7.783  71.101  36.192  1.00 28.60           O
ATOM   4209  N   TYR C 105       7.090  68.993  36.462  1.00 28.69           N
ATOM   4210  CA  TYR C 105       5.789  69.406  36.961  1.00 28.70           C
ATOM   4211  CB  TYR C 105       4.821  68.213  36.978  1.00 28.66           C
ATOM   4212  CG  TYR C 105       3.616  68.483  37.832  1.00 29.67           C
ATOM   4213  CD1 TYR C 105       2.532  69.218  37.337  1.00 30.45           C
ATOM   4214  CE1 TYR C 105       1.436  69.489  38.138  1.00 30.86           C
ATOM   4215  CZ  TYR C 105       1.413  69.009  39.435  1.00 30.04           C
ATOM   4216  OH  TYR C 105       0.347  69.269  40.232  1.00 31.29           O
ATOM   4217  CE2 TYR C 105       2.468  68.284  39.950  1.00 30.95           C
ATOM   4218  CD2 TYR C 105       3.561  68.018  39.143  1.00 30.46           C
ATOM   4219  C   TYR C 105       5.904  70.045  38.360  1.00 28.89           C
ATOM   4220  O   TYR C 105       5.314  71.102  38.630  1.00 28.37           O
ATOM   4221  N   LEU C 106       6.644  69.390  39.248  1.00 28.25           N
ATOM   4222  CA  LEU C 106       6.791  69.872  40.643  1.00 28.67           C
ATOM   4223  CB  LEU C 106       7.625  68.882  41.446  1.00 27.64           C
ATOM   4224  CG  LEU C 106       6.952  67.519  41.651  1.00 26.28           C
ATOM   4225  CD1 LEU C 106       7.983  66.506  42.174  1.00 25.94           C
ATOM   4226  CD2 LEU C 106       5.744  67.599  42.580  1.00 27.31           C
ATOM   4227  C   LEU C 106       7.397  71.276  40.760  1.00 29.10           C
ATOM   4228  O   LEU C 106       6.957  72.094  41.586  1.00 29.15           O
ATOM   4229  N   ARG C 107       8.405  71.537  39.938  1.00 29.36           N
ATOM   4230  CA  ARG C 107       9.088  72.826  39.904  1.00 30.82           C
ATOM   4231  CB  ARG C 107      10.372  72.722  39.052  1.00 30.36           C
ATOM   4232  CG  ARG C 107      11.517  71.937  39.731  1.00 30.69           C
ATOM   4233  CD  ARG C 107      12.809  71.962  38.915  1.00 32.37           C
ATOM   4234  NE  ARG C 107      13.382  73.310  38.795  1.00 35.58           N
ATOM   4235  CZ  ARG C 107      14.193  73.873  39.696  1.00 39.53           C
ATOM   4236  NH1 ARG C 107      14.535  73.217  40.804  1.00 39.90           N
ATOM   4237  NH2 ARG C 107      14.656  75.106  39.495  1.00 40.06           N
ATOM   4238  C   ARG C 107       8.174  73.966  39.416  1.00 30.79           C
ATOM   4239  O   ARG C 107       8.281  75.112  39.880  1.00 31.06           O
ATOM   4240  N   VAL C 108       7.279  73.666  38.483  1.00 30.72           N
ATOM   4241  CA  VAL C 108       6.307  74.672  38.044  1.00 31.87           C
ATOM   4242  CB  VAL C 108       5.615  74.245  36.735  1.00 31.30           C
ATOM   4243  CG1 VAL C 108       4.424  75.141  36.403  1.00 32.76           C
ATOM   4244  CG2 VAL C 108       6.630  74.267  35.608  1.00 30.11           C
ATOM   4245  C   VAL C 108       5.320  74.969  39.180  1.00 33.07           C
ATOM   4246  O   VAL C 108       4.997  76.127  39.469  1.00 33.29           O
ATOM   4247  N   VAL C 109       4.889  73.923  39.870  1.00 33.76           N
ATOM   4248  CA  VAL C 109       3.946  74.091  40.972  1.00 35.09           C
ATOM   4249  CB  VAL C 109       3.370  72.722  41.445  1.00 34.50           C
ATOM   4250  CG1 VAL C 109       2.597  72.862  42.741  1.00 35.02           C
ATOM   4251  CG2 VAL C 109       2.469  72.150  40.375  1.00 35.62           C
ATOM   4252  C   VAL C 109       4.588  74.884  42.117  1.00 35.23           C
ATOM   4253  O   VAL C 109       3.955  75.761  42.694  1.00 35.79           O
ATOM   4254  N   ALA C 110       5.846  74.572  42.422  1.00 36.21           N
ATOM   4255  CA  ALA C 110       6.604  75.260  43.463  1.00 36.86           C
ATOM   4256  CB  ALA C 110       7.888  74.518  43.725  1.00 36.48           C
ATOM   4257  C   ALA C 110       6.902  76.730  43.101  1.00 37.32           C
ATOM   4258  O   ALA C 110       7.195  77.547  43.982  1.00 37.60           O
ATOM   4259  N   GLY C 111       6.844  77.052  41.811  1.00 37.50           N
ATOM   4260  CA  GLY C 111       7.090  78.426  41.345  1.00 38.42           C
ATOM   4261  C   GLY C 111       8.469  78.717  40.777  1.00 38.44           C
ATOM   4262  O   GLY C 111       8.704  79.813  40.257  1.00 38.88           O
ATOM   4263  N   VAL C 112       9.382  77.748  40.864  1.00 38.72           N
ATOM   4264  CA  VAL C 112      10.788  77.973  40.470  1.00 38.32           C
ATOM   4265  CB  VAL C 112      11.796  77.115  41.287  1.00 38.82           C
ATOM   4266  CG1 VAL C 112      11.816  77.562  42.748  1.00 39.91           C
ATOM   4267  CG2 VAL C 112      11.469  75.637  41.190  1.00 38.47           C
ATOM   4268  C   VAL C 112      11.035  77.812  38.967  1.00 37.68           C
ATOM   4269  O   VAL C 112      12.000  78.373  38.430  1.00 37.27           O
ATOM   4270  N   ASP C 113      10.160  77.053  38.302  1.00 36.24           N
ATOM   4271  CA  ASP C 113      10.147  76.952  36.840  1.00 35.20           C
ATOM   4272  CB  ASP C 113      10.148  75.492  36.376  1.00 34.62           C
ATOM   4273  CG  ASP C 113      11.502  74.806  36.531  1.00 34.55           C
ATOM   4274  OD1 ASP C 113      12.436  75.381  37.125  1.00 32.90           O
ATOM   4275  OD2 ASP C 113      11.619  73.658  36.047  1.00 33.91           O
ATOM   4276  C   ASP C 113       8.882  77.595  36.307  1.00 34.67           C
ATOM   4277  O   ASP C 113       7.851  77.599  36.972  1.00 34.57           O
ATOM   4278  N   GLN C 114       8.956  78.120  35.092  1.00 34.21           N
ATOM   4279  CA  GLN C 114       7.768  78.623  34.418  1.00 34.00           C
ATOM   4280  CB  GLN C 114       8.124  79.802  33.517  1.00 33.47           C
ATOM   4281  CG  GLN C 114       8.506  81.050  34.270  1.00 31.59           C
ATOM   4282  CD  GLN C 114       8.761  82.194  33.336  1.00 29.81           C
ATOM   4283  OE1 GLN C 114       7.898  83.071  33.139  1.00 30.64           O
ATOM   4284  NE2 GLN C 114       9.938  82.188  32.717  1.00 26.66           N
ATOM   4285  C   GLN C 114       7.182  77.521  33.564  1.00 34.35           C
ATOM   4286  O   GLN C 114       7.919  76.756  32.941  1.00 34.24           O
ATOM   4287  N   GLY C 115       5.858  77.446  33.528  1.00 34.31           N
ATOM   4288  CA  GLY C 115       5.180  76.498  32.648  1.00 34.34           C
ATOM   4289  C   GLY C 115       3.707  76.406  32.950  1.00 34.11           C
ATOM   4290  O   GLY C 115       3.180  77.178  33.763  1.00 34.07           O
ATOM   4291  N   ASP C 116       3.050  75.450  32.297  1.00 33.54           N
ATOM   4292  CA  ASP C 116       1.620  75.203  32.463  1.00 32.89           C
ATOM   4293  CB  ASP C 116       0.979  75.016  31.084  1.00 32.90           C
ATOM   4294  CG  ASP C 116      -0.531  74.871  31.144  1.00 32.62           C
ATOM   4295  OD1 ASP C 116      -1.071  74.468  32.193  1.00 32.28           O
ATOM   4296  OD2 ASP C 116      -1.187  75.176  30.122  1.00 33.31           O
ATOM   4297  C   ASP C 116       1.397  73.961  33.325  1.00 32.71           C
ATOM   4298  O   ASP C 116       1.560  72.840  32.834  1.00 32.23           O
ATOM   4299  N   PRO C 117       0.986  74.151  34.597  1.00 32.69           N
ATOM   4300  CA  PRO C 117       0.878  73.008  35.528  1.00 32.88           C
ATOM   4301  CB  PRO C 117       0.549  73.660  36.872  1.00 32.61           C
ATOM   4302  CG  PRO C 117      -0.085  74.980  36.503  1.00 33.58           C
ATOM   4303  CD  PRO C 117       0.564  75.418  35.218  1.00 32.80           C
ATOM   4304  C   PRO C 117      -0.226  72.029  35.120  1.00 32.76           C
ATOM   4305  O   PRO C 117      -0.084  70.834  35.338  1.00 32.72           O
ATOM   4306  N   GLU C 118      -1.310  72.537  34.542  1.00 33.18           N
ATOM   4307  CA  GLU C 118      -2.401  71.677  34.030  1.00 33.23           C
ATOM   4308  CB  GLU C 118      -3.581  72.518  33.530  1.00 34.16           C
ATOM   4309  CG  GLU C 118      -4.651  72.726  34.572  1.00 37.66           C
ATOM   4310  CD  GLU C 118      -4.222  73.683  35.669  1.00 43.27           C
ATOM   4311  OE1 GLU C 118      -3.546  74.692  35.359  1.00 45.05           O
ATOM   4312  OE2 GLU C 118      -4.568  73.421  36.846  1.00 46.87           O
ATOM   4313  C   GLU C 118      -1.921  70.765  32.909  1.00 31.97           C
ATOM   4314  O   GLU C 118      -2.144  69.556  32.948  1.00 31.81           O
ATOM   4315  N   LYS C 119      -1.263  71.356  31.918  1.00 30.81           N
ATOM   4316  CA  LYS C 119      -0.677  70.608  30.802  1.00 29.80           C
ATOM   4317  CB  LYS C 119      -0.029  71.582  29.821  1.00 30.40           C
ATOM   4318  CG  LYS C 119       0.611  70.933  28.612  1.00 31.55           C
ATOM   4319  CD  LYS C 119       1.205  72.004  27.688  1.00 34.39           C
ATOM   4320  CE  LYS C 119       1.660  71.397  26.381  1.00 35.76           C
ATOM   4321  NZ  LYS C 119       0.480  70.929  25.603  1.00 35.47           N
ATOM   4322  C   LYS C 119       0.348  69.565  31.280  1.00 28.96           C
ATOM   4323  O   LYS C 119       0.304  68.414  30.855  1.00 28.15           O
ATOM   4324  N   LEU C 120       1.277  69.980  32.144  1.00 27.98           N
ATOM   4325  CA  LEU C 120       2.262  69.053  32.723  1.00 27.71           C
ATOM   4326  CB  LEU C 120       3.314  69.810  33.539  1.00 27.91           C
ATOM   4327  CG  LEU C 120       4.269  70.694  32.719  1.00 27.93           C
ATOM   4328  CD1 LEU C 120       4.877  71.738  33.625  1.00 29.73           C
ATOM   4329  CD2 LEU C 120       5.356  69.858  32.042  1.00 27.54           C
ATOM   4330  C   LEU C 120       1.632  67.953  33.581  1.00 27.66           C
ATOM   4331  O   LEU C 120       2.099  66.794  33.569  1.00 27.23           O
ATOM   4332  N   PHE C 121       0.584  68.298  34.320  1.00 27.20           N
ATOM   4333  CA  PHE C 121      -0.116  67.286  35.107  1.00 27.35           C
ATOM   4334  CB  PHE C 121      -1.279  67.889  35.904  1.00 27.33           C
ATOM   4335  CG  PHE C 121      -2.033  66.874  36.719  1.00 27.60           C
ATOM   4336  CD1 PHE C 121      -1.554  66.475  37.969  1.00 27.08           C
ATOM   4337  CE1 PHE C 121      -2.261  65.526  38.726  1.00 27.05           C
ATOM   4338  CZ  PHE C 121      -3.435  64.952  38.213  1.00 27.31           C
ATOM   4339  CE2 PHE C 121      -3.913  65.342  36.967  1.00 26.84           C
ATOM   4340  CD2 PHE C 121      -3.205  66.286  36.224  1.00 27.73           C
ATOM   4341  C   PHE C 121      -0.637  66.177  34.176  1.00 27.33           C
ATOM   4342  O   PHE C 121      -0.428  65.000  34.437  1.00 26.07           O
ATOM   4343  N   LYS C 122      -1.298  66.579  33.089  1.00 27.04           N
ATOM   4344  CA  LYS C 122      -1.915  65.625  32.168  1.00 28.82           C
ATOM   4345  CB  LYS C 122      -3.024  66.264  31.276  1.00 28.33           C
ATOM   4346  CG  LYS C 122      -2.707  67.597  30.626  1.00 32.11           C
ATOM   4347  CD  LYS C 122      -3.756  68.043  29.539  1.00 31.46           C
ATOM   4348  CE  LYS C 122      -3.785  69.596  29.385  1.00 34.18           C
ATOM   4349  NZ  LYS C 122      -3.651  70.124  27.970  1.00 35.36           N
ATOM   4350  C   LYS C 122      -0.898  64.857  31.326  1.00 27.82           C
ATOM   4351  O   LYS C 122      -1.069  63.656  31.107  1.00 27.04           O
ATOM   4352  N   GLU C 123       0.150  65.545  30.869  1.00 26.83           N
ATOM   4353  CA  GLU C 123       1.102  64.960  29.914  1.00 27.49           C
ATOM   4354  CB  GLU C 123       1.625  66.020  28.940  1.00 27.43           C
ATOM   4355  CG  GLU C 123       0.525  66.773  28.187  1.00 28.60           C
ATOM   4356  CD  GLU C 123       1.059  67.773  27.165  1.00 29.53           C
ATOM   4357  OE1 GLU C 123       2.268  68.090  27.164  1.00 30.18           O
ATOM   4358  OE2 GLU C 123       0.237  68.260  26.366  1.00 34.47           O
ATOM   4359  C   GLU C 123       2.284  64.242  30.572  1.00 27.26           C
ATOM   4360  O   GLU C 123       2.866  63.340  29.983  1.00 26.97           O
ATOM   4361  N   LEU C 124       2.642  64.674  31.774  1.00 26.53           N
ATOM   4362  CA  LEU C 124       3.779  64.121  32.488  1.00 26.99           C
ATOM   4363  CB  LEU C 124       4.801  65.231  32.795  1.00 26.94           C
ATOM   4364  CG  LEU C 124       6.071  64.840  33.578  1.00 28.56           C
ATOM   4365  CD1 LEU C 124       6.978  63.882  32.763  1.00 31.20           C
ATOM   4366  CD2 LEU C 124       6.828  66.083  33.981  1.00 28.05           C
ATOM   4367  C   LEU C 124       3.368  63.352  33.756  1.00 25.96           C
ATOM   4368  O   LEU C 124       3.768  62.207  33.941  1.00 25.16           O
ATOM   4369  N   LEU C 125       2.560  63.957  34.617  1.00 25.48           N
ATOM   4370  CA  LEU C 125       2.281  63.318  35.914  1.00 25.27           C
ATOM   4371  CB  LEU C 125       1.648  64.290  36.909  1.00 24.90           C
ATOM   4372  CG  LEU C 125       1.562  63.626  38.292  1.00 27.66           C
ATOM   4373  CD1 LEU C 125       1.994  64.620  39.369  1.00 27.53           C
ATOM   4374  CD2 LEU C 125       0.134  63.052  38.544  1.00 28.22           C
ATOM   4375  C   LEU C 125       1.410  62.080  35.782  1.00 24.68           C
ATOM   4376  O   LEU C 125       1.759  61.016  36.304  1.00 25.88           O
ATOM   4377  N   LEU C 126       0.273  62.214  35.107  1.00 24.51           N
ATOM   4378  CA  LEU C 126      -0.633  61.070  34.932  1.00 23.94           C
ATOM   4379  CB  LEU C 126      -1.953  61.427  34.211  1.00 23.68           C
ATOM   4380  CG  LEU C 126      -2.951  62.391  34.901  1.00 22.71           C
ATOM   4381  CD1 LEU C 126      -4.151  62.749  34.013  1.00 22.67           C
ATOM   4382  CD2 LEU C 126      -3.457  61.828  36.244  1.00 20.41           C
ATOM   4383  C   LEU C 126       0.046  59.823  34.352  1.00 24.52           C
ATOM   4384  O   LEU C 126      -0.089  58.781  34.930  1.00 24.10           O
ATOM   4385  N   PRO C 127       0.750  59.924  33.193  1.00 25.37           N
ATOM   4386  CA  PRO C 127       1.449  58.731  32.684  1.00 24.77           C
ATOM   4387  CB  PRO C 127       2.136  59.246  31.415  1.00 24.94           C
ATOM   4388  CG  PRO C 127       1.260  60.403  30.950  1.00 25.81           C
ATOM   4389  CD  PRO C 127       0.912  61.075  32.283  1.00 24.84           C
ATOM   4390  C   PRO C 127       2.495  58.159  33.656  1.00 24.72           C
ATOM   4391  O   PRO C 127       2.622  56.928  33.800  1.00 24.48           O
ATOM   4392  N   ALA C 128       3.241  59.038  34.313  1.00 24.30           N
ATOM   4393  CA  ALA C 128       4.235  58.600  35.294  1.00 24.77           C
ATOM   4394  CB  ALA C 128       5.023  59.793  35.830  1.00 24.69           C
ATOM   4395  C   ALA C 128       3.576  57.859  36.442  1.00 24.48           C
ATOM   4396  O   ALA C 128       4.059  56.802  36.871  1.00 24.60           O
ATOM   4397  N   ARG C 129       2.496  58.422  36.982  1.00 24.34           N
ATOM   4398  CA  ARG C 129       1.883  57.780  38.155  1.00 24.32           C
ATOM   4399  CB  ARG C 129       0.979  58.738  38.960  1.00 24.12           C
ATOM   4400  CG  ARG C 129      -0.414  59.138  38.357  1.00 22.52           C
ATOM   4401  CD  ARG C 129      -1.441  58.038  38.604  1.00 23.16           C
ATOM   4402  NE  ARG C 129      -2.847  58.346  38.332  1.00 21.76           N
ATOM   4403  CZ  ARG C 129      -3.429  58.363  37.130  1.00 25.23           C
ATOM   4404  NH1 ARG C 129      -2.729  58.196  36.005  1.00 23.42           N
ATOM   4405  NH2 ARG C 129      -4.733  58.588  37.043  1.00 24.57           N
ATOM   4406  C   ARG C 129       1.167  56.482  37.756  1.00 24.22           C
ATOM   4407  O   ARG C 129       0.995  55.593  38.563  1.00 23.33           O
ATOM   4408  N   GLU C 130       0.736  56.406  36.505  1.00 25.70           N
ATOM   4409  CA  GLU C 130       0.100  55.199  36.013  1.00 26.38           C
ATOM   4410  CB  GLU C 130      -0.281  55.400  34.555  1.00 27.41           C
ATOM   4411  CG  GLU C 130      -0.534  54.105  33.871  1.00 30.95           C
ATOM   4412  CD  GLU C 130      -1.968  53.912  33.671  1.00 38.55           C
ATOM   4413  OE1 GLU C 130      -2.671  53.690  34.691  1.00 40.47           O
ATOM   4414  OE2 GLU C 130      -2.389  54.032  32.490  1.00 38.91           O
ATOM   4415  C   GLU C 130       1.059  54.008  36.160  1.00 26.45           C
ATOM   4416  O   GLU C 130       0.680  52.965  36.692  1.00 25.87           O
ATOM   4417  N   LYS C 131       2.308  54.189  35.713  1.00 26.36           N
ATOM   4418  CA  LYS C 131       3.349  53.166  35.823  1.00 26.29           C
ATOM   4419  CB  LYS C 131       4.627  53.592  35.094  1.00 26.50           C
ATOM   4420  CG  LYS C 131       4.492  53.750  33.575  1.00 28.62           C
ATOM   4421  CD  LYS C 131       5.775  54.363  32.945  1.00 29.14           C
ATOM   4422  CE  LYS C 131       6.022  55.803  33.401  1.00 32.30           C
ATOM   4423  NZ  LYS C 131       7.278  56.379  32.832  1.00 31.52           N
ATOM   4424  C   LYS C 131       3.686  52.948  37.305  1.00 25.10           C
ATOM   4425  O   LYS C 131       3.702  51.821  37.796  1.00 24.35           O
ATOM   4426  N   PHE C 132       3.917  54.049  38.006  1.00 24.05           N
ATOM   4427  CA  PHE C 132       4.420  53.975  39.368  1.00 23.52           C
ATOM   4428  CB  PHE C 132       4.871  55.345  39.843  1.00 22.80           C
ATOM   4429  CG  PHE C 132       5.253  55.366  41.305  1.00 23.98           C
ATOM   4430  CD1 PHE C 132       4.652  56.271  42.180  1.00 23.34           C
ATOM   4431  CE1 PHE C 132       4.990  56.283  43.551  1.00 26.19           C
ATOM   4432  CZ  PHE C 132       5.935  55.380  44.038  1.00 23.77           C
ATOM   4433  CE2 PHE C 132       6.560  54.464  43.155  1.00 26.11           C
ATOM   4434  CD2 PHE C 132       6.200  54.462  41.796  1.00 23.26           C
ATOM   4435  C   PHE C 132       3.366  53.388  40.307  1.00 23.44           C
ATOM   4436  O   PHE C 132       3.673  52.480  41.091  1.00 23.04           O
ATOM   4437  N   PHE C 133       2.119  53.874  40.203  1.00 23.37           N
ATOM   4438  CA  PHE C 133       1.029  53.365  41.073  1.00 23.20           C
ATOM   4439  CB  PHE C 133      -0.230  54.220  40.977  1.00 23.22           C
ATOM   4440  CG  PHE C 133      -0.133  55.588  41.638  1.00 24.29           C
ATOM   4441  CD1 PHE C 133       1.065  56.069  42.185  1.00 24.81           C
ATOM   4442  CE1 PHE C 133       1.121  57.342  42.778  1.00 25.97           C
ATOM   4443  CZ  PHE C 133      -0.028  58.147  42.807  1.00 24.20           C
ATOM   4444  CE2 PHE C 133      -1.217  57.689  42.243  1.00 27.30           C
ATOM   4445  CD2 PHE C 133      -1.270  56.423  41.656  1.00 24.14           C
ATOM   4446  C   PHE C 133       0.692  51.899  40.769  1.00 24.02           C
ATOM   4447  O   PHE C 133       0.303  51.148  41.674  1.00 22.81           O
ATOM   4448  N   GLY C 134       0.830  51.498  39.502  1.00 23.73           N
ATOM   4449  CA  GLY C 134       0.731  50.075  39.104  1.00 24.66           C
ATOM   4450  C   GLY C 134       1.659  49.190  39.941  1.00 25.47           C
ATOM   4451  O   GLY C 134       1.249  48.115  40.413  1.00 25.52           O
ATOM   4452  N   PHE C 135       2.901  49.628  40.145  1.00 25.29           N
ATOM   4453  CA  PHE C 135       3.849  48.826  40.929  1.00 25.39           C
ATOM   4454  CB  PHE C 135       5.312  49.287  40.752  1.00 24.91           C
ATOM   4455  CG  PHE C 135       5.840  49.150  39.352  1.00 24.84           C
ATOM   4456  CD1 PHE C 135       6.425  50.242  38.719  1.00 25.59           C
ATOM   4457  CE1 PHE C 135       6.915  50.143  37.410  1.00 26.49           C
ATOM   4458  CZ  PHE C 135       6.820  48.930  36.712  1.00 24.80           C
ATOM   4459  CE2 PHE C 135       6.256  47.814  37.346  1.00 24.74           C
ATOM   4460  CD2 PHE C 135       5.767  47.930  38.661  1.00 26.62           C
ATOM   4461  C   PHE C 135       3.482  48.859  42.401  1.00 25.42           C
ATOM   4462  O   PHE C 135       3.532  47.826  43.078  1.00 26.42           O
ATOM   4463  N   MET C 136       3.160  50.050  42.913  1.00 25.93           N
ATOM   4464  CA  MET C 136       2.794  50.203  44.328  1.00 26.58           C
ATOM   4465  CB  MET C 136       2.503  51.678  44.670  1.00 26.27           C
ATOM   4466  CG  MET C 136       3.747  52.601  44.576  1.00 27.06           C
ATOM   4467  SD  MET C 136       5.185  52.016  45.538  1.00 27.58           S
ATOM   4468  CE  MET C 136       5.188  53.233  46.828  1.00 37.76           C
ATOM   4469  C   MET C 136       1.608  49.299  44.661  1.00 26.67           C
ATOM   4470  O   MET C 136       1.564  48.652  45.719  1.00 25.97           O
ATOM   4471  N   LYS C 137       0.639  49.247  43.748  1.00 26.89           N
ATOM   4472  CA  LYS C 137      -0.520  48.350  43.918  1.00 27.40           C
ATOM   4473  CB  LYS C 137      -1.495  48.569  42.744  1.00 27.36           C
ATOM   4474  CG  LYS C 137      -2.706  47.699  42.719  1.00 29.25           C
ATOM   4475  CD  LYS C 137      -3.489  48.020  41.449  1.00 32.33           C
ATOM   4476  CE  LYS C 137      -4.790  47.240  41.378  1.00 32.30           C
ATOM   4477  NZ  LYS C 137      -5.478  47.581  40.116  1.00 30.75           N
ATOM   4478  C   LYS C 137      -0.115  46.859  44.066  1.00 27.82           C
ATOM   4479  O   LYS C 137      -0.690  46.121  44.889  1.00 27.52           O
ATOM   4480  N   LYS C 138       0.861  46.412  43.281  1.00 27.21           N
ATOM   4481  CA  LYS C 138       1.334  45.035  43.416  1.00 28.08           C
ATOM   4482  CB  LYS C 138       2.260  44.631  42.282  1.00 28.83           C
ATOM   4483  CG  LYS C 138       1.601  44.714  40.925  1.00 33.46           C
ATOM   4484  CD  LYS C 138       2.148  43.687  39.957  1.00 37.64           C
ATOM   4485  CE  LYS C 138       1.206  43.543  38.768  1.00 40.89           C
ATOM   4486  NZ  LYS C 138       0.971  44.856  38.076  1.00 43.62           N
ATOM   4487  C   LYS C 138       2.004  44.798  44.751  1.00 27.67           C
ATOM   4488  O   LYS C 138       1.830  43.714  45.345  1.00 26.57           O
ATOM   4489  N   PHE C 139       2.732  45.811  45.237  1.00 27.42           N
ATOM   4490  CA  PHE C 139       3.327  45.734  46.588  1.00 27.87           C
ATOM   4491  CB  PHE C 139       4.334  46.865  46.828  1.00 27.84           C
ATOM   4492  CG  PHE C 139       5.725  46.522  46.371  1.00 28.26           C
ATOM   4493  CD1 PHE C 139       6.070  46.580  45.010  1.00 26.46           C
ATOM   4494  CE1 PHE C 139       7.350  46.221  44.571  1.00 25.57           C
ATOM   4495  CZ  PHE C 139       8.321  45.779  45.498  1.00 27.78           C
ATOM   4496  CE2 PHE C 139       7.974  45.707  46.869  1.00 27.76           C
ATOM   4497  CD2 PHE C 139       6.678  46.076  47.286  1.00 27.11           C
ATOM   4498  C   PHE C 139       2.252  45.626  47.690  1.00 27.82           C
ATOM   4499  O   PHE C 139       2.342  44.774  48.580  1.00 27.95           O
ATOM   4500  N   LEU C 140       1.211  46.445  47.593  1.00 28.17           N
ATOM   4501  CA  LEU C 140       0.066  46.374  48.530  1.00 28.30           C
ATOM   4502  CB  LEU C 140      -0.928  47.479  48.159  1.00 28.71           C
ATOM   4503  CG  LEU C 140      -1.061  48.841  48.858  1.00 30.64           C
ATOM   4504  CD1 LEU C 140      -0.166  49.141  50.066  1.00 29.65           C
ATOM   4505  CD2 LEU C 140      -1.107  49.981  47.852  1.00 30.63           C
ATOM   4506  C   LEU C 140      -0.654  45.018  48.452  1.00 28.89           C
ATOM   4507  O   LEU C 140      -1.132  44.480  49.474  1.00 28.35           O
ATOM   4508  N   GLU C 141      -0.775  44.487  47.238  1.00 28.95           N
ATOM   4509  CA  GLU C 141      -1.431  43.171  47.052  1.00 30.80           C
ATOM   4510  CB  GLU C 141      -1.740  42.889  45.558  1.00 30.19           C
ATOM   4511  CG  GLU C 141      -2.982  43.652  45.084  1.00 33.02           C
ATOM   4512  CD  GLU C 141      -3.034  43.929  43.563  1.00 34.33           C
ATOM   4513  OE1 GLU C 141      -1.998  43.796  42.868  1.00 39.13           O
ATOM   4514  OE2 GLU C 141      -4.129  44.303  43.075  1.00 37.37           O
ATOM   4515  C   GLU C 141      -0.632  42.054  47.686  1.00 29.91           C
ATOM   4516  O   GLU C 141      -1.207  41.070  48.170  1.00 30.66           O
ATOM   4517  N   LYS C 142       0.689  42.215  47.723  1.00 30.02           N
ATOM   4518  CA  LYS C 142       1.554  41.251  48.372  1.00 29.93           C
ATOM   4519  CB  LYS C 142       2.964  41.353  47.802  1.00 29.99           C
ATOM   4520  CG  LYS C 142       4.019  40.530  48.518  1.00 31.55           C
ATOM   4521  CD  LYS C 142       5.290  40.424  47.653  1.00 36.51           C
ATOM   4522  CE  LYS C 142       6.378  39.559  48.328  1.00 39.53           C
ATOM   4523  NZ  LYS C 142       5.794  38.504  49.219  1.00 40.22           N
ATOM   4524  C   LYS C 142       1.530  41.373  49.915  1.00 29.83           C
ATOM   4525  O   LYS C 142       1.520  40.357  50.623  1.00 29.29           O
ATOM   4526  N   SER C 143       1.488  42.604  50.434  1.00 28.93           N
ATOM   4527  CA  SER C 143       1.523  42.782  51.887  1.00 28.68           C
ATOM   4528  CB  SER C 143       1.850  44.228  52.271  1.00 28.21           C
ATOM   4529  OG  SER C 143       0.704  45.030  52.065  1.00 27.41           O
ATOM   4530  C   SER C 143       0.215  42.386  52.551  1.00 28.78           C
ATOM   4531  O   SER C 143       0.231  41.938  53.692  1.00 28.61           O
ATOM   4532  N   LYS C 144      -0.903  42.589  51.851  1.00 28.55           N
ATOM   4533  CA  LYS C 144      -2.250  42.402  52.410  1.00 30.04           C
ATOM   4534  CB  LYS C 144      -2.576  40.895  52.500  1.00 29.85           C
ATOM   4535  CG  LYS C 144      -2.663  40.251  51.128  1.00 31.06           C
ATOM   4536  CD  LYS C 144      -2.879  38.732  51.172  1.00 33.01           C
ATOM   4537  CE  LYS C 144      -3.206  38.198  49.778  1.00 35.98           C
ATOM   4538  NZ  LYS C 144      -2.173  38.566  48.736  1.00 39.77           N
ATOM   4539  C   LYS C 144      -2.459  43.127  53.762  1.00 29.49           C
ATOM   4540  O   LYS C 144      -3.361  42.787  54.536  1.00 29.98           O
ATOM   4541  N   SER C 145      -1.627  44.132  54.031  1.00 28.17           N
ATOM   4542  CA  SER C 145      -1.650  44.847  55.301  1.00 27.80           C
ATOM   4543  CB  SER C 145      -0.256  44.860  55.908  1.00 28.25           C
ATOM   4544  OG  SER C 145       0.576  45.795  55.226  1.00 28.66           O
ATOM   4545  C   SER C 145      -2.137  46.297  55.181  1.00 26.97           C
ATOM   4546  O   SER C 145      -2.381  46.950  56.192  1.00 26.26           O
ATOM   4547  N   GLY C 146      -2.279  46.780  53.954  1.00 25.96           N
ATOM   4548  CA  GLY C 146      -2.497  48.214  53.713  1.00 26.36           C
ATOM   4549  C   GLY C 146      -1.222  49.048  53.678  1.00 25.98           C
ATOM   4550  O   GLY C 146      -1.265  50.236  53.348  1.00 25.40           O
ATOM   4551  N   TYR C 147      -0.084  48.438  54.012  1.00 25.01           N
ATOM   4552  CA  TYR C 147       1.217  49.137  53.902  1.00 25.66           C
ATOM   4553  CB  TYR C 147       2.006  49.078  55.215  1.00 26.48           C
ATOM   4554  CG  TYR C 147       1.294  49.733  56.402  1.00 27.40           C
ATOM   4555  CD1 TYR C 147       0.801  48.964  57.442  1.00 28.26           C
ATOM   4556  CE1 TYR C 147       0.144  49.557  58.537  1.00 30.33           C
ATOM   4557  CZ  TYR C 147      -0.009  50.937  58.573  1.00 29.13           C
ATOM   4558  OH  TYR C 147      -0.666  51.532  59.620  1.00 29.85           O
ATOM   4559  CE2 TYR C 147       0.459  51.731  57.540  1.00 28.25           C
ATOM   4560  CD2 TYR C 147       1.118  51.128  56.464  1.00 27.93           C
ATOM   4561  C   TYR C 147       2.009  48.545  52.747  1.00 24.59           C
ATOM   4562  O   TYR C 147       1.742  47.409  52.335  1.00 23.76           O
ATOM   4563  N   LEU C 148       2.957  49.319  52.214  1.00 23.97           N
ATOM   4564  CA  LEU C 148       3.679  48.948  50.993  1.00 24.65           C
ATOM   4565  CB  LEU C 148       4.528  50.124  50.473  1.00 24.73           C
ATOM   4566  CG  LEU C 148       3.666  51.320  50.063  1.00 23.72           C
ATOM   4567  CD1 LEU C 148       4.512  52.559  49.932  1.00 24.61           C
ATOM   4568  CD2 LEU C 148       2.937  51.004  48.749  1.00 24.32           C
ATOM   4569  C   LEU C 148       4.546  47.709  51.220  1.00 25.04           C
ATOM   4570  O   LEU C 148       4.599  46.841  50.364  1.00 24.43           O
ATOM   4571  N   VAL C 149       5.237  47.660  52.359  1.00 24.99           N
ATOM   4572  CA  VAL C 149       6.077  46.517  52.706  1.00 25.77           C
ATOM   4573  CB  VAL C 149       7.609  46.789  52.542  1.00 25.85           C
ATOM   4574  CG1 VAL C 149       8.384  45.490  52.837  1.00 25.12           C
ATOM   4575  CG2 VAL C 149       7.987  47.283  51.120  1.00 26.70           C
ATOM   4576  C   VAL C 149       5.826  46.095  54.161  1.00 25.78           C
ATOM   4577  O   VAL C 149       5.987  46.913  55.079  1.00 26.14           O
ATOM   4578  N   GLY C 150       5.465  44.821  54.342  1.00 25.89           N
ATOM   4579  CA  GLY C 150       5.205  44.232  55.662  1.00 27.04           C
ATOM   4580  C   GLY C 150       3.949  44.772  56.321  1.00 27.34           C
ATOM   4581  O   GLY C 150       3.084  45.333  55.655  1.00 28.00           O
ATOM   4582  N   ASP C 151       3.847  44.637  57.635  1.00 28.08           N
ATOM   4583  CA  ASP C 151       2.543  44.839  58.266  1.00 28.96           C
ATOM   4584  CB  ASP C 151       2.147  43.600  59.072  1.00 29.63           C
ATOM   4585  CG  ASP C 151       3.012  43.398  60.286  1.00 33.06           C
ATOM   4586  OD1 ASP C 151       2.794  42.413  61.021  1.00 37.77           O
ATOM   4587  OD2 ASP C 151       3.914  44.222  60.515  1.00 37.35           O
ATOM   4588  C   ASP C 151       2.419  46.108  59.110  1.00 28.48           C
ATOM   4589  O   ASP C 151       1.449  46.283  59.826  1.00 28.19           O
ATOM   4590  N   SER C 152       3.412  46.986  59.025  1.00 27.73           N
ATOM   4591  CA  SER C 152       3.391  48.241  59.782  1.00 27.18           C
ATOM   4592  CB  SER C 152       4.049  48.065  61.146  1.00 27.45           C
ATOM   4593  OG  SER C 152       5.397  47.683  61.005  1.00 28.16           O
ATOM   4594  C   SER C 152       4.033  49.375  58.993  1.00 26.75           C
ATOM   4595  O   SER C 152       4.670  49.144  57.948  1.00 25.96           O
ATOM   4596  N   VAL C 153       3.836  50.608  59.469  1.00 26.17           N
ATOM   4597  CA  VAL C 153       4.230  51.774  58.686  1.00 24.88           C
ATOM   4598  CB  VAL C 153       3.633  53.102  59.266  1.00 25.04           C
ATOM   4599  CG1 VAL C 153       4.254  53.446  60.625  1.00 23.53           C
ATOM   4600  CG2 VAL C 153       3.793  54.263  58.269  1.00 23.02           C
ATOM   4601  C   VAL C 153       5.756  51.855  58.576  1.00 24.73           C
ATOM   4602  O   VAL C 153       6.491  51.567  59.538  1.00 24.35           O
ATOM   4603  N   THR C 154       6.222  52.245  57.388  1.00 24.23           N
ATOM   4604  CA  THR C 154       7.634  52.517  57.166  1.00 23.63           C
ATOM   4605  CB  THR C 154       8.278  51.457  56.253  1.00 23.29           C
ATOM   4606  OG1 THR C 154       7.784  51.597  54.905  1.00 22.83           O
ATOM   4607  CG2 THR C 154       8.053  49.998  56.820  1.00 23.69           C
ATOM   4608  C   THR C 154       7.778  53.895  56.522  1.00 23.78           C
ATOM   4609  O   THR C 154       6.778  54.485  56.076  1.00 23.17           O
ATOM   4610  N   TYR C 155       9.012  54.389  56.431  1.00 23.03           N
ATOM   4611  CA  TYR C 155       9.262  55.674  55.777  1.00 23.95           C
ATOM   4612  CB  TYR C 155      10.717  56.177  55.960  1.00 24.60           C
ATOM   4613  CG  TYR C 155      11.771  55.476  55.102  1.00 24.20           C
ATOM   4614  CD1 TYR C 155      12.116  55.977  53.847  1.00 25.99           C
ATOM   4615  CE1 TYR C 155      13.073  55.341  53.041  1.00 26.14           C
ATOM   4616  CZ  TYR C 155      13.689  54.190  53.501  1.00 26.76           C
ATOM   4617  OH  TYR C 155      14.628  53.599  52.703  1.00 28.23           O
ATOM   4618  CE2 TYR C 155      13.398  53.685  54.763  1.00 25.36           C
ATOM   4619  CD2 TYR C 155      12.430  54.323  55.556  1.00 26.02           C
ATOM   4620  C   TYR C 155       8.815  55.645  54.311  1.00 23.66           C
ATOM   4621  O   TYR C 155       8.416  56.660  53.775  1.00 23.86           O
ATOM   4622  N   ALA C 156       8.811  54.474  53.682  1.00 24.53           N
ATOM   4623  CA  ALA C 156       8.288  54.406  52.306  1.00 24.43           C
ATOM   4624  CB  ALA C 156       8.524  53.020  51.714  1.00 23.89           C
ATOM   4625  C   ALA C 156       6.802  54.790  52.242  1.00 23.66           C
ATOM   4626  O   ALA C 156       6.387  55.519  51.324  1.00 24.79           O
ATOM   4627  N   ASP C 157       6.002  54.284  53.195  1.00 23.31           N
ATOM   4628  CA  ASP C 157       4.573  54.668  53.316  1.00 23.34           C
ATOM   4629  CB  ASP C 157       3.899  53.953  54.497  1.00 23.17           C
ATOM   4630  CG  ASP C 157       3.807  52.451  54.302  1.00 25.17           C
ATOM   4631  OD1 ASP C 157       4.380  51.724  55.145  1.00 24.97           O
ATOM   4632  OD2 ASP C 157       3.178  51.987  53.301  1.00 23.51           O
ATOM   4633  C   ASP C 157       4.418  56.181  53.495  1.00 23.38           C
ATOM   4634  O   ASP C 157       3.570  56.810  52.860  1.00 23.64           O
ATOM   4635  N   LEU C 158       5.222  56.760  54.387  1.00 22.59           N
ATOM   4636  CA  LEU C 158       5.164  58.219  54.624  1.00 23.36           C
ATOM   4637  CB  LEU C 158       6.197  58.640  55.674  1.00 23.19           C
ATOM   4638  CG  LEU C 158       6.103  57.931  57.035  1.00 22.61           C
ATOM   4639  CD1 LEU C 158       7.161  58.488  57.980  1.00 25.75           C
ATOM   4640  CD2 LEU C 158       4.710  58.132  57.668  1.00 24.21           C
ATOM   4641  C   LEU C 158       5.399  58.997  53.335  1.00 23.77           C
ATOM   4642  O   LEU C 158       4.649  59.942  53.018  1.00 23.77           O
ATOM   4643  N   CYS C 159       6.442  58.615  52.596  1.00 23.32           N
ATOM   4644  CA  CYS C 159       6.783  59.280  51.322  1.00 24.46           C
ATOM   4645  CB  CYS C 159       8.018  58.631  50.668  1.00 24.72           C
ATOM   4646  SG  CYS C 159       9.608  58.969  51.515  1.00 27.22           S
ATOM   4647  C   CYS C 159       5.589  59.243  50.363  1.00 24.33           C
ATOM   4648  O   CYS C 159       5.131  60.299  49.884  1.00 23.75           O
ATOM   4649  N   LEU C 160       5.079  58.043  50.098  1.00 24.31           N
ATOM   4650  CA  LEU C 160       3.933  57.895  49.179  1.00 23.36           C
ATOM   4651  CB  LEU C 160       3.634  56.408  48.879  1.00 23.59           C
ATOM   4652  CG  LEU C 160       2.520  56.178  47.854  1.00 22.59           C
ATOM   4653  CD1 LEU C 160       2.933  56.723  46.455  1.00 22.75           C
ATOM   4654  CD2 LEU C 160       2.151  54.706  47.730  1.00 23.13           C
ATOM   4655  C   LEU C 160       2.686  58.637  49.650  1.00 22.69           C
ATOM   4656  O   LEU C 160       2.097  59.362  48.875  1.00 22.76           O
ATOM   4657  N   ALA C 161       2.284  58.447  50.916  1.00 22.73           N
ATOM   4658  CA  ALA C 161       1.095  59.091  51.445  1.00 22.65           C
ATOM   4659  CB  ALA C 161       0.783  58.619  52.880  1.00 22.05           C
ATOM   4660  C   ALA C 161       1.196  60.617  51.397  1.00 22.80           C
ATOM   4661  O   ALA C 161       0.236  61.292  51.034  1.00 21.87           O
ATOM   4662  N   GLU C 162       2.357  61.165  51.748  1.00 23.07           N
ATOM   4663  CA  GLU C 162       2.514  62.612  51.715  1.00 23.43           C
ATOM   4664  CB  GLU C 162       3.835  63.016  52.372  1.00 25.07           C
ATOM   4665  CG  GLU C 162       4.190  64.516  52.248  1.00 23.41           C
ATOM   4666  CD  GLU C 162       3.120  65.465  52.762  1.00 23.62           C
ATOM   4667  OE1 GLU C 162       2.385  65.152  53.730  1.00 25.98           O
ATOM   4668  OE2 GLU C 162       3.027  66.552  52.178  1.00 25.70           O
ATOM   4669  C   GLU C 162       2.469  63.115  50.256  1.00 23.38           C
ATOM   4670  O   GLU C 162       1.866  64.141  49.974  1.00 23.07           O
ATOM   4671  N   HIS C 163       3.115  62.384  49.339  1.00 23.02           N
ATOM   4672  CA  HIS C 163       3.093  62.794  47.952  1.00 23.10           C
ATOM   4673  CB  HIS C 163       3.963  61.913  47.049  1.00 22.76           C
ATOM   4674  CG  HIS C 163       3.800  62.273  45.607  1.00 23.85           C
ATOM   4675  ND1 HIS C 163       3.064  61.517  44.715  1.00 24.67           N
ATOM   4676  CE1 HIS C 163       3.051  62.126  43.538  1.00 21.14           C
ATOM   4677  NE2 HIS C 163       3.747  63.244  43.636  1.00 22.30           N
ATOM   4678  CD2 HIS C 163       4.205  63.373  44.928  1.00 20.77           C
ATOM   4679  C   HIS C 163       1.662  62.805  47.396  1.00 22.55           C
ATOM   4680  O   HIS C 163       1.214  63.806  46.811  1.00 22.39           O
ATOM   4681  N   THR C 164       0.937  61.700  47.579  1.00 22.25           N
ATOM   4682  CA  THR C 164      -0.349  61.580  46.887  1.00 22.61           C
ATOM   4683  CB  THR C 164      -0.891  60.147  46.837  1.00 20.73           C
ATOM   4684  OG1 THR C 164      -1.204  59.708  48.164  1.00 23.09           O
ATOM   4685  CG2 THR C 164       0.131  59.188  46.132  1.00 23.24           C
ATOM   4686  C   THR C 164      -1.369  62.519  47.509  1.00 22.56           C
ATOM   4687  O   THR C 164      -2.077  63.219  46.793  1.00 22.52           O
ATOM   4688  N   SER C 165      -1.409  62.576  48.834  1.00 22.85           N
ATOM   4689  CA  SER C 165      -2.327  63.525  49.479  1.00 23.14           C
ATOM   4690  CB  SER C 165      -2.336  63.343  50.994  1.00 23.63           C
ATOM   4691  OG  SER C 165      -1.073  63.701  51.553  1.00 24.18           O
ATOM   4692  C   SER C 165      -2.001  64.982  49.101  1.00 22.72           C
ATOM   4693  O   SER C 165      -2.915  65.796  48.872  1.00 22.29           O
ATOM   4694  N   GLY C 166      -0.708  65.303  49.012  1.00 23.42           N
ATOM   4695  CA  GLY C 166      -0.257  66.677  48.676  1.00 23.71           C
ATOM   4696  C   GLY C 166      -0.719  67.100  47.289  1.00 23.82           C
ATOM   4697  O   GLY C 166      -1.323  68.175  47.105  1.00 24.18           O
ATOM   4698  N   ILE C 167      -0.464  66.255  46.297  1.00 23.92           N
ATOM   4699  CA  ILE C 167      -0.984  66.516  44.934  1.00 23.49           C
ATOM   4700  CB  ILE C 167      -0.528  65.440  43.888  1.00 23.63           C
ATOM   4701  CG1 ILE C 167       1.002  65.258  43.825  1.00 24.44           C
ATOM   4702  CD1 ILE C 167       1.755  66.513  43.477  1.00 25.37           C
ATOM   4703  CG2 ILE C 167      -1.055  65.768  42.458  1.00 23.37           C
ATOM   4704  C   ILE C 167      -2.516  66.564  44.917  1.00 23.25           C
ATOM   4705  O   ILE C 167      -3.105  67.454  44.284  1.00 23.02           O
ATOM   4706  N   ALA C 168      -3.151  65.623  45.610  1.00 23.41           N
ATOM   4707  CA  ALA C 168      -4.627  65.458  45.552  1.00 24.97           C
ATOM   4708  CB  ALA C 168      -5.074  64.212  46.309  1.00 25.00           C
ATOM   4709  C   ALA C 168      -5.397  66.669  46.059  1.00 25.83           C
ATOM   4710  O   ALA C 168      -6.584  66.852  45.734  1.00 25.88           O
ATOM   4711  N   ALA C 169      -4.719  67.508  46.834  1.00 26.49           N
ATOM   4712  CA  ALA C 169      -5.321  68.760  47.300  1.00 27.62           C
ATOM   4713  CB  ALA C 169      -4.412  69.434  48.361  1.00 27.30           C
ATOM   4714  C   ALA C 169      -5.641  69.707  46.128  1.00 28.03           C
ATOM   4715  O   ALA C 169      -6.627  70.439  46.160  1.00 29.00           O
ATOM   4716  N   LYS C 170      -4.818  69.668  45.087  1.00 28.94           N
ATOM   4717  CA  LYS C 170      -4.999  70.499  43.887  1.00 30.00           C
ATOM   4718  CB  LYS C 170      -3.642  70.984  43.358  1.00 30.01           C
ATOM   4719  CG  LYS C 170      -3.708  72.014  42.185  1.00 32.25           C
ATOM   4720  CD  LYS C 170      -2.316  72.347  41.647  1.00 32.62           C
ATOM   4721  CE  LYS C 170      -2.253  73.844  41.246  1.00 36.26           C
ATOM   4722  NZ  LYS C 170      -1.330  74.093  40.107  1.00 38.52           N
ATOM   4723  C   LYS C 170      -5.659  69.678  42.788  1.00 29.46           C
ATOM   4724  O   LYS C 170      -6.520  70.176  42.066  1.00 28.72           O
ATOM   4725  N   PHE C 171      -5.214  68.430  42.644  1.00 28.46           N
ATOM   4726  CA  PHE C 171      -5.584  67.615  41.493  1.00 28.63           C
ATOM   4727  CB  PHE C 171      -4.405  67.456  40.499  1.00 29.87           C
ATOM   4728  CG  PHE C 171      -4.011  68.717  39.740  1.00 32.75           C
ATOM   4729  CD1 PHE C 171      -2.685  69.154  39.746  1.00 34.11           C
ATOM   4730  CE1 PHE C 171      -2.279  70.310  39.023  1.00 33.20           C
ATOM   4731  CZ  PHE C 171      -3.210  71.018  38.287  1.00 34.89           C
ATOM   4732  CE2 PHE C 171      -4.547  70.582  38.256  1.00 35.11           C
ATOM   4733  CD2 PHE C 171      -4.935  69.430  38.974  1.00 34.73           C
ATOM   4734  C   PHE C 171      -6.009  66.230  42.003  1.00 27.46           C
ATOM   4735  O   PHE C 171      -5.238  65.271  41.901  1.00 26.15           O
ATOM   4736  N   PRO C 172      -7.229  66.125  42.563  1.00 26.30           N
ATOM   4737  CA  PRO C 172      -7.572  64.825  43.150  1.00 25.69           C
ATOM   4738  CB  PRO C 172      -8.906  65.082  43.860  1.00 26.23           C
ATOM   4739  CG  PRO C 172      -9.479  66.300  43.203  1.00 25.67           C
ATOM   4740  CD  PRO C 172      -8.310  67.121  42.699  1.00 26.49           C
ATOM   4741  C   PRO C 172      -7.648  63.684  42.107  1.00 25.53           C
ATOM   4742  O   PRO C 172      -7.655  62.510  42.480  1.00 24.74           O
ATOM   4743  N   SER C 173      -7.612  64.023  40.816  1.00 24.52           N
ATOM   4744  CA  SER C 173      -7.639  63.000  39.757  1.00 24.18           C
ATOM   4745  CB  SER C 173      -7.942  63.642  38.405  1.00 24.62           C
ATOM   4746  OG  SER C 173      -6.783  64.261  37.888  1.00 25.52           O
ATOM   4747  C   SER C 173      -6.367  62.137  39.705  1.00 24.16           C
ATOM   4748  O   SER C 173      -6.312  61.133  38.985  1.00 23.59           O
ATOM   4749  N   ILE C 174      -5.353  62.498  40.496  1.00 23.35           N
ATOM   4750  CA  ILE C 174      -4.188  61.617  40.659  1.00 23.16           C
ATOM   4751  CB  ILE C 174      -3.152  62.187  41.684  1.00 23.19           C
ATOM   4752  CG1 ILE C 174      -1.810  61.409  41.604  1.00 24.51           C
ATOM   4753  CD1 ILE C 174      -0.654  61.958  42.461  1.00 23.00           C
ATOM   4754  CG2 ILE C 174      -3.779  62.286  43.111  1.00 24.49           C
ATOM   4755  C   ILE C 174      -4.633  60.209  41.075  1.00 22.96           C
ATOM   4756  O   ILE C 174      -4.004  59.218  40.692  1.00 22.65           O
ATOM   4757  N   TYR C 175      -5.709  60.128  41.869  1.00 22.50           N
ATOM   4758  CA  TYR C 175      -6.170  58.850  42.411  1.00 22.54           C
ATOM   4759  CB  TYR C 175      -6.963  59.033  43.706  1.00 22.63           C
ATOM   4760  CG  TYR C 175      -6.133  59.436  44.900  1.00 22.29           C
ATOM   4761  CD1 TYR C 175      -6.499  60.550  45.674  1.00 24.43           C
ATOM   4762  CE1 TYR C 175      -5.752  60.919  46.800  1.00 24.51           C
ATOM   4763  CZ  TYR C 175      -4.600  60.185  47.130  1.00 23.63           C
ATOM   4764  OH  TYR C 175      -3.848  60.558  48.229  1.00 22.46           O
ATOM   4765  CE2 TYR C 175      -4.209  59.083  46.365  1.00 22.40           C
ATOM   4766  CD2 TYR C 175      -4.976  58.709  45.266  1.00 23.65           C
ATOM   4767  C   TYR C 175      -7.039  58.072  41.427  1.00 22.24           C
ATOM   4768  O   TYR C 175      -7.397  56.936  41.696  1.00 22.48           O
ATOM   4769  N   ASP C 176      -7.388  58.697  40.309  1.00 22.02           N
ATOM   4770  CA  ASP C 176      -8.212  58.049  39.282  1.00 22.43           C
ATOM   4771  CB  ASP C 176      -8.375  58.979  38.077  1.00 21.97           C
ATOM   4772  CG  ASP C 176      -9.419  60.059  38.310  1.00 23.23           C
ATOM   4773  OD1 ASP C 176      -9.680  60.824  37.353  1.00 24.32           O
ATOM   4774  OD2 ASP C 176      -9.999  60.134  39.424  1.00 21.64           O
ATOM   4775  C   ASP C 176      -7.627  56.718  38.837  1.00 22.53           C
ATOM   4776  O   ASP C 176      -6.473  56.665  38.422  1.00 22.82           O
ATOM   4777  N   GLY C 177      -8.432  55.656  38.933  1.00 22.34           N
ATOM   4778  CA  GLY C 177      -8.002  54.311  38.594  1.00 22.59           C
ATOM   4779  C   GLY C 177      -7.220  53.621  39.704  1.00 23.08           C
ATOM   4780  O   GLY C 177      -6.859  52.444  39.571  1.00 22.55           O
ATOM   4781  N   PHE C 178      -6.977  54.340  40.801  1.00 23.51           N
ATOM   4782  CA  PHE C 178      -6.195  53.817  41.931  1.00 23.88           C
ATOM   4783  CB  PHE C 178      -4.767  54.383  41.878  1.00 24.75           C
ATOM   4784  CG  PHE C 178      -4.012  53.986  40.615  1.00 25.16           C
ATOM   4785  CD1 PHE C 178      -3.918  54.859  39.545  1.00 25.72           C
ATOM   4786  CE1 PHE C 178      -3.244  54.483  38.362  1.00 26.83           C
ATOM   4787  CZ  PHE C 178      -2.683  53.218  38.250  1.00 26.06           C
ATOM   4788  CE2 PHE C 178      -2.785  52.334  39.292  1.00 25.88           C
ATOM   4789  CD2 PHE C 178      -3.456  52.718  40.487  1.00 27.82           C
ATOM   4790  C   PHE C 178      -6.823  54.042  43.320  1.00 24.20           C
ATOM   4791  O   PHE C 178      -6.227  54.710  44.167  1.00 24.06           O
ATOM   4792  N   PRO C 179      -8.027  53.491  43.567  1.00 24.41           N
ATOM   4793  CA  PRO C 179      -8.647  53.688  44.888  1.00 24.46           C
ATOM   4794  CB  PRO C 179      -9.948  52.877  44.788  1.00 25.20           C
ATOM   4795  CG  PRO C 179      -9.749  51.952  43.619  1.00 24.74           C
ATOM   4796  CD  PRO C 179      -8.888  52.690  42.675  1.00 24.02           C
ATOM   4797  C   PRO C 179      -7.789  53.145  46.031  1.00 24.78           C
ATOM   4798  O   PRO C 179      -7.829  53.666  47.155  1.00 24.13           O
ATOM   4799  N   GLU C 180      -7.025  52.094  45.761  1.00 24.52           N
ATOM   4800  CA  GLU C 180      -6.208  51.510  46.810  1.00 24.82           C
ATOM   4801  CB  GLU C 180      -5.710  50.106  46.427  1.00 25.26           C
ATOM   4802  CG  GLU C 180      -4.705  50.041  45.295  1.00 27.88           C
ATOM   4803  CD  GLU C 180      -5.245  50.531  43.954  1.00 31.31           C
ATOM   4804  OE1 GLU C 180      -6.406  50.237  43.591  1.00 31.02           O
ATOM   4805  OE2 GLU C 180      -4.479  51.218  43.246  1.00 36.07           O
ATOM   4806  C   GLU C 180      -5.053  52.448  47.218  1.00 24.30           C
ATOM   4807  O   GLU C 180      -4.566  52.367  48.343  1.00 24.00           O
ATOM   4808  N   ILE C 181      -4.625  53.323  46.304  1.00 22.82           N
ATOM   4809  CA  ILE C 181      -3.562  54.265  46.611  1.00 22.95           C
ATOM   4810  CB  ILE C 181      -2.847  54.779  45.315  1.00 22.24           C
ATOM   4811  CG1 ILE C 181      -2.219  53.602  44.526  1.00 22.12           C
ATOM   4812  CD1 ILE C 181      -1.096  52.803  45.256  1.00 24.28           C
ATOM   4813  CG2 ILE C 181      -1.778  55.848  45.635  1.00 22.19           C
ATOM   4814  C   ILE C 181      -4.167  55.401  47.454  1.00 23.19           C
ATOM   4815  O   ILE C 181      -3.526  55.916  48.367  1.00 23.11           O
ATOM   4816  N   LYS C 182      -5.421  55.758  47.168  1.00 23.29           N
ATOM   4817  CA  LYS C 182      -6.134  56.705  48.036  1.00 24.34           C
ATOM   4818  CB  LYS C 182      -7.451  57.158  47.397  1.00 24.55           C
ATOM   4819  CG  LYS C 182      -8.102  58.301  48.182  1.00 25.05           C
ATOM   4820  CD  LYS C 182      -9.430  58.763  47.591  1.00 26.05           C
ATOM   4821  CE  LYS C 182     -10.040  59.744  48.616  1.00 26.76           C
ATOM   4822  NZ  LYS C 182     -11.356  60.287  48.326  1.00 26.37           N
ATOM   4823  C   LYS C 182      -6.361  56.128  49.449  1.00 24.03           C
ATOM   4824  O   LYS C 182      -6.157  56.823  50.464  1.00 24.10           O
ATOM   4825  N   ALA C 183      -6.740  54.852  49.502  1.00 22.91           N
ATOM   4826  CA  ALA C 183      -6.925  54.136  50.771  1.00 23.43           C
ATOM   4827  CB  ALA C 183      -7.390  52.674  50.515  1.00 22.74           C
ATOM   4828  C   ALA C 183      -5.622  54.150  51.556  1.00 22.97           C
ATOM   4829  O   ALA C 183      -5.640  54.328  52.777  1.00 22.75           O
ATOM   4830  N   HIS C 184      -4.504  53.964  50.850  1.00 22.72           N
ATOM   4831  CA  HIS C 184      -3.185  53.921  51.476  1.00 23.01           C
ATOM   4832  CB  HIS C 184      -2.085  53.586  50.449  1.00 22.93           C
ATOM   4833  CG  HIS C 184      -0.698  53.858  50.957  1.00 22.36           C
ATOM   4834  ND1 HIS C 184       0.057  52.912  51.623  1.00 25.78           N
ATOM   4835  CE1 HIS C 184       1.221  53.444  51.967  1.00 22.20           C
ATOM   4836  NE2 HIS C 184       1.239  54.703  51.563  1.00 27.18           N
ATOM   4837  CD2 HIS C 184       0.047  54.991  50.940  1.00 18.97           C
ATOM   4838  C   HIS C 184      -2.875  55.257  52.170  1.00 23.44           C
ATOM   4839  O   HIS C 184      -2.436  55.285  53.331  1.00 22.98           O
ATOM   4840  N   ALA C 185      -3.107  56.365  51.462  1.00 22.80           N
ATOM   4841  CA  ALA C 185      -2.849  57.700  52.054  1.00 23.10           C
ATOM   4842  CB  ALA C 185      -3.096  58.851  51.040  1.00 22.23           C
ATOM   4843  C   ALA C 185      -3.699  57.905  53.293  1.00 23.24           C
ATOM   4844  O   ALA C 185      -3.224  58.437  54.285  1.00 23.21           O
ATOM   4845  N   GLU C 186      -4.953  57.479  53.219  1.00 24.24           N
ATOM   4846  CA  GLU C 186      -5.906  57.668  54.320  1.00 24.75           C
ATOM   4847  CB  GLU C 186      -7.333  57.423  53.835  1.00 25.42           C
ATOM   4848  CG  GLU C 186      -7.704  58.343  52.681  1.00 26.22           C
ATOM   4849  CD  GLU C 186      -9.083  58.083  52.068  1.00 27.91           C
ATOM   4850  OE1 GLU C 186      -9.674  59.068  51.600  1.00 34.93           O
ATOM   4851  OE2 GLU C 186      -9.557  56.930  52.024  1.00 30.87           O
ATOM   4852  C   GLU C 186      -5.528  56.816  55.532  1.00 24.44           C
ATOM   4853  O   GLU C 186      -5.626  57.281  56.664  1.00 23.37           O
ATOM   4854  N   LYS C 187      -5.091  55.580  55.294  1.00 23.57           N
ATOM   4855  CA  LYS C 187      -4.627  54.719  56.388  1.00 24.42           C
ATOM   4856  CB  LYS C 187      -4.291  53.306  55.873  1.00 24.68           C
ATOM   4857  CG  LYS C 187      -3.701  52.380  56.933  1.00 24.67           C
ATOM   4858  CD  LYS C 187      -3.351  51.031  56.355  1.00 24.61           C
ATOM   4859  CE  LYS C 187      -3.233  49.975  57.471  1.00 28.07           C
ATOM   4860  NZ  LYS C 187      -4.521  49.455  57.945  1.00 27.82           N
ATOM   4861  C   LYS C 187      -3.412  55.322  57.103  1.00 24.11           C
ATOM   4862  O   LYS C 187      -3.381  55.403  58.336  1.00 24.27           O
ATOM   4863  N   VAL C 188      -2.408  55.731  56.328  1.00 24.45           N
ATOM   4864  CA  VAL C 188      -1.167  56.255  56.901  1.00 24.75           C
ATOM   4865  CB  VAL C 188      -0.062  56.527  55.827  1.00 25.24           C
ATOM   4866  CG1 VAL C 188       1.168  57.205  56.464  1.00 25.39           C
ATOM   4867  CG2 VAL C 188       0.362  55.233  55.132  1.00 25.18           C
ATOM   4868  C   VAL C 188      -1.449  57.545  57.671  1.00 24.90           C
ATOM   4869  O   VAL C 188      -1.004  57.704  58.799  1.00 25.22           O
ATOM   4870  N   ARG C 189      -2.215  58.446  57.065  1.00 24.59           N
ATOM   4871  CA  ARG C 189      -2.399  59.791  57.634  1.00 24.99           C
ATOM   4872  CB  ARG C 189      -2.836  60.761  56.545  1.00 24.99           C
ATOM   4873  CG  ARG C 189      -1.692  61.062  55.558  1.00 25.51           C
ATOM   4874  CD  ARG C 189      -2.158  61.691  54.236  1.00 25.87           C
ATOM   4875  NE  ARG C 189      -3.134  62.781  54.358  1.00 28.08           N
ATOM   4876  CZ  ARG C 189      -2.820  64.055  54.590  1.00 29.37           C
[truncated: 849,883 more chars]
